# Supplementary material for: Comparative Use of Contralateral and Sham-Operated Controls Reveals Traces of a Bilateral Genetic Response in the Rat Brain after Focal Stroke
Source: Int J Mol Sci. 2022 Jun 30;23(13):7308. doi: 10.3390/ijms23137308 (PMC9266805; doi:10.3390/ijms23137308)
Supplement: Supplementary file 1 [file ijms-23-07308-s001.zip › Supplementary Table S8.xlsx]

## Sheet: Лист15
Table S8. Analysis of the functional annotations of DEGs using DAVID
Category	Pathway Name	IR-i vs. SO-r					IR-i vs. IR-c
		number of DEGs		padj-value	Up/(Up+Down), %	Down/(Up+Down), %	number of DEGs		padj-value	Up/(Up+Down), %	Down/(Up+Down), %
		up	down				up	down
REACTOME_PATHWAY	R-RNO-112316_Neuronal System	11	114	4.74864e-18	8.8	91.2	7	92	1.54047e-13	7.07071	92.9293
KEGG_PATHWAY	rno04724:Glutamatergic synapse	10	45	2.47068e-13	18.1818	81.8182	6	32	8.2133e-08	15.7895	84.2105
KEGG_PATHWAY	rno04020:Calcium signaling pathway	29	55	1.11731e-11	34.5238	65.4762	23	44	1.06559e-09	34.3284	65.6716
REACTOME_PATHWAY	R-RNO-112315_Transmission across Chemical Synapses	6	72	3.78003e-11	7.69231	92.3077	4	58	1.7352e-08	6.45161	93.5484
KEGG_PATHWAY	rno04921:Oxytocin signaling pathway	19	42	1.54108e-10	31.1475	68.8525	17	35	4.33214e-10	32.6923	67.3077
KEGG_PATHWAY	rno04010:MAPK signaling pathway	57	36	2.68648e-10	61.2903	38.7097	50	29	4.0271e-10	63.2911	36.7089
KEGG_PATHWAY	rno05205:Proteoglycans in cancer	51	21	7.55677e-10	70.8333	29.1667	49	19	1.52537e-12	72.0588	27.9412
KEGG_PATHWAY	rno05417:Lipid and atherosclerosis	49	23	9.02373e-10	68.0556	31.9444	47	21	1.52537e-12	69.1176	30.8824
KEGG_PATHWAY	rno04713:Circadian entrainment	7	37	9.02373e-10	15.9091	84.0909	5	31	1.64919e-08	13.8889	86.1111
KEGG_PATHWAY	rno04611:Platelet activation	30	21	1.52525e-09	58.8235	41.1765	28	16	1.98698e-09	63.6364	36.3636
KEGG_PATHWAY	rno04510:Focal adhesion	46	23	1.81464e-09	66.6667	33.3333	40	17	1.13516e-08	70.1754	29.8246
KEGG_PATHWAY	rno04727:GABAergic synapse	8	33	2.81202e-09	19.5122	80.4878	3	25	2.78543e-05	10.7143	89.2857
KEGG_PATHWAY	rno05032:Morphine addiction	4	37	3.85682e-09	9.7561	90.2439	2	30	4.27847e-07	6.25	93.75
KEGG_PATHWAY	rno04015:Rap1 signaling pathway	40	31	4.04618e-09	56.338	43.662	37	26	7.36153e-10	58.7302	41.2698
REACTOME_PATHWAY	R-RNO-112314_Neurotransmitter receptors and postsynaptic signal transmission	3	52	5.60916e-09	5.45455	94.5455	3	43	4.409e-08	6.52174	93.4783
KEGG_PATHWAY	rno04728:Dopaminergic synapse	8	43	6.73988e-09	15.6863	84.3137	7	37	7.95544e-09	15.9091	84.0909
KEGG_PATHWAY	rno04725:Cholinergic synapse	12	34	7.34292e-09	26.087	73.913	10	28	7.00964e-08	26.3158	73.6842
KEGG_PATHWAY	rno05133:Pertussis	28	7	7.38232e-09	80	20	27	4	7.24384e-09	87.0968	12.9032
KEGG_PATHWAY	rno05200:Pathways in cancer	88	50	9.9851e-09	63.7681	36.2319	76	41	2.40222e-09	64.9573	35.0427
REACTOME_PATHWAY	R-RNO-109582_Hemostasis	94	50	1.17453e-08	65.2778	34.7222	83	37	1.7352e-08	69.1667	30.8333
KEGG_PATHWAY	rno05163:Human cytomegalovirus infection	49	28	1.84412e-08	63.6364	36.3636	45	21	1.04474e-08	68.1818	31.8182
KEGG_PATHWAY	rno05033:Nicotine addiction	0	24	2.45302e-08	0	100	0	20	3.51301e-07	0	100
KEGG_PATHWAY	rno04970:Salivary secretion	9	27	3.97904e-08	25	75	10	21	7.50186e-08	32.2581	67.7419
KEGG_PATHWAY	rno05418:Fluid shear stress and atherosclerosis	38	15	9.74801e-08	71.6981	28.3019	36	14	1.06559e-09	72	28
KEGG_PATHWAY	rno04380:Osteoclast differentiation	35	10	2.15964e-07	77.7778	22.2222	35	9	7.92069e-10	79.5455	20.4545
KEGG_PATHWAY	rno04024:cAMP signaling pathway	19	48	2.50067e-07	28.3582	71.6418	22	38	1.26038e-08	36.6667	63.3333
KEGG_PATHWAY	rno04723:Retrograde endocannabinoid signaling	6	46	2.50067e-07	11.5385	88.4615	4	37	6.46484e-06	9.7561	90.2439
KEGG_PATHWAY	rno04540:Gap junction	11	25	3.01171e-07	30.5556	69.4444	10	18	1.45506e-05	35.7143	64.2857
KEGG_PATHWAY	rno04261:Adrenergic signaling in cardiomyocytes	10	41	3.14989e-07	19.6078	80.3922	11	33	2.08082e-07	25	75
KEGG_PATHWAY	rno04062:Chemokine signaling pathway	39	19	6.59456e-07	67.2414	32.7586	31	13	4.09487e-05	70.4545	29.5455
KEGG_PATHWAY	rno04720:Long-term potentiation	5	25	6.59456e-07	16.6667	83.3333	4	22	8.13764e-07	15.3846	84.6154
KEGG_PATHWAY	rno05142:Chagas disease	27	12	1.29344e-06	69.2308	30.7692	26	10	7.50186e-08	72.2222	27.7778
KEGG_PATHWAY	rno04925:Aldosterone synthesis and secretion	10	27	1.29344e-06	27.027	72.973	11	22	3.58128e-07	33.3333	66.6667
KEGG_PATHWAY	rno04360:Axon guidance	18	39	1.29344e-06	31.5789	68.4211	14	31	1.95806e-05	31.1111	68.8889
KEGG_PATHWAY	rno04670:Leukocyte transendothelial migration	29	13	1.50621e-06	69.0476	30.9524	27	9	1.46746e-06	75	25
KEGG_PATHWAY	rno05140:Leishmaniasis	28	2	2.50177e-06	93.3333	6.66667	28	2	1.26038e-08	93.3333	6.66667
KEGG_PATHWAY	rno04971:Gastric acid secretion	6	25	2.60677e-06	19.3548	80.6452	7	18	2.39095e-05	28	72
REACTOME_PATHWAY	R-RNO-76002_Platelet activation, signaling and aggregation	47	31	2.78695e-06	60.2564	39.7436	39	25	9.34858e-06	60.9375	39.0625
KEGG_PATHWAY	rno04072:Phospholipase D signaling pathway	22	27	2.90862e-06	44.898	55.102	18	18	0.000298795	50	50
KEGG_PATHWAY	rno05031:Amphetamine addiction	5	24	3.0205e-06	17.2414	82.7586	6	24	5.30811e-09	20	80
KEGG_PATHWAY	rno05166:Human T-cell leukemia virus 1 infection	54	16	4.24315e-06	77.1429	22.8571	50	14	5.95119e-08	78.125	21.875
KEGG_PATHWAY	rno04115:p53 signaling pathway	23	7	4.38174e-06	76.6667	23.3333	19	6	1.61761e-05	76	24
KEGG_PATHWAY	rno04933:AGE-RAGE signaling pathway in diabetic complications	27	10	4.42764e-06	72.973	27.027	29	10	1.15312e-09	74.359	25.641
KEGG_PATHWAY	rno04911:Insulin secretion	8	25	4.5461e-06	24.2424	75.7576	10	20	7.87463e-07	33.3333	66.6667
KEGG_PATHWAY	rno04210:Apoptosis	34	11	5.49175e-06	75.5556	24.4444	31	12	5.44179e-08	72.093	27.907
REACTOME_PATHWAY	R-RNO-162582_Signal Transduction	241	196	5.62118e-06	55.1487	44.8513	194	148	6.67402e-05	56.7251	43.2749
KEGG_PATHWAY	rno05152:Tuberculosis	42	12	6.12796e-06	77.7778	22.2222	40	12	1.83978e-08	76.9231	23.0769
KEGG_PATHWAY	rno05145:Toxoplasmosis	29	10	6.12796e-06	74.359	25.641	24	8	2.48694e-05	75	25
KEGG_PATHWAY	rno04926:Relaxin signaling pathway	24	19	6.12796e-06	55.814	44.186	22	12	6.24883e-05	64.7059	35.2941
KEGG_PATHWAY	rno05132:Salmonella infection	53	17	7.74113e-06	75.7143	24.2857	47	10	2.32404e-05	82.4561	17.5439
KEGG_PATHWAY	rno05170:Human immunodeficiency virus 1 infection	40	25	1.45673e-05	61.5385	38.4615	32	22	1.95806e-05	59.2593	40.7407
KEGG_PATHWAY	rno04371:Apelin signaling pathway	22	22	1.5802e-05	50	50	19	16	0.000106935	54.2857	45.7143
KEGG_PATHWAY	rno05414:Dilated cardiomyopathy	14	20	1.5802e-05	41.1765	58.8235	13	16	1.99613e-05	44.8276	55.1724
KEGG_PATHWAY	rno04668:TNF signaling pathway	30	8	1.59666e-05	78.9474	21.0526	33	8	1.50267e-09	80.4878	19.5122
KEGG_PATHWAY	rno04270:Vascular smooth muscle contraction	14	30	2.28827e-05	31.8182	68.1818	13	24	2.78543e-05	35.1351	64.8649
KEGG_PATHWAY	rno04625:C-type lectin receptor signaling pathway	27	11	2.42967e-05	71.0526	28.9474	23	10	1.57075e-05	69.697	30.303
KEGG_PATHWAY	rno04915:Estrogen signaling pathway	18	25	2.42967e-05	41.8605	58.1395	16	19	7.76274e-05	45.7143	54.2857
KEGG_PATHWAY	rno04924:Renin secretion	7	21	2.88268e-05	25	75	7	17	3.44105e-05	29.1667	70.8333
KEGG_PATHWAY	rno05130:Pathogenic Escherichia coli infection	40	17	4.81253e-05	70.1754	29.8246	37	9	0.00014002	80.4348	19.5652
KEGG_PATHWAY	rno05167:Kaposi sarcoma-associated herpesvirus infection	45	14	6.7983e-05	76.2712	23.7288	42	13	7.87463e-07	76.3636	23.6364
REACTOME_PATHWAY	R-RNO-6794362_Protein-protein interactions at synapses	3	26	6.89953e-05	10.3448	89.6552	2	23	7.88209e-05	8	92
KEGG_PATHWAY	rno04014:Ras signaling pathway	31	31	7.01018e-05	50	50	27	25	4.64368e-05	51.9231	48.0769
KEGG_PATHWAY	rno04066:HIF-1 signaling pathway	27	10	7.51985e-05	72.973	27.027	25	12	2.76206e-07	67.5676	32.4324
KEGG_PATHWAY	rno04071:Sphingolipid signaling pathway	20	19	9.2664e-05	51.2821	48.7179	17	13	0.000949962	56.6667	43.3333
KEGG_PATHWAY	rno04151:PI3K-Akt signaling pathway	60	24	9.44591e-05	71.4286	28.5714	56	19	2.70267e-06	74.6667	25.3333
KEGG_PATHWAY	rno05231:Choline metabolism in cancer	13	20	0.000101087	39.3939	60.6061	11	18	3.82817e-05	37.931	62.069
KEGG_PATHWAY	rno04650:Natural killer cell mediated cytotoxicity	25	8	0.000125427	75.7576	24.2424	23	9	2.29269e-06	71.875	28.125
KEGG_PATHWAY	rno04666:Fc gamma R-mediated phagocytosis	22	10	0.000133936	68.75	31.25	20	10	9.13704e-06	66.6667	33.3333
KEGG_PATHWAY	rno04080:Neuroactive ligand-receptor interaction	22	67	0.000137177	24.7191	75.2809	24	47	0.000377437	33.8028	66.1972
KEGG_PATHWAY	rno05214:Glioma	15	12	0.000138273	55.5556	44.4444	12	13	1.96746e-05	48	52
KEGG_PATHWAY	rno04928:Parathyroid hormone synthesis, secretion and action	15	19	0.000168051	44.1176	55.8824	16	14	5.11105e-05	53.3333	46.6667
KEGG_PATHWAY	rno05030:Cocaine addiction	6	14	0.000179946	30	70	7	12	2.30031e-05	36.8421	63.1579
KEGG_PATHWAY	rno04022:cGMP-PKG signaling pathway	13	35	0.000200381	27.0833	72.9167	14	26	0.000208293	35	65
KEGG_PATHWAY	rno05131:Shigellosis	47	17	0.000200626	73.4375	26.5625	43	13	2.78543e-05	76.7857	23.2143
KEGG_PATHWAY	rno04722:Neurotrophin signaling pathway	21	16	0.000215331	56.7568	43.2432	17	16	4.23508e-05	51.5152	48.4848
KEGG_PATHWAY	rno05169:Epstein-Barr virus infection	52	7	0.000222135	88.1356	11.8644	50	8	2.89896e-07	86.2069	13.7931
KEGG_PATHWAY	rno04514:Cell adhesion molecules	28	20	0.000222135	58.3333	41.6667	31	15	2.11745e-06	67.3913	32.6087
KEGG_PATHWAY	rno01522:Endocrine resistance	20	11	0.00024948	64.5161	35.4839	15	9	0.00181372	62.5	37.5
KEGG_PATHWAY	rno04912:GnRH signaling pathway	11	19	0.000268619	36.6667	63.3333	12	16	2.39496e-05	42.8571	57.1429
KEGG_PATHWAY	rno04916:Melanogenesis	8	24	0.000275372	25	75	9	18	0.000313708	33.3333	66.6667
KEGG_PATHWAY	rno04730:Long-term depression	6	17	0.000311975	26.087	73.913	5	14	0.000704998	26.3158	73.6842
KEGG_PATHWAY	rno05410:Hypertrophic cardiomyopathy	13	17	0.000323415	43.3333	56.6667	14	14	2.78543e-05	50	50
KEGG_PATHWAY	rno04145:Phagosome	46	4	0.000337871	92	8	46	4	4.76554e-07	92	8
KEGG_PATHWAY	rno04726:Serotonergic synapse	7	30	0.000337871	18.9189	81.0811	3	28	0.000383642	9.67742	90.3226
REACTOME_PATHWAY	R-RNO-442755_Activation of NMDA receptors and postsynaptic events	0	19	0.000345926	0	100	0	19	7.00486e-06	0	100
KEGG_PATHWAY	rno04972:Pancreatic secretion	9	24	0.000354025	27.2727	72.7273	10	19	0.000133941	34.4828	65.5172
KEGG_PATHWAY	rno05202:Transcriptional misregulation in cancer	41	10	0.00049295	80.3922	19.6078	37	9	3.77771e-05	80.4348	19.5652
KEGG_PATHWAY	rno05207:Chemical carcinogenesis - receptor activation	32	26	0.00049295	55.1724	44.8276	26	17	0.0076328	60.4651	39.5349
KEGG_PATHWAY	rno04935:Growth hormone synthesis, secretion and action	15	20	0.00049295	42.8571	57.1429	15	14	0.000711795	51.7241	48.2759
KEGG_PATHWAY	rno04064:NF-kappa B signaling pathway	26	5	0.000510607	83.871	16.129	30	5	5.94899e-08	85.7143	14.2857
KEGG_PATHWAY	rno04922:Glucagon signaling pathway	10	22	0.000674883	31.25	68.75	9	17	0.00150004	34.6154	65.3846
KEGG_PATHWAY	rno04918:Thyroid hormone synthesis	10	15	0.000692558	40	60	11	10	0.00093242	52.381	47.619
KEGG_PATHWAY	rno05223:Non-small cell lung cancer	16	9	0.000692558	64	36	13	12	1.61761e-05	52	48
KEGG_PATHWAY	rno05161:Hepatitis B	31	12	0.000757408	72.093	27.907	28	11	6.89479e-05	71.7949	28.2051
REACTOME_PATHWAY	R-RNO-397014_Muscle contraction	12	42	0.000884464	22.2222	77.7778	12	38	1.16612e-05	24	76
REACTOME_PATHWAY	R-RNO-438066_Unblocking of NMDA receptors, glutamate binding and activation	0	15	0.000884464	0	100	0	16	5.19764e-06	0	100
KEGG_PATHWAY	rno04750:Inflammatory mediator regulation of TRP channels	10	24	0.000889874	29.4118	70.5882	12	20	4.53313e-05	37.5	62.5
KEGG_PATHWAY	rno05135:Yersinia infection	30	8	0.00104478	78.9474	21.0526	31	6	1.66276e-05	83.7838	16.2162
KEGG_PATHWAY	rno05134:Legionellosis	20	1	0.00111437	95.2381	4.7619	18	1	0.000377437	94.7368	5.26316
REACTOME_PATHWAY	R-RNO-977443_GABA receptor activation	2	23	0.00119908	8	92	1	20	0.00207222	4.7619	95.2381
KEGG_PATHWAY	rno05165:Human papillomavirus infection	54	26	0.00126258	67.5	32.5	50	22	3.47043e-05	69.4444	30.5556
KEGG_PATHWAY	rno04070:Phosphatidylinositol signaling system	9	20	0.00127676	31.0345	68.9655	7	14	0.0179056	33.3333	66.6667
KEGG_PATHWAY	rno04659:Th17 cell differentiation	25	6	0.00145245	80.6452	19.3548	27	5	7.18559e-06	84.375	15.625
KEGG_PATHWAY	rno04919:Thyroid hormone signaling pathway	17	18	0.00171628	48.5714	51.4286	14	17	0.000439631	45.1613	54.8387
KEGG_PATHWAY	rno05146:Amoebiasis	22	7	0.00180893	75.8621	24.1379	24	8	1.13139e-06	75	25
KEGG_PATHWAY	rno04658:Th1 and Th2 cell differentiation	22	5	0.0027393	81.4815	18.5185	20	4	0.000874244	83.3333	16.6667
KEGG_PATHWAY	rno04976:Bile secretion	13	15	0.00288491	46.4286	53.5714	14	10	0.00181372	58.3333	41.6667
REACTOME_PATHWAY	R-RNO-388396_GPCR downstream signalling	43	72	0.00334267	37.3913	62.6087	38	52	0.0148689	42.2222	57.7778
REACTOME_PATHWAY	R-RNO-6794361_Neurexins and neuroligins	1	15	0.00334267	6.25	93.75	1	12	0.0147322	7.69231	92.3077
REACTOME_PATHWAY	R-RNO-1474244_Extracellular matrix organization	52	11	0.00352668	82.5397	17.4603	54	12	4.409e-08	81.8182	18.1818
KEGG_PATHWAY	rno05221:Acute myeloid leukemia	17	5	0.00372266	77.2727	22.7273	16	4	0.000980123	80	20
KEGG_PATHWAY	rno04218:Cellular senescence	32	14	0.00372266	69.5652	30.4348	30	14	5.92215e-05	68.1818	31.8182
KEGG_PATHWAY	rno04927:Cortisol synthesis and secretion	9	13	0.00372266	40.9091	59.0909	10	12	0.000125171	45.4545	54.5455
KEGG_PATHWAY	rno05412:Arrhythmogenic right ventricular cardiomyopathy	9	15	0.00372266	37.5	62.5	7	13	0.00432302	35	65
KEGG_PATHWAY	rno04745:Phototransduction - fly	3	10	0.00372266	23.0769	76.9231	3	8	0.00518712	27.2727	72.7273
KEGG_PATHWAY	rno05220:Chronic myeloid leukemia	21	3	0.00440432	87.5	12.5	19	4	0.000346005	82.6087	17.3913
REACTOME_PATHWAY	R-RNO-112043_PLC beta mediated events	2	15	0.00505461	11.7647	88.2353
KEGG_PATHWAY	rno04934:Cushing syndrome	17	23	0.00572782	42.5	57.5	14	21	0.00150004	40	60
KEGG_PATHWAY	rno05143:African trypanosomiasis	10	5	0.00655366	66.6667	33.3333	9	5	0.00171218	64.2857	35.7143
KEGG_PATHWAY	rno04810:Regulation of actin cytoskeleton	30	22	0.00737888	57.6923	42.3077	25	15	0.0234307	62.5	37.5
KEGG_PATHWAY	rno04370:VEGF signaling pathway	11	8	0.00744114	57.8947	42.1053	10	9	0.000377437	52.6316	47.3684
KEGG_PATHWAY	rno04662:B cell receptor signaling pathway	18	5	0.00827935	78.2609	21.7391	16	6	0.000723126	72.7273	27.2727
KEGG_PATHWAY	rno04530:Tight junction	21	20	0.00868368	51.2195	48.7805	19	13	0.02101	59.375	40.625
KEGG_PATHWAY	rno04512:ECM-receptor interaction	18	7	0.00885606	72	28	19	5	0.000637488	79.1667	20.8333
REACTOME_PATHWAY	R-RNO-422475_Axon guidance	34	29	0.00899963	53.9683	46.0317
REACTOME_PATHWAY	R-RNO-9675108_Nervous system development	34	29	0.00899963	53.9683	46.0317
REACTOME_PATHWAY	R-RNO-112040_G-protein mediated events	2	16	0.00899963	11.1111	88.8889
REACTOME_PATHWAY	R-RNO-111996_Ca-dependent events	1	13	0.00899963	7.14286	92.8571
REACTOME_PATHWAY	R-RNO-1489509_DAG and IP3 signaling	1	13	0.00899963	7.14286	92.8571
REACTOME_PATHWAY	R-RNO-1296071_Potassium Channels	2	32	0.00899963	5.88235	94.1176
REACTOME_PATHWAY	R-RNO-202733_Cell surface interactions at the vascular wall	29	5	0.00899963	85.2941	14.7059	29	2	0.00135433	93.5484	6.45161
REACTOME_PATHWAY	R-RNO-5576891_Cardiac conduction	2	36	0.00899963	5.26316	94.7368	2	33	0.000755994	5.71429	94.2857
KEGG_PATHWAY	rno05222:Small cell lung cancer	22	4	0.00904125	84.6154	15.3846	18	6	0.00140196	75	25
WIKIPATHWAYS	WP188_Focal adhesion	47	19	0.00920235	71.2121	28.7879	41	13	0.0124559	75.9259	24.0741
WIKIPATHWAYS	WP140_Myometrial relaxation and contraction pathways	27	25	0.00920235	51.9231	48.0769	29	21	0.000177724	58	42
KEGG_PATHWAY	rno04060:Cytokine-cytokine receptor interaction	50	10	0.0092411	83.3333	16.6667	48	6	0.000618464	88.8889	11.1111
REACTOME_PATHWAY	R-RNO-168249_Innate Immune System	141	35	0.00943605	80.1136	19.8864	121	26	0.00141376	82.3129	17.6871
KEGG_PATHWAY	rno04929:GnRH secretion	5	15	0.00948189	25	75	5	15	0.000454899	25	75
KEGG_PATHWAY	rno05230:Central carbon metabolism in cancer	15	6	0.00999008	71.4286	28.5714
KEGG_PATHWAY	rno05224:Breast cancer	24	13	0.00999008	64.8649	35.1351	19	13	0.00368386	59.375	40.625
KEGG_PATHWAY	rno05164:Influenza A	35	6	0.0102358	85.3659	14.6341	36	6	3.47043e-05	85.7143	14.2857
KEGG_PATHWAY	rno05216:Thyroid cancer	12	2	0.0106437	85.7143	14.2857	11	2	0.00337413	84.6154	15.3846
KEGG_PATHWAY	rno04215:Apoptosis - multiple species	8	5	0.011188	61.5385	38.4615
REACTOME_PATHWAY	R-RNO-1296072_Voltage gated Potassium channels	0	18	0.0113585	0	100
KEGG_PATHWAY	rno04350:TGF-beta signaling pathway	17	9	0.0115167	65.3846	34.6154
KEGG_PATHWAY	rno04660:T cell receptor signaling pathway	17	11	0.0116615	60.7143	39.2857	14	10	0.00666928	58.3333	41.6667
REACTOME_PATHWAY	R-RNO-372790_Signaling by GPCR	50	80	0.0118574	38.4615	61.5385
KEGG_PATHWAY	rno05212:Pancreatic cancer	17	5	0.0119334	77.2727	22.7273	14	5	0.00737795	73.6842	26.3158
KEGG_PATHWAY	rno04061:Viral protein interaction with cytokine and cytokine receptor	22	2	0.0125133	91.6667	8.33333	21	0	0.0058783	100	0
KEGG_PATHWAY	rno04012:ErbB signaling pathway	10	14	0.0125133	41.6667	58.3333	8	15	0.00111147	34.7826	65.2174
KEGG_PATHWAY	rno04211:Longevity regulating pathway	12	13	0.0126652	48	52	12	11	0.00235761	52.1739	47.8261
KEGG_PATHWAY	rno04931:Insulin resistance	17	12	0.0128946	58.6207	41.3793	17	11	0.000697756	60.7143	39.2857
KEGG_PATHWAY	rno05323:Rheumatoid arthritis	20	4	0.014288	83.3333	16.6667	26	1	2.79251e-05	96.2963	3.7037
KEGG_PATHWAY	rno04141:Protein processing in endoplasmic reticulum	33	7	0.0148387	82.5	17.5
KEGG_PATHWAY	rno05100:Bacterial invasion of epithelial cells	15	7	0.0157552	68.1818	31.8182	13	5	0.0211663	72.2222	27.7778
KEGG_PATHWAY	rno04961:Endocrine and other factor-regulated calcium reabsorption	2	16	0.0185308	11.1111	88.8889
KEGG_PATHWAY	rno04620:Toll-like receptor signaling pathway	20	5	0.0185308	80	20	21	5	0.000290088	80.7692	19.2308
KEGG_PATHWAY	rno04310:Wnt signaling pathway	16	23	0.0185308	41.0256	58.9744	12	18	0.0498347	40	60
KEGG_PATHWAY	rno04361:Axon regeneration	7	20	0.0185308	25.9259	74.0741	6	19	0.00285351	24	76
WIKIPATHWAYS	WP2433_Spinal cord injury	25	14	0.0191368	64.1026	35.8974	25	11	0.00235792	69.4444	30.5556
KEGG_PATHWAY	rno05219:Bladder cancer	12	2	0.0194311	85.7143	14.2857	11	2	0.00647271	84.6154	15.3846
WIKIPATHWAYS	WP348_G1 to S cell cycle control	23	6	0.019836	79.3103	20.6897
WIKIPATHWAYS	WP326_Calcium regulation in cardiac cells	12	37	0.019836	24.4898	75.5102	11	31	0.0124559	26.1905	73.8095
KEGG_PATHWAY	rno05144:Malaria	17	0	0.0205248	100	0	18	1	0.000188347	94.7368	5.26316
REACTOME_PATHWAY	R-RNO-111997_CaM pathway	1	12	0.0208045	7.69231	92.3077
REACTOME_PATHWAY	R-RNO-111933_Calmodulin induced events	1	12	0.0208045	7.69231	92.3077
REACTOME_PATHWAY	R-RNO-194138_Signaling by VEGF	19	11	0.0212411	63.3333	36.6667
KEGG_PATHWAY	rno04214:Apoptosis - fly	9	7	0.0229256	56.25	43.75
KEGG_PATHWAY	rno04391:Hippo signaling pathway - fly	11	9	0.0229256	55	45	11	6	0.0188065	64.7059	35.2941
REACTOME_PATHWAY	R-RNO-1566948_Elastic fibre formation	14	2	0.0252174	87.5	12.5	13	2	0.00866328	86.6667	13.3333
REACTOME_PATHWAY	R-RNO-418346_Platelet homeostasis	9	12	0.0252174	42.8571	57.1429	7	11	0.0327053	38.8889	61.1111
KEGG_PATHWAY	rno04390:Hippo signaling pathway	21	16	0.0253509	56.7568	43.2432	19	15	0.00285835	55.8824	44.1176
KEGG_PATHWAY	rno04664:Fc epsilon RI signaling pathway	12	7	0.0258737	63.1579	36.8421	11	7	0.00451162	61.1111	38.8889
REACTOME_PATHWAY	R-RNO-76009_Platelet Aggregation (Plug Formation)	9	6	0.0265237	60	40	7	6	0.0368254	53.8462	46.1538
KEGG_PATHWAY	rno04110:Cell cycle	27	4	0.026637	87.0968	12.9032
KEGG_PATHWAY	rno04610:Complement and coagulation cascades	22	1	0.026637	95.6522	4.34783	20	0	0.0142761	100	0
REACTOME_PATHWAY	R-RNO-76005_Response to elevated platelet cytosolic Ca2+	25	11	0.0274216	69.4444	30.5556	22	8	0.0368254	73.3333	26.6667
REACTOME_PATHWAY	R-RNO-1855204_Synthesis of IP3 and IP4 in the cytosol	7	6	0.0274819	53.8462	46.1538
REACTOME_PATHWAY	R-RNO-168256_Immune System	216	70	0.0274819	75.5245	24.4755	190	55	0.000176943	77.551	22.449
KEGG_PATHWAY	rno05162:Measles	30	4	0.0299742	88.2353	11.7647	28	4	0.00242538	87.5	12.5
KEGG_PATHWAY	rno04520:Adherens junction	15	5	0.0299742	75	25	14	4	0.0109355	77.7778	22.2222
WIKIPATHWAYS	WP654_ATM signaling pathway	11	4	0.0302352	73.3333	26.6667
WIKIPATHWAYS	WP358_MAPK signaling pathway	41	34	0.0302352	54.6667	45.3333	34	29	0.0251336	53.9683	46.0317
KEGG_PATHWAY	rno04621:NOD-like receptor signaling pathway	31	9	0.0320267	77.5	22.5	31	6	0.00285835	83.7838	16.2162
KEGG_PATHWAY	rno04721:Synaptic vesicle cycle	2	19	0.034148	9.52381	90.4762
KEGG_PATHWAY	rno01524:Platinum drug resistance	12	10	0.034148	54.5455	45.4545	7	11	0.0424078	38.8889	61.1111
REACTOME_PATHWAY	R-RNO-9006934_Signaling by Receptor Tyrosine Kinases	59	30	0.0342423	66.2921	33.7079
KEGG_PATHWAY	rno05215:Prostate cancer	20	5	0.0369891	80	20	16	5	0.0307415	76.1905	23.8095
KEGG_PATHWAY	rno05225:Hepatocellular carcinoma	23	17	0.0372998	57.5	42.5	19	18	0.00347475	51.3514	48.6486
KEGG_PATHWAY	rno05210:Colorectal cancer	16	7	0.037458	69.5652	30.4348	14	7	0.00988206	66.6667	33.3333
KEGG_PATHWAY	rno05213:Endometrial cancer	11	6	0.037458	64.7059	35.2941	9	8	0.00348247	52.9412	47.0588
KEGG_PATHWAY	rno04613:Neutrophil extracellular trap formation	29	12	0.0382983	70.7317	29.2683	28	11	0.00181372	71.7949	28.2051
WIKIPATHWAYS	WP173_Oxidative stress response	16	1	0.0405495	94.1176	5.88235	17	1	0.00235792	94.4444	5.55556
KEGG_PATHWAY	rno05416:Viral myocarditis	19	3	0.0426415	86.3636	13.6364	19	2	0.0058783	90.4762	9.52381
KEGG_PATHWAY	rno05203:Viral carcinogenesis	40	7	0.0473872	85.1064	14.8936	35	7	0.00750062	83.3333	16.6667
KEGG_PATHWAY	rno05110:Vibrio cholerae infection	11	4	0.0476792	73.3333	26.6667
KEGG_PATHWAY	rno04013:MAPK signaling pathway - fly	9	13	0.0476792	40.9091	59.0909
KEGG_PATHWAY	rno04910:Insulin signaling pathway	14	18	0.0483544	43.75	56.25
KEGG_PATHWAY	rno05321:Inflammatory bowel disease						18	0	0.00188387	100	0
WIKIPATHWAYS	WP40_Inflammatory response pathway						14	0	0.0228213	100	0
KEGG_PATHWAY	rno00040:Pentose and glucuronate interconversions						10	0	0.0379081	100	0
REACTOME_PATHWAY	R-RNO-114604_GPVI-mediated activation cascade						12	1	0.0469366	92.3077	7.69231
KEGG_PATHWAY	rno04640:Hematopoietic cell lineage						23	2	0.000422459	92	8
KEGG_PATHWAY	rno04612:Antigen processing and presentation						22	2	0.000637488	91.6667	8.33333
KEGG_PATHWAY	rno01523:Antifolate resistance						11	1	0.00145839	91.6667	8.33333
KEGG_PATHWAY	rno04630:JAK-STAT signaling pathway						30	3	0.00536656	90.9091	9.09091
KEGG_PATHWAY	rno05150:Staphylococcus aureus infection						20	2	0.0109355	90.9091	9.09091
KEGG_PATHWAY	rno04657:IL-17 signaling pathway						19	2	0.0124508	90.4762	9.52381
WIKIPATHWAYS	WP1302_Estrogen metabolism						9	1	0.041095	90	10
REACTOME_PATHWAY	R-RNO-6798695_Neutrophil degranulation						74	12	0.0200335	86.0465	13.9535
REACTOME_PATHWAY	R-RNO-2129379_Molecules associated with elastic fibres						10	2	0.0362581	83.3333	16.6667
REACTOME_PATHWAY	R-RNO-216083_Integrin cell surface interactions						19	4	0.000176943	82.6087	17.3913
WIKIPATHWAYS	WP319_IL-3 signaling pathway						28	6	0.0138105	82.3529	17.6471
WIKIPATHWAYS	WP44_IL-5 signaling pathway						22	5	0.00734398	81.4815	18.5185
KEGG_PATHWAY	rno04936:Alcoholic liver disease						25	6	0.00177116	80.6452	19.3548
REACTOME_PATHWAY	R-RNO-8957275_Post-translational protein phosphorylation						20	5	0.0441454	80	20
REACTOME_PATHWAY	R-RNO-449147_Signaling by Interleukins						35	11	0.00301445	76.087	23.913
REACTOME_PATHWAY	R-RNO-1280215_Cytokine Signaling in Immune system						54	17	0.0200335	76.0563	23.9437
KEGG_PATHWAY	rno05160:Hepatitis C						22	7	0.049685	75.8621	24.1379
KEGG_PATHWAY	rno05235:PD-L1 expression and PD-1 checkpoint pathway in cancer						12	7	0.0409086	63.1579	36.8421
KEGG_PATHWAY	rno04920:Adipocytokine signaling pathway						11	7	0.0109355	61.1111	38.8889
KEGG_PATHWAY	rno01521:EGFR tyrosine kinase inhibitor resistance						11	9	0.00659136	55	45
KEGG_PATHWAY	rno04068:FoxO signaling pathway						15	13	0.0113589	53.5714	46.4286
KEGG_PATHWAY	rno05217:Basal cell carcinoma						8	7	0.0320635	53.3333	46.6667
KEGG_PATHWAY	rno00230:Purine metabolism						13	12	0.0470341	52	48
KEGG_PATHWAY	rno05226:Gastric cancer						14	14	0.0494068	50	50
REACTOME_PATHWAY	R-RNO-5576892_Phase 0 - rapid depolarisation						0	16	0.00141376	0	100
Associative analysis of DEGs for comparison groups was carried out according to the DAVID database. The number of up-regulated (Up) and down-regulated (Down) DEGs, as well as the Padj-values are shown. Functional annotations (Functional categories) with a Padj-value <0.05 were selected for analysis.
The functional annotations associated with more than 75 percents of up-regulated DEGs
The functional annotations associated with more than 75 percents of down-regulated DEGs
