# Supplementary material for: Comparative Use of Contralateral and Sham-Operated Controls Reveals Traces of a Bilateral Genetic Response in the Rat Brain after Focal Stroke
Source: Int J Mol Sci. 2022 Jun 30;23(13):7308. doi: 10.3390/ijms23137308 (PMC9266805; doi:10.3390/ijms23137308)
Supplement: Supplementary file 1 [file ijms-23-07308-s001.zip › Supplementary Table S1.xlsx]

## Sheet: Лист1
Table S1. Quantitative assessment of the volume of the ischemic brain injury at 24 h after tMCAO using MRT
Name of rat	Volume (mm3) Me [LQ;UQ], T2 WI	Type of ischaemic focus localization
IR_1	112.7	subcortical structures +cortex
IR_2	141.9	subcortical structures +cortex
IR_3	280.2	subcortical structures +cortex
IR_4	198.4	subcortical structures +cortex
IR_5	132.8	subcortical structures +cortex
