# Supplementary material for: Comparative Use of Contralateral and Sham-Operated Controls Reveals Traces of a Bilateral Genetic Response in the Rat Brain after Focal Stroke
Source: Int J Mol Sci. 2022 Jun 30;23(13):7308. doi: 10.3390/ijms23137308 (PMC9266805; doi:10.3390/ijms23137308)
Supplement: Supplementary file 1 [file ijms-23-07308-s001.zip › Supplementary Table S3.xlsx]

## Sheet: Лист1
Table S3. DEGs in IR-i vs. SO-r
RefSeq ID	Gene symbol	Description	Ratio	±SE	Padj
NM_031971; NM_212504	Hspa1a	heat shock 70kD protein 1A (Hspa1a), mRNA; heat shock 70kD protein 1B (mapped) (Hspa1b), mRNA	84.8528	21.2399	0.015328
NM_001109536	Ptx3	pentraxin 3, long (Ptx3), mRNA	82.6401	22.8444	0.0167133
NR_027324; NR_032754	H19	no definition; no definition	73.6049	24.4069	0.000568775
NM_012912	Atf3	activating transcription factor 3 (Atf3), mRNA	68.4453	47.4501	0.000568775
NM_133519	Il11	interleukin 11 (Il11), mRNA	62.6786	27.6973	0.00901788
NM_053565	Socs3	suppressor of cytokine signaling 3 (Socs3), mRNA	61.9319	10.1777	0.000568775
NM_013025	Ccl3	chemokine (C-C motif) ligand 3 (Ccl3), mRNA	61.2522	40.0759	0.0151293
NM_053819	Timp1	TIMP metallopeptidase inhibitor 1 (Timp1), mRNA	60.0466	11.2897	0.0310752
NM_001007612	Ccl7	chemokine (C-C motif) ligand 7 (Ccl7), mRNA	59.6897	21.9362	0.0033828
NM_013026	Sdc1	syndecan 1 (Sdc1), mRNA	59.6244	23.5428	0.000568775
NM_133555	Csf2rb	colony stimulating factor 2 receptor, beta, low-affinity (granulocyte-macrophage) (Csf2rb), mRNA	53.6509	5.59549	0.000568775
NM_031970	Hspb1	heat shock protein B1 (Hspb1), mRNA	45.3428	6.28531	0.000568775
NM_031832	Lgals3	lectin, galactoside-binding, soluble, 3 (Lgals3), mRNA	43.9253	14.7793	0.000568775
NM_012881	Spp1	secreted phosphoprotein 1 (Spp1), mRNA	42.3051	10.1309	0.000568775
NM_031327	Cyr61	cysteine-rich, angiogenic inducer, 61 (Cyr61), mRNA	41.7713	13.081	0.000568775
NM_017208	Lbp	lipopolysaccharide binding protein (Lbp), mRNA	35.4391	21.5661	0.000568775
NM_001191939	Msr1	macrophage scavenger receptor 1 (Msr1), mRNA	33.0555	17.7048	0.000568775
NM_057203	Ccl22	chemokine (C-C motif) ligand 22 (Ccl22), mRNA	32.7102	32.4787	0.0151293
NM_021744	Cd14	CD14 molecule (Cd14), mRNA	32.3297	4.57245	0.000568775
NM_130741	Lcn2	lipocalin 2 (Lcn2), mRNA	32.2807	13.7746	0.000568775
NM_012580	Hmox1	heme oxygenase (decycling) 1 (Hmox1), mRNA	31.5805	4.0682	0.000568775
NM_022179	Hk3	hexokinase 3 (white cell) (Hk3), mRNA	31.5284	11.2514	0.0151293
NM_012620	Serpine1	serpin peptidase inhibitor, clade E (nexin, plasminogen activator inhibitor type 1), member 1 (Serpine1), mRNA	30.1877	6.90326	0.000568775
NM_022194	Il1rn	interleukin 1 receptor antagonist (Il1rn), mRNA	30.1781	11.1908	0.000568775
NM_017133	Thbs4	thrombospondin 4 (Thbs4), mRNA	27.2139	14.3741	0.000568775
NM_013085	Plau	plasminogen activator, urokinase (Plau), mRNA	25.5335	18.5195	0.00104156
NM_012534	Cryaa	crystallin, alpha A (Cryaa), transcript variant 1, mRNA	25.3948	19.0846	0.0151293
NR_002316	CB741658	no definition	24.5371	14.2807	0.000568775
NM_001109422	Bcl3	B-cell CLL/lymphoma 3 (Bcl3), mRNA	21.5686	3.91456	0.000568775
NM_181086	Tnfrsf12a	tumor necrosis factor receptor superfamily, member 12a (Tnfrsf12a), mRNA	20.5697	2.98919	0.000568775
NM_001130573	Maff	v-maf avian musculoaponeurotic fibrosarcoma oncogene homolog F (Maff), mRNA	19.5082	2.24192	0.000568775
NM_001025675	Tubb6	tubulin, beta 6 class V (Tubb6), mRNA	19.235	2.57662	0.000568775
NM_001271143	S1pr3	sphingosine-1-phosphate receptor 3 (S1pr3), mRNA	18.5041	3.82078	0.000568775
NM_022197	Fos	FBJ osteosarcoma oncogene (Fos), mRNA	17.8453	3.46528	0.000568775
NM_139342	Ripk3	receptor-interacting serine-threonine kinase 3 (Ripk3), mRNA	17.2826	2.32045	0.000568775
NM_031055	Mmp9	matrix metallopeptidase 9 (Mmp9), mRNA	16.7371	7.37318	0.000568775
NM_153720	Itgb3	no definition	15.5004	5.53111	0.000568775
NM_024400	Adamts1	ADAM metallopeptidase with thrombospondin type 1 motif, 1 (Adamts1), mRNA	15.3964	2.78157	0.000568775
NM_019336	Rgs1	regulator of G-protein signaling 1 (Rgs1), mRNA	15.3442	6.94829	0.000568775
NM_012945	Hbegf	heparin-binding EGF-like growth factor (Hbegf), mRNA	15.2896	3.26236	0.000568775
NM_133298	Gpnmb	glycoprotein (transmembrane) nmb (Gpnmb), mRNA	15.2155	1.98285	0.000568775
NM_173136	Akr1b8	aldo-keto reductase family 1, member B8 (Akr1b8), mRNA	15.0445	1.74987	0.000568775
NM_001106170	Mcm5	minichromosome maintenance complex component 5 (Mcm5), mRNA	14.9845	4.36695	0.000568775
NM_012711	Itgam	integrin, alpha M (Itgam), mRNA	14.9542	2.39937	0.000568775
NM_001173386	Clec7a	C-type lectin domain family 7, member A (Clec7a), mRNA	14.9055	4.5629	0.000568775
NM_012924	Cd44	Cd44 molecule (Cd44), mRNA	14.6099	1.70497	0.000568775
NM_133290	Zfp36	zinc finger protein 36 (Zfp36), mRNA	14.5541	2.56389	0.000568775
NM_001134716	Clec12a	C-type lectin domain family 12, member A (Clec12a), mRNA	14.2432	3.09809	0.000568775
NM_053808	F2rl3	coagulation factor II (thrombin) receptor-like 3 (F2rl3), mRNA	13.5538	8.37567	0.015328
NM_017350	Plaur	plasminogen activator, urokinase receptor (Plaur), transcript variant 2, mRNA	13.488	4.90901	0.000568775
NM_133306	Olr1	oxidized low density lipoprotein (lectin-like) receptor 1 (Olr1), mRNA	13.2346	3.21097	0.000568775
NM_001168285	RGD1559482	similar to immunoglobulin superfamily, member 7 (RGD1559482), mRNA	12.9884	5.88997	0.00104156
NM_207603	Fcgr3a	Fc fragment of IgG, low affinity IIIa, receptor (Fcgr3a), mRNA	12.8404	2.62319	0.000568775
NM_012794	Glycam1	glycosylation dependent cell adhesion molecule 1 (Glycam1), mRNA	12.0401	10.3002	0.000568775
NM_012603	Myc	myelocytomatosis oncogene (Myc), mRNA	11.5622	1.00479	0.000568775
NM_138524	A3galt2	alpha 1,3-galactosyltransferase 2 (A3galt2), mRNA	11.172	1.56927	0.000568775
NM_013154	Cebpd	CCAAT/enhancer binding protein (C/EBP), delta (Cebpd), mRNA	11.1441	4.91355	0.000568775
NM_001108511	Tnfrsf26	tumor necrosis factor receptor superfamily, member 26 (Tnfrsf26), mRNA	11.1359	1.38166	0.000568775
NM_001127304	Ncf4	neutrophil cytosolic factor 4 (Ncf4), mRNA	11.1106	2.3709	0.000568775
NM_021583	Ptges	prostaglandin E synthase (Ptges), mRNA	11.029	4.19294	0.000568775
NM_001108118	Itga5	integrin, alpha 5 (fibronectin receptor, alpha polypeptide) (Itga5), mRNA	10.8801	2.65417	0.000568775
NM_012843	Emp1	epithelial membrane protein 1 (Emp1), mRNA	10.8154	1.58818	0.000568775
NM_001108786	Csrnp1	cysteine-serine-rich nuclear protein 1 (Csrnp1), mRNA	10.4645	2.05147	0.000568775
NM_001109022	Inmt	indolethylamine N-methyltransferase (Inmt), mRNA	10.4221	3.21165	0.000568775
NM_001270701; NM_001270702; NM_001270703; NM_023021	Kcnn4	no definition; no definition; no definition; potassium intermediate/small conductance calcium-activated channel, subfamily N, member 4 (Kcnn4), transcript variant 1, mRNA	10.4179	2.60813	0.000568775
NM_017183	Cxcr2	chemokine (C-X-C motif) receptor 2 (Cxcr2), mRNA	10.2434	6.44441	0.018387
NM_001100984	Ncf2	neutrophil cytosolic factor 2 (Ncf2), mRNA	10.2259	2.46231	0.000568775
NM_017076	PVR	poliovirus receptor (PVR), mRNA	10.1033	3.05622	0.000568775
NM_012987	Nes	nestin (Nes), mRNA	10.0164	2.70411	0.000568775
NM_053619	C5ar1	complement component 5a receptor 1 (C5ar1), mRNA	9.95672	1.49037	0.000568775
NM_144750	Aspg	asparaginase (Aspg), mRNA	9.88609	2.25288	0.000568775
NM_012953	Fosl1	fos-like antigen 1 (Fosl1), mRNA	9.88177	1.26552	0.000568775
NM_053953	Il1r2	interleukin 1 receptor, type II (Il1r2), mRNA	9.74336	3.44571	0.0357331
NM_012779	Aqp5	aquaporin 5 (Aqp5), mRNA	9.71645	3.53633	0.0118208
NM_130819	Dhrs9	dehydrogenase/reductase (SDR family) member 9 (Dhrs9), mRNA	9.68076	4.49444	0.000568775
NM_001047101	Adamts7	ADAM metallopeptidase with thrombospondin type 1 motif, 7 (Adamts7), mRNA	9.49067	2.91901	0.000568775
NM_001007144	Plin2	perilipin 2 (Plin2), mRNA	9.32963	1.59916	0.000568775
NM_001107760	Dll4	delta-like 4 (Drosophila) (Dll4), mRNA	9.32407	3.02654	0.000568775
NM_024145	Fgr	feline Gardner-Rasheed sarcoma viral oncogene (Fgr), mRNA	9.24171	2.75466	0.000568775
NM_001109049	Ccdc103	coiled-coil domain containing 103 (Ccdc103), mRNA	9.19003	3.5392	0.00621851
NM_019358	Pdpn	podoplanin (Pdpn), mRNA	9.06546	2.28882	0.000568775
NM_001270807; NM_001270808; NM_001270809; NM_001270810; NM_001270811; NM_133386	Sphk1	sphingosine kinase 1 (Sphk1), transcript variant 2, mRNA; sphingosine kinase 1 (Sphk1), transcript variant 3, mRNA; sphingosine kinase 1 (Sphk1), transcript variant 4, mRNA; sphingosine kinase 1 (Sphk1), transcript variant 5, mRNA; sphingosine kinase 1 (Sphk1), transcript variant 1, mRNA; sphingosine kinase 1 (Sphk1), transcript variant 6, mRNA	8.94226	1.7327	0.000568775
NM_001191862	Flnc	filamin C, gamma (Flnc), mRNA	8.90663	2.11157	0.000568775
NM_001005384	Osmr	oncostatin M receptor (Osmr), mRNA	8.82827	2.14128	0.000568775
NM_001107159	Mmp19	matrix metallopeptidase 19 (Mmp19), mRNA	8.76236	1.69257	0.000568775
NM_001031638	Cd68	Cd68 molecule (Cd68), mRNA	8.74343	2.42881	0.000568775
NM_001015032	Galnt3	polypeptide N-acetylgalactosaminyltransferase 3 (Galnt3), mRNA	8.70135	3.04045	0.00767948
NM_001106045	Sox7	SRY (sex determining region Y)-box 7 (Sox7), mRNA	8.68382	1.28053	0.000568775
NM_001033998	Itgal	integrin, alpha L (Itgal), mRNA	8.5865	1.92297	0.000568775
NM_001002807	Clic1	chloride intracellular channel 1 (Clic1), mRNA	8.57704	1.10353	0.000568775
NM_001007713	Tmbim1	transmembrane BAX inhibitor motif containing 1 (Tmbim1), mRNA	8.56326	2.52713	0.000568775
NM_001017478	Cxcl16	chemokine (C-X-C motif) ligand 16 (Cxcl16), mRNA	8.39989	2.09833	0.000568775
NM_001033703	Apobec3b	apolipoprotein B mRNA editing enzyme, catalytic polypeptide-like 3B (Apobec3b), mRNA	8.22206	4.36685	0.00979983
NM_001025420	Lsp1	no definition	8.17325	2.323	0.000568775
NM_053897	F2rl1	coagulation factor II (thrombin) receptor-like 1 (F2rl1), mRNA	8.02644	3.35325	0.000568775
NM_001031658	Slc11a1	solute carrier family 11 (proton-coupled divalent metal ion transporter), member 1 (Slc11a1), mRNA	7.97404	1.24663	0.000568775
NM_207601	Plp2	proteolipid protein 2 (colonic epithelium-enriched) (Plp2), mRNA	7.94391	1.85679	0.000568775
NM_080889	Il2rg	interleukin 2 receptor, gamma (Il2rg), mRNA	7.91714	2.51949	0.000568775
NM_001013086	Capg	capping protein (actin filament), gelsolin-like (Capg), mRNA	7.83438	0.784697	0.000568775
NM_001024348	LOC500567	similar to RIKEN cDNA 1700029M20 (LOC500567), mRNA	7.81621	3.03058	0.000568775
NM_138882	Pla1a	phospholipase A1 member A (Pla1a), mRNA	7.80355	1.93104	0.000568775
NM_181382	Gldn	gliomedin (Gldn), mRNA	7.72438	1.43774	0.000568775
NM_020542	Ccr1	chemokine (C-C motif) receptor 1 (Ccr1), mRNA	7.7061	2.1578	0.000568775
NM_001170595	Gpr132	G protein-coupled receptor 132 (Gpr132), mRNA	7.66901	2.25461	0.00709664
NM_181384	Tnfsf9	tumor necrosis factor (ligand) superfamily, member 9 (Tnfsf9), mRNA	7.63877	1.35932	0.000568775
NM_001108068	Sbno2	strawberry notch homolog 2 (Drosophila) (Sbno2), mRNA	7.5682	0.836957	0.000568775
NM_001013127	Tagln2	transgelin 2 (Tagln2), mRNA	7.51853	1.86539	0.000568775
NM_206846	Ifi27l2b	interferon, alpha-inducible protein 27 like 2B (Ifi27l2b), mRNA	7.50202	3.15756	0.000568775
NM_001191805	Mcm3	minichromosome maintenance complex component 3 (Mcm3), mRNA	7.48141	1.36937	0.000568775
NM_001079890	Gprc5a	G protein-coupled receptor, class C, group 5, member A (Gprc5a), mRNA	7.47762	2.5463	0.000568775
NM_001191735	Elf4	E74-like factor 4 (ets domain transcription factor) (Elf4), mRNA	7.4516	0.998023	0.000568775
NM_001172120	Tlr1	no definition	7.437	3.44486	0.00147371
NM_175756	Fcgr2b	Fc fragment of IgG, low affinity IIb, receptor (CD32) (Fcgr2b), mRNA	7.36722	1.7716	0.000568775
NM_001137564	Mt2A	metallothionein 2A (Mt2A), mRNA	7.32419	1.54075	0.000568775
NM_001108563	Sypl2	synaptophysin-like 2 (Sypl2), mRNA	7.22967	2.29991	0.000568775
NM_017259	Btg2	BTG family, member 2 (Btg2), mRNA	7.20106	0.914567	0.000568775
NM_001100836	Fcgr1a	Fc fragment of IgG, high affinity Ia, receptor (CD64) (Fcgr1a), mRNA	7.16437	0.625359	0.000568775
NM_052806	Chrnb4	cholinergic receptor, nicotinic, beta 4 (neuronal) (Chrnb4), mRNA	7.15514	2.17509	0.0454729
NM_053365	Fabp4	fatty acid binding protein 4, adipocyte (Fabp4), mRNA	7.00449	4.32479	0.0319544
NM_053861	Tnc	tenascin C (Tnc), mRNA	6.9268	1.30713	0.000568775
NM_017009	Gfap	glial fibrillary acidic protein (Gfap), mRNA	6.88163	1.47238	0.000568775
NM_001003403	Apold1	apolipoprotein L domain containing 1 (Apold1), mRNA	6.8469	3.98878	0.000568775
NM_001135009	Col4a1	collagen, type IV, alpha 1 (Col4a1), mRNA	6.75479	1.36816	0.000568775
NM_023985	Trib1	tribbles pseudokinase 1 (Trib1), mRNA	6.73977	2.23558	0.000568775
NM_175758	Slc1a5	solute carrier family 1 (neutral amino acid transporter), member 5 (Slc1a5), mRNA	6.73333	1.12497	0.000568775
NM_001013941	LOC298795	similar to 14-3-3 protein sigma (LOC298795), mRNA	6.64233	1.93355	0.00104156
NM_012515	Tspo	translocator protein (Tspo), mRNA	6.57331	1.93571	0.000568775
NM_144755	Trib3	tribbles pseudokinase 3 (Trib3), mRNA	6.5337	2.79115	0.00499467
NM_053455	Fgl2	fibrinogen-like 2 (Fgl2), mRNA	6.51651	1.49968	0.000568775
NM_001025733	Procr	protein C receptor, endothelial (Procr), mRNA	6.49815	0.835285	0.000568775
NM_133416	Bcl2a1	BCL2-related protein A1 (Bcl2a1), mRNA	6.46276	2.37489	0.000568775
NM_001106314	Ifitm1	interferon induced transmembrane protein 1 (Ifitm1), mRNA	6.40594	2.06239	0.000568775
NM_207615	Clcf1	cardiotrophin-like cytokine factor 1 (Clcf1), mRNA	6.39973	2.05516	0.000568775
NM_138879	Sele	selectin E (Sele), mRNA	6.38355	1.78044	0.000568775
NM_019296	Cdk1	cyclin-dependent kinase 1 (Cdk1), mRNA	6.24469	3.97736	0.00591236
NM_001108353	Plac8	placenta-specific 8 (Plac8), mRNA	6.23833	1.66731	0.000568775
NM_001077640	Gadd45g	growth arrest and DNA-damage-inducible, gamma (Gadd45g), mRNA	6.2205	1.81108	0.000568775
NM_001013062	Thbs1	thrombospondin 1 (Thbs1), mRNA	6.19035	1.39763	0.000568775
NM_199115	Angptl4	angiopoietin-like 4 (Angptl4), mRNA	6.14414	1.391	0.000568775
NM_019280	Gja5	gap junction protein, alpha 5 (Gja5), mRNA	6.11558	1.00306	0.000568775
NM_023987	Birc3	baculoviral IAP repeat-containing 3 (Birc3), mRNA	6.11113	1.32723	0.000568775
NM_001108550	Postn	periostin, osteoblast specific factor (Postn), mRNA	6.10453	2.81244	0.000568775
NM_001136124	Ifitm3	interferon induced transmembrane protein 3 (Ifitm3), mRNA	6.07464	1.5513	0.000568775
NM_030847	Emp3	epithelial membrane protein 3 (Emp3), mRNA	6.07326	1.60141	0.000568775
NM_001077644	Ptgir	prostaglandin I2 (prostacyclin) receptor (IP) (Ptgir), mRNA	6.06345	3.13948	0.0092824
NM_001008321	Gadd45b	growth arrest and DNA-damage-inducible, beta (Gadd45b), mRNA	6.04906	1.02709	0.000568775
NM_001109514	Pmp2	peripheral myelin protein 2 (Pmp2), mRNA	6.04164	2.06077	0.00225915
NM_001106192	Cdt1	chromatin licensing and DNA replication factor 1 (Cdt1), mRNA	6.01631	1.40021	0.000568775
NM_001037780	Itgb2	integrin, beta 2 (Itgb2), mRNA	5.98865	0.898667	0.000568775
NM_031659	Tgm1	transglutaminase 1 (Tgm1), mRNA	5.97853	1.62495	0.00301488
NM_001024253	Upk1b	uroplakin 1B (Upk1b), mRNA	5.97708	3.84021	0.00825836
NM_001025415	Ch25h	cholesterol 25-hydroxylase (Ch25h), mRNA	5.96702	1.29548	0.000568775
NM_001109318	RGD1565785	similar to chromosome X open reading frame 21 (RGD1565785), mRNA	5.94971	2.0544	0.0135268
NM_001009717	Lrg1	leucine-rich alpha-2-glycoprotein 1 (Lrg1), mRNA	5.93587	0.504982	0.000568775
NM_031116	Ccl5	chemokine (C-C motif) ligand 5 (Ccl5), mRNA	5.93299	4.40625	0.0137561
NM_001011936	Bag3	Bcl2-associated athanogene 3 (Bag3), mRNA	5.92235	1.06951	0.000568775
NM_001109377	Clec5a	C-type lectin domain family 5, member A (Clec5a), mRNA	5.81738	1.19981	0.000568775
NM_031658	Msln	mesothelin (Msln), mRNA	5.80373	3.35268	0.000568775
NM_001109207	Gins1	GINS complex subunit 1 (Psf1 homolog) (Gins1), mRNA	5.79786	1.09542	0.00468808
NM_001009541	Ier2	immediate early response 2 (Ier2), mRNA	5.74593	1.19583	0.000568775
NM_001077200	Piezo1	family with sequence similarity 38, member A (Fam38a), mRNA	5.74557	1.08854	0.000568775
NM_012812	Cox6a2	cytochrome c oxidase subunit VIa polypeptide 2 (Cox6a2), transcript variant 1, mRNA	5.69573	1.27321	0.00104156
NM_001107160	Asf1b	anti-silencing function 1B histone chaperone (Asf1b), mRNA	5.66879	3.64047	0.0126053
NM_022531	Des	desmin (Des), mRNA	5.66529	2.00517	0.000568775
NM_001107909	Map3k6	mitogen-activated protein kinase kinase kinase 6 (Map3k6), mRNA	5.6649	1.41007	0.000568775
NM_001109334	Rnf225	similar to chromosome 6 open reading frame 148 (RGD1561909), mRNA	5.64092	1.86758	0.000568775
NM_020081	Cd86	CD86 molecule (Cd86), mRNA	5.60316	1.63642	0.000568775
NM_001008363	Zfand2a	zinc finger, AN1-type domain 2A (Zfand2a), mRNA	5.56816	0.905387	0.000568775
NM_019386	Tgm2	transglutaminase 2 (Tgm2), mRNA	5.55648	2.21113	0.000568775
NM_001108873	Tnfrsf10b	no definition	5.55151	1.56708	0.00225915
NM_001025740	Rrm2	ribonucleotide reductase M2 (Rrm2), mRNA	5.5432	1.70777	0.000568775
NM_001109585	Trim47	tripartite motif-containing 47 (Trim47), mRNA	5.49017	1.04128	0.000568775
NM_001007648	Cdca3	cell division cycle associated 3 (Cdca3), mRNA	5.46087	1.01877	0.0133298
NM_133380	Il4r	interleukin 4 receptor (Il4r), mRNA	5.45504	0.616347	0.000568775
NM_013185	Hck	hemopoietic cell kinase (Hck), mRNA	5.45051	0.423579	0.000568775
NM_031114	S100a10	S100 calcium binding protein A10 (S100a10), mRNA	5.44994	0.87127	0.000568775
NM_001134843	Myo1g	myosin IG (Myo1g), mRNA	5.44994	0.965825	0.00104156
NM_012967	Icam1	intercellular adhesion molecule 1 (Icam1), mRNA	5.44688	1.0287	0.000568775
NM_001191994	Slc37a2	solute carrier family 37 (glucose-6-phosphate transporter), member 2 (Slc37a2), mRNA	5.44412	1.36133	0.000568775
NM_019285	Adcy4	adenylate cyclase 4 (Adcy4), mRNA	5.44197	0.579229	0.000568775
NM_199093	Serping1	serpin peptidase inhibitor, clade G (C1 inhibitor), member 1 (Serping1), mRNA	5.43202	1.44445	0.000568775
NM_001004095	S100a11	S100 calcium binding protein A11 (S100a11), mRNA	5.35731	1.23991	0.000568775
NM_133578	Dusp5	dual specificity phosphatase 5 (Dusp5), mRNA	5.35668	1.72838	0.000568775
NM_001013065	Ggn	gametogenetin (Ggn), mRNA	5.32374	2.36389	0.00104156
NM_001047858	Srxn1	no definition	5.31165	0.915573	0.000568775
NM_183330	Ctsz	cathepsin Z (Ctsz), mRNA	5.29625	1.11494	0.000568775
NM_001107877	Adamts9	ADAM metallopeptidase with thrombospondin type 1 motif, 9 (Adamts9), mRNA	5.28048	0.7328	0.000568775
NM_031584	Slc22a2	solute carrier family 22 (organic cation transporter), member 2 (Slc22a2), mRNA	5.27723	3.26163	0.00767948
NM_001108950	Gnat2	guanine nucleotide binding protein (G protein), alpha transducing activity polypeptide 2 (Gnat2), mRNA	5.27123	0.898857	0.017343
NM_031140	Vim	vimentin (Vim), mRNA	5.26572	0.884215	0.000568775
NM_013091	Tnfrsf1a	tumor necrosis factor receptor superfamily, member 1a (Tnfrsf1a), mRNA	5.26353	0.663065	0.000568775
NM_053318	Hpx	hemopexin (Hpx), mRNA	5.20865	2.71943	0.00403442
NM_030863	Msn	moesin (Msn), mRNA	5.15128	0.910423	0.000568775
NM_030848	Bst1	bone marrow stromal cell antigen 1 (Bst1), mRNA	5.14339	3.59586	0.0420273
NM_012907	Apobec1	apolipoprotein B mRNA editing enzyme, catalytic polypeptide 1 (Apobec1), mRNA	5.12695	1.57706	0.00104156
NM_001077674	Hlx	H2.0-like homeobox (Hlx), mRNA	5.05146	0.746778	0.000568775
NM_017034	Pim1	Pim-1 proto-oncogene, serine/threonine kinase (Pim1), mRNA	5.04488	1.16068	0.000568775
NM_133569	Angptl2	angiopoietin-like 2 (Angptl2), mRNA	5.02123	0.601731	0.000568775
NM_031549	Tagln	transgelin (Tagln), mRNA	5.01326	1.22876	0.000568775
NM_001108902	Rab32	RAB32, member RAS oncogene family (Rab32), mRNA	4.99706	1.32155	0.000568775
NM_130821	Samsn1	SAM domain, SH3 domain and nuclear localization signals, 1 (Samsn1), mRNA	4.98112	1.74858	0.0266192
NM_032060	C3ar1	complement component 3a receptor 1 (C3ar1), mRNA	4.97546	0.644777	0.000568775
NM_001034934	Arid5a	AT rich interactive domain 5A (Mrf1 like) (Arid5a), mRNA	4.96354	0.664524	0.000568775
NM_153626	Npas4	neuronal PAS domain protein 4 (Npas4), mRNA	4.95924	1.98328	0.000568775
NM_001105971	Slamf9	SLAM family member 9 (Slamf9), mRNA	4.94054	1.89437	0.00876461
NM_031771	Thbd	thrombomodulin (Thbd), mRNA	4.92314	0.494274	0.000568775
NM_053383	Cd93	no definition	4.92246	0.892574	0.000568775
NM_023953	Cd200r1	CD200 receptor 1 (Cd200r1), mRNA	4.89073	2.35668	0.00825836
NM_001105973	Slamf8	SLAM family member 8 (Slamf8), mRNA	4.8557	1.02208	0.000568775
NM_019143	Fn1	no definition	4.84353	1.50284	0.000568775
NM_053382	Tnfaip6	tumor necrosis factor alpha induced protein 6 (Tnfaip6), mRNA	4.81365	1.30883	0.000568775
NM_021836	Junb	jun B proto-oncogene (Junb), mRNA	4.81044	0.788179	0.000568775
NM_001191778	Aldh1l2	no definition	4.79902	1.03925	0.00104156
NM_001127543	Fermt3	fermitin family member 3 (Fermt3), mRNA	4.76363	0.41228	0.000568775
NM_017287	Mcm6	minichromosome maintenance complex component 6 (Mcm6), mRNA	4.75937	0.809218	0.000568775
NM_001106461	Rhoc	ras homolog family member C (Rhoc), mRNA	4.75736	0.492402	0.000568775
NM_053727	Nfil3	nuclear factor, interleukin 3 regulated (Nfil3), mRNA	4.75185	1.36459	0.000568775
NM_017125	Cd63	Cd63 molecule (Cd63), mRNA	4.72535	0.811288	0.000568775
NM_001030025	Upp1	uridine phosphorylase 1 (Upp1), mRNA	4.71386	1.44791	0.000568775
NM_001107067; NM_001270834	Rhbdf2	rhomboid 5 homolog 2 (Drosophila) (Rhbdf2), transcript variant 1, mRNA; rhomboid 5 homolog 2 (Drosophila) (Rhbdf2), transcript variant 2, mRNA	4.70805	0.84552	0.000568775
NM_001134599	Flna	filamin A, alpha (Flna), mRNA	4.69505	0.455923	0.000568775
NM_021838	Nos3	nitric oxide synthase 3, endothelial cell (Nos3), mRNA	4.6755	0.75707	0.000568775
NM_001007554	Fblim1	filamin binding LIM protein 1 (Fblim1), mRNA	4.66701	1.38197	0.00104156
NM_012747	Stat3	signal transducer and activator of transcription 3 (acute-phase response factor) (Stat3), mRNA	4.64204	0.598979	0.000568775
NM_001107887	Cd163	CD163 molecule (Cd163), mRNA	4.63552	1.60439	0.000568775
NM_001108977	Epha2	Eph receptor A2 (Epha2), mRNA	4.61647	1.19208	0.000568775
NM_001011898	Hcls1	hematopoietic cell specific Lyn substrate 1 (Hcls1), mRNA	4.5997	0.593683	0.000568775
NM_021864	Sprr1a	small proline-rich protein 1A (Sprr1a), mRNA	4.57335	1.30905	0.0144595
NM_181476	Niacr1	niacin receptor 1 (Niacr1), mRNA	4.55955	2.08219	0.00468808
NM_012618	S100a4	S100 calcium-binding protein A4 (S100a4), mRNA	4.54635	1.25416	0.000568775
NM_080782	Cdkn1a	cyclin-dependent kinase inhibitor 1A (Cdkn1a), mRNA	4.54317	0.829768	0.000568775
NM_017097	Ctsc	cathepsin C (Ctsc), mRNA	4.54065	0.819112	0.000568775
NM_053713	Klf4	Kruppel-like factor 4 (gut) (Klf4), mRNA	4.53917	0.824814	0.000568775
NM_012551	Egr1	early growth response 1 (Egr1), mRNA	4.53062	0.794083	0.000568775
NM_138826	Mt1a	metallothionein 1a (Mt1a), mRNA	4.53034	0.715563	0.000568775
NM_212505	Ier3	immediate early response 3 (Ier3), mRNA	4.51899	0.933989	0.000568775
NM_021578	Tgfb1	transforming growth factor, beta 1 (Tgfb1), mRNA	4.50873	1.03222	0.000568775
NM_001170434	Lrrc32	leucine rich repeat containing 32 (Lrrc32), mRNA	4.50236	0.711378	0.000568775
NM_024127	Gadd45a	growth arrest and DNA-damage-inducible, alpha (Gadd45a), mRNA	4.49257	0.787065	0.000568775
NM_001014254	Clk2	CDC-like kinase 2 (Clk2), mRNA	4.47178	2.20455	0.000568775
NM_001109398	Mthfd2	methylenetetrahydrofolate dehydrogenase (NADP+ dependent) 2, methenyltetrahydrofolate cyclohydrolase (Mthfd2), mRNA	4.45566	0.933447	0.000568775
NM_016999	Cyp4b1	cytochrome P450, family 4, subfamily b, polypeptide 1 (Cyp4b1), mRNA	4.44425	0.796434	0.000568775
NM_022218	Cmklr1	chemokine-like receptor 1 (Cmklr1), mRNA	4.44003	1.0468	0.000568775
NM_001109204	Rad51	RAD51 recombinase (Rad51), mRNA	4.43032	0.867086	0.000568775
NM_053596	Ece1	endothelin converting enzyme 1 (Ece1), mRNA	4.42246	0.654931	0.000568775
NM_022715	Mvp	major vault protein (Mvp), mRNA	4.41719	0.587881	0.000568775
NM_057194	Plscr1	phospholipid scramblase 1 (Plscr1), mRNA	4.40973	0.695645	0.0327901
NM_001105735	Litaf	lipopolysaccharide-induced TNF factor (Litaf), mRNA	4.40597	1.0802	0.000568775
NM_001107979	Fhl3	four and a half LIM domains 3 (Fhl3), mRNA	4.40225	0.408709	0.000568775
NM_134454	Angpt2	angiopoietin 2 (Angpt2), mRNA	4.40176	1.43805	0.000568775
NM_001010968	Eng	no definition	4.39657	0.614603	0.000568775
NM_001008349	Nfkb2	nuclear factor of kappa light polypeptide gene enhancer in B-cells 2, p49/p100 (Nfkb2), mRNA	4.36787	1.03967	0.000568775
NM_001109102	Fam167a	family with sequence similarity 167, member A (Fam167a), mRNA	4.3546	1.37012	0.000568775
NM_001007684	Klf2	Kruppel-like factor 2 (Klf2), mRNA	4.32923	1.4502	0.000568775
NM_001037541; NM_138852	Prok2	prokineticin 2 (Prok2), transcript variant 1, mRNA; prokineticin 2 (Prok2), transcript variant 2, mRNA	4.31195	1.68244	0.0273446
NM_001025750	Plek	pleckstrin (Plek), mRNA	4.30824	0.442234	0.000568775
NM_001270688; NM_001270689; NM_021909	Fxyd5	FXYD domain-containing ion transport regulator 5 (Fxyd5), transcript variant 2, mRNA; FXYD domain-containing ion transport regulator 5 (Fxyd5), transcript variant 3, mRNA; FXYD domain-containing ion transport regulator 5 (Fxyd5), transcript variant 1, mRNA	4.30514	0.67505	0.000568775
NM_183403	Gpx2	no definition	4.2995	1.6467	0.0388977
NM_053687	Slfn3	schlafen 3 (Slfn3), mRNA	4.28184	3.17488	0.000568775
NM_022667	Slco2a1	solute carrier organic anion transporter family, member 2a1 (Slco2a1), mRNA	4.27789	1.59762	0.000568775
NM_053635	St14	suppression of tumorigenicity 14 (colon carcinoma) (St14), mRNA	4.26365	0.255542	0.000568775
NM_001024967	Tmem106a	transmembrane protein 106A (Tmem106a), mRNA	4.25686	1.54655	0.000568775
NM_001007738	Tmem252	transmembrane protein 252 (Tmem252), mRNA	4.22239	2.03138	0.000568775
NM_024356	Gch1	GTP cyclohydrolase 1 (Gch1), mRNA	4.19811	0.969512	0.00104156
NM_001012002	Zap70	zeta-chain (TCR) associated protein kinase 70 (Zap70), mRNA	4.19471	0.600953	0.00188208
NM_031979	Ybx3	Y box binding protein 3 (Ybx3), mRNA	4.17791	0.726173	0.000568775
NM_001004202	Ccl6	chemokine (C-C motif) ligand 6 (Ccl6), mRNA	4.17678	2.4795	0.0135268
NM_021586	Ltbp2	latent transforming growth factor beta binding protein 2 (Ltbp2), mRNA	4.17631	1.75483	0.000568775
NM_057124	P2ry6	pyrimidinergic receptor P2Y, G-protein coupled, 6 (P2ry6), mRNA	4.16642	0.843708	0.000568775
NM_031747	Cnn1	calponin 1, basic, smooth muscle (Cnn1), mRNA	4.16507	2.22501	0.00767948
NM_001109509	Gpr84	G protein-coupled receptor 84 (Gpr84), mRNA	4.15503	0.836662	0.000568775
NM_021835	Jun	jun proto-oncogene (Jun), mRNA	4.1308	0.90216	0.000568775
NM_080767	Psmb8	proteasome (prosome, macropain) subunit, beta type, 8 (Psmb8), mRNA	4.12459	1.24667	0.000568775
NM_001008384	Rac2	ras-related C3 botulinum toxin substrate 2 (rho family, small GTP binding protein Rac2) (Rac2), mRNA	4.11117	0.496404	0.000568775
NM_019216	Gdf15	growth differentiation factor 15 (Gdf15), mRNA	4.10221	2.03063	0.00264305
NM_001009645	Kif22	kinesin family member 22 (Kif22), mRNA	4.08405	1.1474	0.00104156
NM_001012044	Lcp1	lymphocyte cytosolic protein 1 (Lcp1), mRNA	4.07768	0.578923	0.000568775
NM_212525	Tyrobp	Tyro protein tyrosine kinase binding protein (Tyrobp), mRNA	4.07525	0.658116	0.000568775
NM_212526	Kcne4	potassium voltage-gated channel, Isk-related family, member 4 (Kcne4), mRNA	4.07345	1.71557	0.0162739
NM_022187	Plk3	polo-like kinase 3 (Plk3), mRNA	4.07074	0.789349	0.000568775
NM_012904	Anxa1	annexin A1 (Anxa1), mRNA	4.06009	0.882451	0.000568775
NM_012687	Tbxas1	thromboxane A synthase 1, platelet (Tbxas1), mRNA	4.05393	0.990912	0.000568775
NM_022393	Clec10a	C-type lectin domain family 10, member A (Clec10a), mRNA	4.0257	2.15143	0.000568775
NM_001106824	Pstpip1	proline-serine-threonine phosphatase-interacting protein 1 (Pstpip1), mRNA	4.00283	1.16334	0.000568775
NM_012759	Vav1	no definition	3.99094	0.730111	0.000568775
NM_001015020	Tgif1	TGFB-induced factor homeobox 1 (Tgif1), mRNA	3.98185	0.733953	0.000568775
NM_001008722	Irf8	interferon regulatory factor 8 (Irf8), mRNA	3.98114	0.390677	0.000568775
NM_001025050	Cdca8	cell division cycle associated 8 (Cdca8), mRNA	3.97477	0.924509	0.00301488
NM_017180	Phlda1	pleckstrin homology-like domain, family A, member 1 (Phlda1), mRNA	3.96667	0.375079	0.000568775
NM_017365	Pdlim1	PDZ and LIM domain 1 (Pdlim1), mRNA	3.96629	1.05948	0.000568775
NM_017061	Lox	lysyl oxidase (Lox), mRNA	3.96376	2.5037	0.0471922
NM_023959	Adamts4	ADAM metallopeptidase with thrombospondin type 1 motif, 4 (Adamts4), mRNA	3.95835	1.21643	0.000568775
NM_001005891	Clec4a3	C-type lectin domain family 4, member A3 (Clec4a3), mRNA	3.94726	0.687201	0.000568775
NM_133546	Ppp1r15a	protein phosphatase 1, regulatory subunit 15A (Ppp1r15a), mRNA	3.93908	0.261037	0.000568775
NM_001107869	Dysf	dysferlin (Dysf), mRNA	3.92062	0.903417	0.000568775
NM_022604	Esm1	endothelial cell-specific molecule 1 (Esm1), mRNA	3.91215	2.02973	0.00741519
NM_001077589	Rgs16	regulator of G-protein signaling 16 (Rgs16), mRNA	3.89799	1.02932	0.000568775
NM_017173	Serpinh1	serpin peptidase inhibitor, clade H (heat shock protein 47), member 1, (collagen binding protein 1) (Serpinh1), mRNA	3.8941	0.329091	0.000568775
NM_001077671	Zc3h12a	zinc finger CCCH type containing 12A (Zc3h12a), mRNA	3.8896	0.632383	0.000568775
NM_001107845	Gsap	gamma-secretase activating protein (Gsap), mRNA	3.88157	0.32297	0.00104156
NM_001106273	Mesp2	mesoderm posterior basic helix-loop-helix transcription factor 2 (Mesp2), mRNA	3.86932	0.863681	0.000568775
NM_001202463	Cd300le	Cd300 molecule-like family member E (Cd300le), mRNA	3.85628	1.83931	0.0305469
NM_053908	Ptpn6	protein tyrosine phosphatase, non-receptor type 6 (Ptpn6), mRNA	3.85543	0.563824	0.000568775
NM_024125	Cebpb	CCAAT/enhancer binding protein (C/EBP), beta (Cebpb), mRNA	3.84097	1.30412	0.000568775
NM_001047842	Shmt1	serine hydroxymethyltransferase 1 (soluble) (Shmt1), mRNA	3.82739	1.04723	0.000568775
NM_057135	Pfkfb3	6-phosphofructo-2-kinase/fructose-2,6-biphosphatase 3 (Pfkfb3), mRNA	3.8267	0.141782	0.000568775
NM_001109885	Fam129b	family with sequence similarity 129, member B (Fam129b), mRNA	3.82548	0.609267	0.000568775
NM_001142367; NM_012997	P2rx1	no definition; purinergic receptor P2X, ligand-gated ion channel, 1 (P2rx1), transcript variant 1, mRNA	3.81838	1.44106	0.00225915
NM_001007735	Sertad1	SERTA domain containing 1 (Sertad1), mRNA	3.81721	1.21897	0.000568775
NM_198130	Myd88	myeloid differentiation primary response 88 (Myd88), mRNA	3.81111	1.05275	0.000568775
NM_133624	Gbp2	guanylate binding protein 2, interferon-inducible (Gbp2), mRNA	3.80686	1.71164	0.000568775
NM_139194	Fas	Fas cell surface death receptor (Fas), mRNA	3.79561	0.641511	0.000568775
NM_001044265	Steap4	STEAP family member 4 (Steap4), mRNA	3.79418	1.67534	0.00147371
NM_012715	Adm	adrenomedullin (Adm), mRNA	3.79119	0.749168	0.000568775
NM_001106128	Ly86	lymphocyte antigen 86 (Ly86), mRNA	3.78308	0.689854	0.000568775
NM_138844	Unc13d	unc-13 homolog D (C. elegans) (Unc13d), mRNA	3.76341	0.572364	0.000568775
NM_019316	Mafb	v-maf avian musculoaponeurotic fibrosarcoma oncogene homolog B (Mafb), mRNA	3.75515	0.776883	0.000568775
NM_001014182	Mall	mal, T-cell differentiation protein-like (Mall), mRNA	3.74275	0.940088	0.000568775
NM_172322	Pycard	PYD and CARD domain containing (Pycard), mRNA	3.74182	0.310244	0.000568775
NM_012935	Cryab	crystallin, alpha B (Cryab), mRNA	3.73288	1.06956	0.000568775
NM_053889	Vwf	von Willebrand factor (Vwf), mRNA	3.73071	0.658435	0.000568775
NM_053287	B4galt1	UDP-Gal:betaGlcNAc beta 1,4- galactosyltransferase, polypeptide 1 (B4galt1), mRNA	3.72934	0.757893	0.000568775
NM_001256509	Fosb	FBJ osteosarcoma oncogene B (Fosb), mRNA	3.72588	0.46346	0.000568775
NM_053612	Hspb8	heat shock protein B8 (Hspb8), mRNA	3.7211	0.941393	0.000568775
NM_030834	Slc16a3	solute carrier family 16 (monocarboxylate transporter), member 3 (Slc16a3), mRNA	3.71371	1.06762	0.000568775
NM_001033955; NM_001033956; NM_017338	Calca	calcitonin-related polypeptide alpha (Calca), transcript variant 2, mRNA; calcitonin-related polypeptide alpha (Calca), transcript variant 3, mRNA; calcitonin-related polypeptide alpha (Calca), transcript variant 1, mRNA	3.7005	0.522437	0.021183
NM_017325	Runx1	runt-related transcription factor 1 (Runx1), mRNA	3.65799	0.673948	0.000568775
NM_012610	Ngfr	nerve growth factor receptor (Ngfr), mRNA	3.64783	1.63126	0.000568775
NM_001107873	Mcm2	minichromosome maintenance complex component 2 (Mcm2), mRNA	3.6329	0.884292	0.000568775
NM_001108108	Ano6	anoctamin 6 (Ano6), mRNA	3.62942	0.844149	0.000568775
NM_198769	Tlr2	toll-like receptor 2 (Tlr2), mRNA	3.6184	0.38421	0.000568775
NM_001025680	Gpr4	G protein-coupled receptor 4 (Gpr4), mRNA	3.60121	0.879508	0.000568775
NM_173840	Lat2	linker for activation of T cells family, member 2 (Lat2), mRNA	3.59328	0.904627	0.00147371
NM_212513	Lag3	lymphocyte-activation gene 3 (Lag3), mRNA	3.58437	1.0989	0.0105715
NM_001024897	Ehd2	EH-domain containing 2 (Ehd2), mRNA	3.57467	0.536052	0.000568775
NM_001107195	Olfml2b	olfactomedin-like 2B (Olfml2b), mRNA	3.57358	0.633101	0.000568775
NM_001008524	C1qc	complement component 1, q subcomponent, C chain (C1qc), mRNA	3.57048	0.311208	0.000568775
NM_001105734	Dusp10	dual specificity phosphatase 10 (Dusp10), mRNA	3.56705	1.07695	0.000568775
NM_001135767	Gngt2	guanine nucleotide binding protein (G protein), gamma transducing activity polypeptide 2 (Gngt2), mRNA	3.56354	1.86349	0.0354447
NM_172019	Ifi47	interferon gamma inducible protein 47 (Ifi47), mRNA	3.55658	1.16628	0.000568775
NM_001173437	Chac1	ChaC, cation transport regulator homolog 1 (E. coli) (Chac1), mRNA	3.55463	0.796389	0.000568775
NM_024385	Hhex	hematopoietically expressed homeobox (Hhex), mRNA	3.53429	0.729399	0.00147371
NM_019905	Anxa2	annexin A2 (Anxa2), mRNA	3.53297	0.661274	0.000568775
NM_022242	Fam129a	family with sequence similarity 129, member A (Fam129a), mRNA	3.53233	1.00728	0.000568775
NM_001105866	Cdc45	cell division cycle 45 (Cdc45), mRNA	3.53182	0.481711	0.0092824
NM_019370	Enpp3	ectonucleotide pyrophosphatase/phosphodiesterase 3 (Enpp3), mRNA	3.52959	1.24001	0.000568775
NM_001009965	Tsku	tsukushi, small leucine rich proteoglycan (Tsku), mRNA	3.52333	0.954363	0.000568775
NM_001013045	Ccl24	chemokine (C-C motif) ligand 24 (Ccl24), mRNA	3.51994	1.84535	0.000568775
NM_001109358	Sesn2	sestrin 2 (Sesn2), mRNA	3.50579	0.543467	0.000568775
NM_001047881	Arsi	arylsulfatase family, member I (Arsi), mRNA	3.48645	0.954389	0.018387
NM_001191813	Hjurp	Holliday junction recognition protein (Hjurp), mRNA	3.48206	0.45267	0.00301488
NM_031012	Anpep	alanyl (membrane) aminopeptidase (Anpep), mRNA	3.48109	1.24889	0.000568775
NM_001191568	Pmf1	polyamine-modulated factor 1 (Pmf1), mRNA	3.4809	1.15653	0.00650636
NM_198731	Chdh	choline dehydrogenase (Chdh), mRNA	3.47957	0.449429	0.000568775
NM_001173427	Dram1	DNA-damage regulated autophagy modulator 1 (Dram1), mRNA	3.47863	0.890256	0.000568775
NM_012855	Jak3	Janus kinase 3 (Jak3), mRNA	3.47743	0.369155	0.000568775
NM_001109624	LOC691141	hypothetical protein LOC691141 (LOC691141), mRNA	3.47309	0.98828	0.000568775
NM_001134577	Slc39a1	solute carrier family 39 (zinc transporter), member 1 (Slc39a1), mRNA	3.45803	0.844701	0.000568775
NM_001109077	Arhgap30	Rho GTPase activating protein 30 (Arhgap30), mRNA	3.45259	0.388583	0.000568775
NM_012615	Odc1	ornithine decarboxylase 1 (Odc1), mRNA	3.44869	0.640754	0.000568775
NM_001005892	Spi1	Spi-1 proto-oncogene (Spi1), mRNA	3.44831	0.27785	0.000568775
NM_053485	S100a6	S100 calcium binding protein A6 (S100a6), mRNA	3.44532	0.794936	0.000568775
NM_001106243	Map4k1	mitogen activated protein kinase kinase kinase kinase 1 (Map4k1), mRNA	3.4443	0.491113	0.000568775
NM_019139	Gdnf	glial cell derived neurotrophic factor (Gdnf), mRNA	3.43855	1.19714	0.0307492
NM_001030026	Ifi30	interferon gamma inducible protein 30 (Ifi30), mRNA	3.43129	0.593796	0.000568775
NM_171993	Cdc20	cell division cycle 20 (Cdc20), mRNA	3.42461	1.05206	0.00403442
NM_138504	Osgin1	oxidative stress induced growth inhibitor 1 (Osgin1), mRNA	3.42278	0.488733	0.000568775
NM_001106637	Gem	GTP binding protein overexpressed in skeletal muscle (Gem), mRNA	3.42257	0.692408	0.000568775
NM_001126287	Ppp1r18	protein phosphatase 1, regulatory subunit 18 (Ppp1r18), mRNA	3.40558	0.419345	0.000568775
NM_021654	Gja4	gap junction protein, alpha 4 (Gja4), mRNA	3.39105	0.934395	0.000568775
NM_171992	Ccnd1	cyclin D1 (Ccnd1), mRNA	3.38966	0.558768	0.000568775
NM_031642	Klf6	no definition	3.35837	0.813029	0.000568775
NM_053857	Eif4ebp1	eukaryotic translation initiation factor 4E binding protein 1 (Eif4ebp1), mRNA	3.34668	0.314251	0.000568775
NM_019153	Fbln5	fibulin 5 (Fbln5), mRNA	3.34204	0.801375	0.000568775
NM_001025419	Tax1bp3	Tax1 (human T-cell leukemia virus type I) binding protein 3 (Tax1bp3), mRNA	3.31236	0.833279	0.000568775
NM_001100684	Sh3bp2	SH3-domain binding protein 2 (Sh3bp2), mRNA	3.30589	0.603027	0.000568775
NM_001024887	Sigirr	single immunoglobulin and toll-interleukin 1 receptor (TIR) domain (Sigirr), mRNA	3.30292	0.843302	0.000568775
NM_022259	Cd244	Cd244 molecule, natural killer cell receptor 2B4 (Cd244), mRNA	3.30237	0.459573	0.00264305
NM_032085	Col3a1	collagen, type III, alpha 1 (Col3a1), mRNA	3.29377	1.49694	0.000568775
NM_001109120	Mboat1	membrane bound O-acyltransferase domain containing 1 (Mboat1), mRNA	3.28964	0.388757	0.000568775
NM_001024741	Chaf1b	chromatin assembly factor 1, subunit B (p60) (Chaf1b), mRNA	3.28017	1.51609	0.00437699
NM_001270961; NM_012532	Cp	no definition; ceruloplasmin (ferroxidase) (Cp), transcript variant 1, mRNA	3.27594	1.01766	0.000568775
NM_001126083	Cks2	CDC28 protein kinase regulatory subunit 2 (Cks2), mRNA	3.27422	0.250652	0.0193111
NM_001007802	Cmtm6	CKLF-like MARVEL transmembrane domain containing 6 (Cmtm6), mRNA	3.26762	0.461108	0.000568775
NM_053480	Pola2	polymerase (DNA directed), alpha 2, accessory subunit (Pola2), mRNA	3.25762	0.639796	0.00104156
NM_001002016	Lmna	lamin A/C (Lmna), mRNA	3.24586	0.505304	0.000568775
NM_012862	Mgp	matrix Gla protein (Mgp), mRNA	3.24451	0.791739	0.000568775
NM_001108076	Myo1f	myosin IF (Myo1f), mRNA	3.23438	0.190006	0.000568775
NM_022226	Lgmn	legumain (Lgmn), mRNA	3.23183	0.265464	0.000568775
NM_001004245	Esam	endothelial cell adhesion molecule (Esam), mRNA	3.22373	0.673845	0.000568775
NM_019175	Klk6	kallikrein related-peptidase 6 (Klk6), mRNA	3.2198	1.23486	0.000568775
NM_001034009; NM_023983	Mcam	no definition; melanoma cell adhesion molecule (Mcam), transcript variant 1, mRNA	3.21462	0.640902	0.000568775
NM_212466	Cfb	complement factor B (Cfb), mRNA	3.21157	1.17672	0.000568775
NM_001134562	Rasal3	RAS protein activator like 3 (Rasal3), mRNA	3.20944	0.349151	0.000568775
NM_001135017	Myl12a	myosin, light chain 12A, regulatory, non-sarcomeric (Myl12a), mRNA	3.20051	0.414901	0.000568775
NM_133296	Slc6a20	solute carrier family 6 (proline IMINO transporter), member 20 (Slc6a20), mRNA	3.18957	1.58105	0.000568775
NM_053555	Vamp5	vesicle-associated membrane protein 5 (Vamp5), mRNA	3.18822	0.266448	0.00225915
NM_001024275	Rassf4	Ras association (RalGDS/AF-6) domain family member 4 (Rassf4), mRNA	3.18223	0.588589	0.000568775
NM_134360	Cd40	CD40 molecule, TNF receptor superfamily member 5 (Cd40), mRNA	3.17272	1.18631	0.018387
NM_001108734	Mob3a	MOB kinase activator 3A (Mob3a), mRNA	3.17197	0.578324	0.000568775
NM_138848	Podxl	podocalyxin-like (Podxl), mRNA	3.17109	0.548386	0.000568775
NM_001005890	Clec4a1	C-type lectin domain family 4, member A1 (Clec4a1), mRNA	3.17074	0.717237	0.00225915
NM_001106427	Spry1	sprouty homolog 1, antagonist of FGF signaling (Drosophila) (Spry1), mRNA	3.16892	0.458705	0.00147371
NM_017143	F10	coagulation factor X (F10), mRNA	3.1635	1.27975	0.00369784
NM_031340	Timeless	timeless circadian clock (Timeless), mRNA	3.14273	0.369317	0.000568775
NM_053812	Bak1	BCL2-antagonist/killer 1 (Bak1), mRNA	3.13986	0.554013	0.000568775
NM_001109328	Rab7b	no definition	3.13518	0.760067	0.000568775
NM_001108488	Fes	FES proto-oncogene, tyrosine kinase (Fes), mRNA	3.13297	0.471355	0.000568775
NM_001164060; NM_053517	Shc1	SHC (Src homology 2 domain containing) transforming protein 1 (Shc1), transcript variant 1, mRNA; SHC (Src homology 2 domain containing) transforming protein 1 (Shc1), transcript variant 2, mRNA	3.13256	0.466665	0.000568775
NM_152790	Carhsp1	calcium regulated heat stable protein 1 (Carhsp1), mRNA	3.12889	0.775057	0.000568775
NM_023092	Myo1c	myosin IC (Myo1c), mRNA	3.12432	0.328995	0.000568775
NM_001004424	Tacc3	transforming, acidic coiled-coil containing protein 3 (Tacc3), mRNA	3.1207	0.806007	0.00104156
NM_052800	Tk1	thymidine kinase 1, soluble (Tk1), mRNA	3.11105	0.415779	0.000568775
NM_001127546	Kdelr3	KDEL (Lys-Asp-Glu-Leu) endoplasmic reticulum protein retention receptor 3 (Kdelr3), mRNA	3.10827	0.544616	0.000568775
NM_031349	Aplnr	apelin receptor (Aplnr), mRNA	3.10745	1.34007	0.000568775
NM_001008328	Parp3	poly (ADP-ribose) polymerase family, member 3 (Parp3), mRNA	3.10024	0.305212	0.000568775
NM_001109300	Cmtm7	CKLF-like MARVEL transmembrane domain containing 7 (Cmtm7), mRNA	3.09655	0.837674	0.000568775
NM_178097	Sla	src-like adaptor (Sla), mRNA	3.09477	0.71029	0.000568775
NM_178094	Itpkc	inositol-trisphosphate 3-kinase C (Itpkc), mRNA	3.092	0.319215	0.000568775
NM_001033913; NM_145680	Gimap5	no definition; no definition	3.09071	0.224805	0.00225915
NM_023965	Cybb	cytochrome b-245, beta polypeptide (Cybb), mRNA	3.08911	0.560502	0.00301488
NM_001276477	Rps27l	ribosomal protein S27-like (Rps27l), mRNA	3.08594	0.415467	0.000568775
NM_001106434	Tm4sf1	transmembrane 4 L six family member 1 (Tm4sf1), mRNA	3.08102	0.589694	0.000568775
NM_001134881	Psd4	pleckstrin and Sec7 domain containing 4 (Psd4), mRNA	3.07784	0.391549	0.000568775
NM_001106536	Mybl2	myeloblastosis oncogene-like 2 (Mybl2), mRNA	3.071	0.881647	0.00147371
NM_013069	Cd74	Cd74 molecule, major histocompatibility complex, class II invariant chain (Cd74), mRNA	3.06437	0.96194	0.000568775
NM_024160	Cyba	cytochrome b-245, alpha polypeptide (Cyba), mRNA	3.06216	0.596344	0.000568775
NM_053847	Map3k8	mitogen-activated protein kinase kinase kinase 8 (Map3k8), mRNA	3.05866	0.846209	0.000568775
NM_019178	Tlr4	toll-like receptor 4 (Tlr4), mRNA	3.05375	0.847038	0.00369784
NM_001278483; NM_001278484	Runx2	runt-related transcription factor 2 (Runx2), transcript variant 1, mRNA; runt-related transcription factor 2 (Runx2), transcript variant 2, mRNA	3.04364	0.775803	0.000568775
NM_019262	C1qb	complement component 1, q subcomponent, B chain (C1qb), mRNA	3.04078	0.245361	0.000568775
NM_001108613	Slc17a9	solute carrier family 17 (vesicular nucleotide transporter), member 9 (Slc17a9), mRNA	3.0405	0.601254	0.00369784
NM_001108829	Kdm6b	lysine (K)-specific demethylase 6B (Kdm6b), mRNA	3.03941	0.239243	0.000568775
NM_001270762; NM_001270763; NM_139105	Rnh1	ribonuclease/angiogenin inhibitor 1 (Rnh1), transcript variant 1, mRNA; ribonuclease/angiogenin inhibitor 1 (Rnh1), transcript variant 3, mRNA; ribonuclease/angiogenin inhibitor 1 (Rnh1), transcript variant 2, mRNA	3.03835	0.510771	0.000568775
NM_001107958	Tal1	T-cell acute lymphocytic leukemia 1 (Tal1), mRNA	3.03749	0.517062	0.000568775
NM_001134555	C1r	no definition	3.03536	0.803596	0.000568775
NM_145673	Mafk	v-maf avian musculoaponeurotic fibrosarcoma oncogene homolog K (Mafk), mRNA	3.02717	0.382233	0.000568775
NM_001108487	Aen	apoptosis enhancing nuclease (Aen), mRNA	3.02503	0.203956	0.000568775
NM_001191923	Pik3r5	phosphoinositide-3-kinase, regulatory subunit 5 (Pik3r5), mRNA	3.02187	0.421165	0.000568775
NM_022215	Gpd1	glycerol-3-phosphate dehydrogenase 1 (soluble) (Gpd1), mRNA	3.01942	0.926868	0.000568775
NM_139095	Tmem37	transmembrane protein 37 (Tmem37), mRNA	3.01599	1.26872	0.0273446
NM_001107031	Slfn2	schlafen 2 (Slfn2), mRNA	3.00745	1.10777	0.000568775
NM_145683	Ptpn7	protein tyrosine phosphatase, non-receptor type 7 (Ptpn7), mRNA	3.00497	0.372523	0.00369784
NM_001005540	Ppm1j	protein phosphatase, Mg2+/Mn2+ dependent, 1J (Ppm1j), mRNA	3.00389	0.835811	0.00225915
NM_001079700	Cdc42ep1	CDC42 effector protein (Rho GTPase binding) 1 (Cdc42ep1), mRNA	2.99964	0.734347	0.000568775
NM_022183	Top2a	topoisomerase (DNA) II alpha (Top2a), mRNA	2.99534	1.88338	0.00468808
NM_001111098; NM_030857	Lyn	LYN proto-oncogene, Src family tyrosine kinase (Lyn), transcript variant 2, mRNA; LYN proto-oncogene, Src family tyrosine kinase (Lyn), transcript variant 1, mRNA	2.98589	0.365309	0.000568775
NM_001107095	Nfkbiz	nuclear factor of kappa light polypeptide gene enhancer in B-cells inhibitor, zeta (Nfkbiz), mRNA	2.98216	0.744394	0.000568775
NM_021693	Sik1	salt-inducible kinase 1 (Sik1), mRNA	2.97855	0.995568	0.000568775
NM_016994	C3	complement component 3 (C3), mRNA	2.96372	1.26086	0.000568775
NM_022511	Pfn1	profilin 1 (Pfn1), mRNA	2.9573	0.580927	0.000568775
NM_001108475	Vasp	vasodilator-stimulated phosphoprotein (Vasp), mRNA	2.95287	0.441579	0.000568775
NM_031614	Txnrd1	thioredoxin reductase 1 (Txnrd1), mRNA	2.95167	0.506996	0.000568775
NM_031591	Pecam1	platelet/endothelial cell adhesion molecule 1 (Pecam1), mRNA	2.94635	0.27426	0.000568775
NM_017062	Pdlim4	PDZ and LIM domain 4 (Pdlim4), mRNA	2.94488	0.470038	0.000568775
NM_053302	Gpr182	G protein-coupled receptor 182 (Gpr182), mRNA	2.94482	1.19059	0.00104156
NM_001271058; NM_001271059; NM_001271060; NM_001271061; NM_001271062; NM_173096	Mx1	myxovirus (influenza virus) resistance 1 (Mx1), transcript variant 2, mRNA; myxovirus (influenza virus) resistance 1 (Mx1), transcript variant 3, mRNA; myxovirus (influenza virus) resistance 1 (Mx1), transcript variant 4, mRNA; myxovirus (influenza virus) resistance 1 (Mx1), transcript variant 5, mRNA; myxovirus (influenza virus) resistance 1 (Mx1), transcript variant 6, mRNA; myxovirus (influenz…	2.94392	1.36582	0.000568775
NM_053966	Lamc1	laminin, gamma 1 (Lamc1), mRNA	2.9437	0.448748	0.000568775
NM_031123	Stc1	stanniocalcin 1 (Stc1), mRNA	2.94162	0.81123	0.000568775
NM_001106542	Ube2c	ubiquitin-conjugating enzyme E2C (Ube2c), mRNA	2.93067	0.823457	0.0270356
NM_001107022	Scarf1	scavenger receptor class F, member 1 (Scarf1), mRNA	2.92911	0.497723	0.000568775
NM_001106914	Kctd18	potassium channel tetramerization domain containing 18 (Kctd18), mRNA	2.92689	1.50651	0.000568775
NM_199101	Plekha4	pleckstrin homology domain containing, family A (phosphoinositide binding specific) member 4 (Plekha4), mRNA	2.92418	0.361434	0.00225915
NM_013127	Cd38	CD38 molecule (Cd38), mRNA	2.92209	0.591732	0.000568775
NM_001134972	Plekhg2	pleckstrin homology domain containing, family G (with RhoGef domain) member 2 (Plekhg2), mRNA	2.92189	0.231057	0.000568775
NM_001191577	Midn	midnolin (Midn), mRNA	2.91988	0.247955	0.000568775
NM_001008830; NM_001008839	RT1-A3	RT1 class I, locus A3 (RT1-A3), mRNA; RT1 class I, locus CE16 (RT1-CE16), mRNA	2.90533	0.705956	0.00104156
NM_001271480	Themis2	thymocyte selection associated family member 2 (Themis2), mRNA	2.90279	0.764009	0.00591236
NM_001008829	RT1-A2	RT1 class Ia, locus A2 (RT1-A2), mRNA	2.89813	1.01051	0.000568775
NM_130426	Tnfrsf1b	tumor necrosis factor receptor superfamily, member 1b (Tnfrsf1b), mRNA	2.88694	0.662189	0.000568775
NM_001108733	Dot1l	DOT1-like histone H3K79 methyltransferase (Dot1l), mRNA	2.87593	0.642631	0.000568775
NM_199114	Fgfrl1	fibroblast growth factor receptor-like 1 (Fgfrl1), mRNA	2.87456	0.314579	0.000568775
NM_053652	Flt4	fms-related tyrosine kinase 4 (Flt4), mRNA	2.87396	0.561584	0.000568775
NM_139324	Ehd4	EH-domain containing 4 (Ehd4), mRNA	2.87016	0.369811	0.000568775
NM_001034199	Nptx2	neuronal pentraxin II (Nptx2), mRNA	2.86243	1.06542	0.000568775
NM_001108679	Eva1b	eva-1 homolog B (Eva1b), mRNA	2.86207	0.349719	0.000568775
NM_001271244	Rbpms	RNA binding protein with multiple splicing (Rbpms), mRNA	2.86195	0.396679	0.00437699
NM_001011965	Stom	stomatin (Stom), mRNA	2.85433	0.514953	0.000568775
NM_001184973	Oscar	osteoclast associated, immunoglobulin-like receptor (Oscar), mRNA	2.85089	0.645233	0.00147371
NM_022441	Acvrl1	activin A receptor type II-like 1 (Acvrl1), mRNA	2.85029	0.377677	0.000568775
NM_183056	Stk40	serine/threonine kinase 40 (Stk40), mRNA	2.84968	0.306183	0.000568775
NM_053761	Zyx	zyxin (Zyx), mRNA	2.84741	0.353659	0.000568775
NM_001145842; NM_017113	Grn	granulin (Grn), transcript variant 2, mRNA; granulin (Grn), transcript variant 1, mRNA	2.84725	0.619685	0.000568775
NM_001012127	Mapkapk3	mitogen-activated protein kinase-activated protein kinase 3 (Mapkapk3), mRNA	2.84664	0.448648	0.000568775
NM_012708	Psmb9	proteasome (prosome, macropain) subunit, beta type, 9 (Psmb9), mRNA	2.84398	0.927604	0.000568775
NM_053560	Chi3l1	chitinase 3-like 1 (cartilage glycoprotein-39) (Chi3l1), mRNA	2.84224	0.512588	0.000568775
NM_032055	Tap1	transporter 1, ATP-binding cassette, sub-family B (MDR/TAP) (Tap1), mRNA	2.84134	0.886508	0.000568775
NM_001107407	Cdh5	cadherin 5 (Cdh5), mRNA	2.82535	0.325706	0.000568775
NM_023955	Scamp2	secretory carrier membrane protein 2 (Scamp2), mRNA	2.82124	0.607162	0.000568775
NM_001012084	Adh6	alcohol dehydrogenase 6 (class V) (Adh6), mRNA	2.8129	1.31789	0.00403442
NM_001191600	Fhod1	no definition	2.81253	0.255285	0.000568775
NM_001271239	Tmem117	transmembrane protein 117 (Tmem117), mRNA	2.80928	0.702287	0.000568775
NM_001130577	Cyth4	cytohesin 4 (Cyth4), mRNA	2.80513	0.169911	0.000568775
NM_001011947	Rai14	retinoic acid induced 14 (Rai14), mRNA	2.80387	0.620314	0.000568775
NM_001108425	Mocos	molybdenum cofactor sulfurase (Mocos), mRNA	2.80111	0.566418	0.00437699
NM_138518	Crispld2	cysteine-rich secretory protein LCCL domain containing 2 (Crispld2), mRNA	2.80107	0.632152	0.000568775
NM_001172063	Galnt6	no definition	2.80032	0.839925	0.000568775
NM_001170568	Baz1a	bromodomain adjacent to zinc finger domain, 1A (Baz1a), mRNA	2.79343	0.780703	0.000568775
NM_001106281	Prcp	prolylcarboxypeptidase (angiotensinase C) (Prcp), mRNA	2.78895	0.952135	0.000568775
NM_053802	Tgfbi	transforming growth factor, beta induced (Tgfbi), mRNA	2.78587	1.03857	0.000568775
NM_001008847	RT1-Da	RT1 class II, locus Da (RT1-Da), mRNA	2.7858	0.928866	0.000568775
NM_023981	Csf1	colony stimulating factor 1 (macrophage) (Csf1), mRNA	2.78076	0.464485	0.000568775
NM_145674	Ggta1	no definition	2.77683	0.809333	0.00104156
NM_001014120	Fkbp10	FK506 binding protein 10 (Fkbp10), mRNA	2.77647	0.546133	0.000568775
NM_001013146; NM_012954	Fosl2	fos-like antigen 2 (Fosl2), transcript variant 2, mRNA; fos-like antigen 2 (Fosl2), transcript variant 1, mRNA	2.76349	0.625648	0.00437699
NM_001025041	Ier5l	immediate early response 5-like (Ier5l), mRNA	2.75884	0.759471	0.000568775
NM_021846	Mcl1	no definition	2.7571	0.424349	0.000568775
NM_001044250	Stat6	signal transducer and activator of transcription 6, interleukin-4 induced (Stat6), mRNA	2.75404	0.461591	0.000568775
NM_001191891	C1qtnf9	C1q and tumor necrosis factor related protein 9 (C1qtnf9), mRNA	2.75141	0.782718	0.0113139
NM_001037793	Dock8	dedicator of cytokinesis 8 (Dock8), mRNA	2.74904	0.281476	0.000568775
NM_001108441	Dnajb1	DnaJ (Hsp40) homolog, subfamily B, member 1 (Dnajb1), mRNA	2.74682	0.333957	0.000568775
NM_199256	Sec61a1	Sec61 alpha 1 subunit (S. cerevisiae) (Sec61a1), mRNA	2.74678	0.510733	0.000568775
NM_012716	Slc16a1	solute carrier family 16 (monocarboxylate transporter), member 1 (Slc16a1), mRNA	2.74261	0.310315	0.000568775
NM_053883	Dusp6	dual specificity phosphatase 6 (Dusp6), mRNA	2.74221	0.53823	0.000568775
NM_053736	Casp4	caspase 4, apoptosis-related cysteine peptidase (Casp4), mRNA	2.73993	0.550467	0.00225915
NM_001013938	Vwa1	von Willebrand factor A domain containing 1 (Vwa1), mRNA	2.73948	0.387877	0.000568775
NM_001191642	Nlrp3	NLR family, pyrin domain containing 3 (Nlrp3), mRNA	2.73931	0.38382	0.00147371
NM_203337	St3gal4	ST3 beta-galactoside alpha-2,3-sialyltransferase 4 (St3gal4), mRNA	2.73777	0.655271	0.000568775
NM_001012133	Sp140	no definition	2.73331	0.437478	0.00104156
NM_138900	C1s	complement component 1, s subcomponent (C1s), mRNA	2.72873	0.466668	0.000568775
NM_001008315	Ltbr	lymphotoxin beta receptor (TNFR superfamily, member 3) (Ltbr), mRNA	2.72404	0.440782	0.000568775
NM_001135033	Trim16	tripartite motif-containing 16 (Trim16), mRNA	2.72165	0.569564	0.000568775
NM_001109887; NM_001109888; NM_001109889; NM_001109890; NM_138507	Ptprc	protein tyrosine phosphatase, receptor type, C (Ptprc), transcript variant 3, mRNA; protein tyrosine phosphatase, receptor type, C (Ptprc), transcript variant 5, mRNA; protein tyrosine phosphatase, receptor type, C (Ptprc), transcript variant 2, mRNA; protein tyrosine phosphatase, receptor type, C (Ptprc), transcript variant 1, mRNA; protein tyrosine phosphatase, receptor type, C (Ptprc), transcr…	2.70615	0.882813	0.000568775
NM_001106164	Cmtm3	CKLF-like MARVEL transmembrane domain containing 3 (Cmtm3), mRNA	2.69748	0.394296	0.00104156
NM_024403	Atf4	activating transcription factor 4 (Atf4), mRNA	2.69353	0.420989	0.000568775
NM_001008827	RT1-A1	RT1 class Ia, locus A1 (RT1-A1), mRNA	2.69232	0.529226	0.00147371
NM_001162535	Sh3d21	SH3 domain containing 21 (Sh3d21), mRNA	2.68676	0.526836	0.00264305
NM_001191096	Mtmr11	myotubularin related protein 11 (Mtmr11), mRNA	2.68578	0.341566	0.000568775
NM_001106430	Mgst2	microsomal glutathione S-transferase 2 (Mgst2), mRNA	2.6849	0.518517	0.0495855
NM_053633	Egr2	early growth response 2 (Egr2), mRNA	2.67749	0.365909	0.000568775
NM_130427	Eya2	EYA transcriptional coactivator and phosphatase 2 (Eya2), mRNA	2.6771	0.545282	0.000568775
NM_001098216	Tead3	TEA domain family member 3 (Tead3), mRNA	2.67428	0.544535	0.00104156
NM_001014077	Clec14a	C-type lectin domain family 14, member A (Clec14a), mRNA	2.66915	0.485201	0.000568775
NM_017099	Kcnj8	potassium inwardly-rectifying channel, subfamily J, member 8 (Kcnj8), mRNA	2.66453	0.757612	0.00104156
NM_053563	Ddx39a	no definition	2.65759	0.237224	0.000568775
NM_001108366	Vrk2	vaccinia related kinase 2 (Vrk2), mRNA	2.65721	0.635236	0.0316229
NM_001106283	Folr2	no definition	2.6534	0.781945	0.0135268
NM_212541	Slc44a4	solute carrier family 44, member 4 (Slc44a4), mRNA	2.65191	0.988348	0.00437699
NM_001127523	Mis18a	MIS18 kinetochore protein A (Mis18a), mRNA	2.64933	0.946293	0.000568775
NM_031135	Klf10	Kruppel-like factor 10 (Klf10), mRNA	2.64921	0.739335	0.000568775
NM_001108481	Rras	related RAS viral (r-ras) oncogene homolog (Rras), mRNA	2.64458	0.200199	0.000568775
NM_001004215	Ppic	peptidylprolyl isomerase C (Ppic), mRNA	2.64182	0.877897	0.00468808
NM_139082	Bambi	BMP and activin membrane-bound inhibitor (Bambi), mRNA	2.64107	1.27137	0.0319544
NM_022251	Enpep	no definition	2.64033	0.374996	0.000568775
NM_213561	Tcf19	transcription factor 19 (Tcf19), mRNA	2.64019	0.897764	0.0167133
NM_001173344	Spred3	sprouty-related, EVH1 domain containing 3 (Spred3), mRNA	2.6387	0.412486	0.000568775
NM_022597	Ctsb	cathepsin B (Ctsb), mRNA	2.63498	0.586522	0.000568775
NM_001039025	Tln1	talin 1 (Tln1), mRNA	2.6345	0.298643	0.000568775
NM_053669	Sh2b2	SH2B adaptor protein 2 (Sh2b2), mRNA	2.6308	0.400816	0.000568775
NM_001025693	Cdca7	cell division cycle associated 7 (Cdca7), mRNA	2.6283	0.954093	0.00225915
NM_001134572	RGD1306058	similar to RIKEN cDNA 1110007C09 (RGD1306058), mRNA	2.62537	0.224954	0.000568775
NM_001271137	Zmym6nb	ZMYM6 neighbor (Zmym6nb), mRNA	2.62397	0.869993	0.0171542
NM_001109236	Nod1	nucleotide-binding oligomerization domain containing 1 (Nod1), mRNA	2.62235	0.446911	0.000568775
NM_022230	Stc2	stanniocalcin 2 (Stc2), mRNA	2.62217	0.980894	0.0406586
NM_001106363	Pprc1	peroxisome proliferator-activated receptor gamma, coactivator-related 1 (Pprc1), mRNA	2.62215	0.318127	0.000568775
NM_198134	Bst2	bone marrow stromal cell antigen 2 (Bst2), mRNA	2.61957	0.924218	0.000568775
NM_001131001	Fcer1g	Fc fragment of IgE, high affinity I, receptor for; gamma polypeptide (Fcer1g), mRNA	2.61712	0.391514	0.000568775
NM_012588	Igfbp3	insulin-like growth factor binding protein 3 (Igfbp3), mRNA	2.61393	0.890102	0.000568775
NM_001106631	Rbpj	recombination signal binding protein for immunoglobulin kappa J region (Rbpj), mRNA	2.60119	0.177975	0.000568775
NM_053310	Homer3	homer homolog 3 (Drosophila) (Homer3), mRNA	2.59821	0.394692	0.000568775
NM_013138	Itpr3	no definition	2.5944	0.343062	0.000568775
NM_001146125	Fpgs	no definition	2.59303	0.322967	0.000568775
NM_017260	Alox5ap	arachidonate 5-lipoxygenase activating protein (Alox5ap), mRNA	2.59012	0.286137	0.00264305
NM_001106572	Olfml2a	olfactomedin-like 2A (Olfml2a), mRNA	2.58888	0.752913	0.000568775
NM_053769	Dusp1	dual specificity phosphatase 1 (Dusp1), mRNA	2.58437	0.813077	0.000568775
NM_017255	P2ry2	purinergic receptor P2Y, G-protein coupled, 2 (P2ry2), mRNA	2.58107	0.837727	0.00188208
NM_001107152	Pole	polymerase (DNA directed), epsilon, catalytic subunit (Pole), mRNA	2.5778	0.448289	0.00147371
NM_012678	Tpm4	tropomyosin 4 (Tpm4), mRNA	2.57219	0.62361	0.000568775
NM_031818	Clic4	chloride intracellular channel 4 (Clic4), mRNA	2.56628	0.469516	0.000568775
NM_001108248	Was	Wiskott-Aldrich syndrome (Was), mRNA	2.5641	0.837718	0.00468808
NM_001110491	Fbxo27	no definition	2.56388	0.236474	0.000568775
NM_030833	Ifitm2	interferon induced transmembrane protein 2 (Ifitm2), mRNA	2.55818	0.53095	0.000568775
NM_031670	Napsa	napsin A aspartic peptidase (Napsa), mRNA	2.55496	0.913574	0.0142223
NM_031557	Ptgis	prostaglandin I2 (prostacyclin) synthase (Ptgis), mRNA	2.55344	0.972639	0.00225915
NM_001033967; NM_030986	Ak2	adenylate kinase 2 (Ak2), transcript variant 2, mRNA; no definition	2.55222	0.434076	0.000568775
NM_001025011	RGD1305464	similar to human chromosome 15 open reading frame 39 (RGD1305464), mRNA	2.54933	0.590429	0.000568775
NM_139104	Egfl7	no definition	2.54227	0.162043	0.000568775
NM_001107994	Spsb1	splA/ryanodine receptor domain and SOCS box containing 1 (Spsb1), mRNA	2.54104	0.693064	0.000568775
NM_001039549; NM_001039691; NM_012683; NM_057105; NM_130407; NM_175846; NM_201423; NM_201424; NM_201425	Ugt1a5	UDP glucuronosyltransferase 1 family, polypeptide A5 (Ugt1a5), mRNA; UDP glucuronosyltransferase 1 family, polypeptide A6 (Ugt1a6), transcript variant 1, mRNA; UDP glucuronosyltransferase 1 family, polypeptide A1 (Ugt1a1), mRNA; UDP glucuronosyltransferase 1 family, polypeptide A6 (Ugt1a6), transcript variant 2, mRNA; UDP glucuronosyltransferase 1 family, polypeptide A7C (Ugt1a7c), mRNA; UDP glyc…	2.53914	0.418361	0.00104156
NM_017192	S1pr2	sphingosine-1-phosphate receptor 2 (S1pr2), mRNA	2.53856	0.711871	0.00147371
NM_001013182	Hn1l	hematological and neurological expressed 1-like (Hn1l), mRNA	2.53669	0.341565	0.000568775
NM_013111	Slc7a1	solute carrier family 7 (cationic amino acid transporter, y+ system), member 1 (Slc7a1), mRNA	2.53385	0.511351	0.000568775
NM_001106047	Loxl2	lysyl oxidase-like 2 (Loxl2), mRNA	2.53344	0.975198	0.0228018
NM_001025670	Agpat9	1-acylglycerol-3-phosphate O-acyltransferase 9 (Agpat9), mRNA	2.53306	0.279011	0.00147371
NM_001134545	Ssc5d	scavenger receptor cysteine rich family, 5 domains (Ssc5d), mRNA	2.53251	0.349385	0.000568775
NM_012797	Id1	inhibitor of DNA binding 1 (Id1), mRNA	2.52234	0.210426	0.000568775
NM_001037208	Creld2	cysteine-rich with EGF-like domains 2 (Creld2), mRNA	2.52185	0.344639	0.000568775
NM_001013433	Arl11	ADP-ribosylation factor-like 11 (Arl11), mRNA	2.51746	0.564776	0.00468808
NM_031341	Slc7a7	solute carrier family 7 (amino acid transporter light chain, y+L system), member 7 (Slc7a7), mRNA	2.51509	0.856052	0.00681685
NM_153473	Myo7a	myosin VIIA (Myo7a), mRNA	2.51443	0.48252	0.00225915
NM_001105720	Nfkbia	nuclear factor of kappa light polypeptide gene enhancer in B-cells inhibitor, alpha (Nfkbia), mRNA	2.51305	0.870837	0.000568775
NM_001105966	Creg1	cellular repressor of E1A-stimulated genes 1 (Creg1), mRNA	2.50668	0.871252	0.000568775
NM_031528	Rara	retinoic acid receptor, alpha (Rara), mRNA	2.50016	0.531276	0.000568775
NM_001009600	Arhgdib	Rho, GDP dissociation inhibitor (GDI) beta (Arhgdib), mRNA	2.49941	0.31431	0.000568775
NM_012771	Lyz2	lysozyme 2 (Lyz2), mRNA	2.49869	0.322934	0.000568775
NM_001106521	Nxt1	nuclear transport factor 2-like export factor 1 (Nxt1), mRNA	2.49818	0.33687	0.00301488
NM_053681	S100a3	S100 calcium binding protein A3 (S100a3), mRNA	2.49529	0.878183	0.0142223
NM_012591	Irf1	interferon regulatory factor 1 (Irf1), mRNA	2.49526	0.780872	0.000568775
NM_020308	Adam15	ADAM metallopeptidase domain 15 (Adam15), mRNA	2.49443	0.432576	0.000568775
NM_001025053	Galnt4	no definition	2.48958	0.426753	0.00301488
NM_001109270	Fam110d	family with sequence similarity 110, member D (Fam110d), mRNA	2.48873	0.27978	0.00225915
NM_001108608	B4galt5	UDP-Gal:betaGlcNAc beta 1,4-galactosyltransferase, polypeptide 5 (B4galt5), mRNA	2.48413	0.36075	0.000568775
NM_001106368	Pik3ap1	phosphoinositide-3-kinase adaptor protein 1 (Pik3ap1), mRNA	2.48107	0.243038	0.00225915
NM_019354	Ucp2	uncoupling protein 2 (mitochondrial, proton carrier) (Ucp2), mRNA	2.4807	0.160599	0.000568775
NM_001107813	Zfp217	zinc finger protein 217 (Zfp217), mRNA	2.48034	0.573572	0.00264305
NM_030989	Tp53	tumor protein p53 (Tp53), mRNA	2.47492	0.569455	0.000568775
NM_001106685	Csf3r	colony stimulating factor 3 receptor (granulocyte) (Csf3r), mRNA	2.4743	0.18811	0.000568775
NM_001013147; NM_031794	Axl	Axl receptor tyrosine kinase (Axl), transcript variant 2, mRNA; Axl receptor tyrosine kinase (Axl), transcript variant 1, mRNA	2.4742	0.233251	0.000568775
NM_001108153	Sema7a	semaphorin 7A, GPI membrane anchor (Sema7a), mRNA	2.47207	0.304697	0.000568775
NM_001025719	Pxdc1	PX domain containing 1 (Pxdc1), mRNA	2.47164	0.39935	0.000568775
NM_001033693	Slc31a2	solute carrier family 31 (copper transporter), member 2 (Slc31a2), mRNA	2.4681	0.21291	0.00147371
NM_001130583	Parvg	parvin, gamma (Parvg), mRNA	2.46803	0.461796	0.000568775
NM_212508	Nrm	nurim (nuclear envelope membrane protein) (Nrm), mRNA	2.46668	0.523623	0.0115655
NM_001047853	Arrdc4	arrestin domain containing 4 (Arrdc4), mRNA	2.46519	0.799169	0.00979983
NM_001106700	Isg15	ISG15 ubiquitin-like modifier (Isg15), mRNA	2.46482	1.28278	0.00876461
NM_001107264	Nfatc4	nuclear factor of activated T-cells, cytoplasmic, calcineurin-dependent 4 (Nfatc4), mRNA	2.46009	0.842295	0.00403442
NM_053843	Fcgr2a	Fc fragment of IgG, low affinity IIa, receptor (Fcgr2a), mRNA	2.45753	0.291866	0.0033828
NM_001107712	Cttnbp2nl	CTTNBP2 N-terminal like (Cttnbp2nl), mRNA	2.45489	0.634175	0.000568775
NM_001191609	Lama5	laminin, alpha 5 (Lama5), mRNA	2.45454	0.201029	0.000568775
NM_019242	Ifrd1	interferon-related developmental regulator 1 (Ifrd1), mRNA	2.45334	0.455458	0.000568775
NM_199099	Impdh2	IMP (inosine 5'-monophosphate) dehydrogenase 2 (Impdh2), mRNA	2.45314	0.382803	0.000568775
NM_022205	Cxcr4	chemokine (C-X-C motif) receptor 4 (Cxcr4), mRNA	2.44954	0.985051	0.0137561
NM_181091	Gmfg	glia maturation factor, gamma (Gmfg), mRNA	2.44811	0.57152	0.00437699
NM_001009681	Oasl	2'-5'-oligoadenylate synthetase-like (Oasl), mRNA	2.44591	1.9853	0.0428385
NM_001108743	Elk3	ELK3, member of ETS oncogene family (Elk3), mRNA	2.44311	0.298758	0.000568775
NM_001108279	Bcl6b	B-cell CLL/lymphoma 6, member B (Bcl6b), mRNA	2.43925	0.451947	0.000568775
NM_053960	Ccr5	no definition	2.4379	0.556808	0.000568775
NM_001004242	Arhgap8	Rho GTPase activating protein 8 (Arhgap8), mRNA	2.43711	1.02891	0.0314367
NM_019312	Itpkb	no definition	2.43508	0.323489	0.000568775
NM_001007617	Nuak2	NUAK family, SNF1-like kinase, 2 (Nuak2), mRNA	2.43127	0.496916	0.000568775
NM_134449	Prkcdbp	protein kinase C, delta binding protein (Prkcdbp), mRNA	2.42592	0.483467	0.000568775
NM_001012091	Foxs1	forkhead box S1 (Foxs1), mRNA	2.42457	0.588965	0.0312499
NM_012998	P4hb	prolyl 4-hydroxylase, beta polypeptide (P4hb), mRNA	2.42355	0.280771	0.000568775
NM_001100535	Col15a1	no definition	2.42323	0.860342	0.000568775
NM_001004089	Sipa1	signal-induced proliferation-associated 1 (Sipa1), mRNA	2.42232	0.382612	0.000568775
NM_001107883	Il17ra	interleukin 17 receptor A (Il17ra), mRNA	2.41833	0.226433	0.000568775
NM_001106446	Zbtb7b	zinc finger and BTB domain containing 7B (Zbtb7b), mRNA	2.41516	0.425987	0.000568775
NM_022260	Casp7	caspase 7 (Casp7), mRNA	2.41025	0.502998	0.000568775
NM_001011901	Hsph1	heat shock 105/110 protein 1 (Hsph1), mRNA	2.40983	0.379391	0.000568775
NM_001008280	Lrrc59	leucine rich repeat containing 59 (Lrrc59), mRNA	2.40659	0.283899	0.000568775
NM_138913	Oas1a	2'-5' oligoadenylate synthetase 1A (Oas1a), mRNA	2.40657	1.54929	0.0272023
NM_001109228	Ssmem1	serine-rich single-pass membrane protein 1 (Ssmem1), mRNA	2.40527	0.900592	0.0033828
NM_001106098	Slc35d2	solute carrier family 35 (UDP-GlcNAc/UDP-glucose transporter), member D2 (Slc35d2), mRNA	2.40086	0.695432	0.0033828
NM_001105906; NM_001198555	Uspl1	ubiquitin specific peptidase like 1 (Uspl1), transcript variant 2, mRNA; ubiquitin specific peptidase like 1 (Uspl1), transcript variant 1, mRNA	2.40026	0.199581	0.000568775
NM_012555	Ets1	v-ets avian erythroblastosis virus E26 oncogene homolog 1 (Ets1), mRNA	2.3981	0.420589	0.000568775
NM_053595	Pgf	placental growth factor (Pgf), mRNA	2.3933	0.916057	0.0343174
NM_001107807	Pmepa1	prostate transmembrane protein, androgen induced 1 (Pmepa1), mRNA	2.39076	0.365577	0.000568775
NM_001107226	Sh3tc1	SH3 domain and tetratricopeptide repeats 1 (Sh3tc1), mRNA	2.38809	0.283532	0.00147371
NM_017087	Bgn	biglycan (Bgn), mRNA	2.38752	1.11593	0.000568775
NM_172222	C2	complement component 2 (C2), mRNA	2.3835	0.744754	0.000568775
NM_001205348	Cd300a	no definition	2.38029	0.692521	0.00650636
NM_001107617	Fgd2	FYVE, RhoGEF and PH domain containing 2 (Fgd2), mRNA	2.37972	0.100979	0.000568775
NM_024146	Fgfr1	Fibroblast growth factor receptor 1 (Fgfr1), mRNA	2.37632	0.3958	0.000568775
NM_175762	Ldlr	low density lipoprotein receptor (Ldlr), mRNA	2.37413	0.262779	0.000568775
NM_001047104	Nr2c2ap	nuclear receptor 2C2-associated protein (Nr2c2ap), mRNA	2.37407	0.625031	0.000568775
NM_133551	Pla2g4a	phospholipase A2, group IVA (cytosolic, calcium-dependent) (Pla2g4a), mRNA	2.37301	0.533095	0.000568775
NM_019359	Cnn3	calponin 3, acidic (Cnn3), mRNA	2.37234	0.121365	0.000568775
NM_001037648	Fam105a	family with sequence similarity 105, member A (Fam105a), mRNA	2.37132	0.236086	0.00104156
NM_053582	Tinagl1	tubulointerstitial nephritis antigen-like 1 (Tinagl1), mRNA	2.3712	0.285834	0.000568775
NM_017249	Esyt1	extended synaptotagmin-like protein 1 (Esyt1), mRNA	2.36945	0.417776	0.000568775
NM_001008322	Shmt2	serine hydroxymethyltransferase 2 (mitochondrial) (Shmt2), mRNA	2.36086	0.223752	0.000568775
NM_001106978	Glis2	GLIS family zinc finger 2 (Glis2), mRNA	2.36069	0.443478	0.000568775
NM_001013124	Ung	no definition	2.35881	0.28553	0.00369784
NM_017000	Nqo1	NAD(P)H dehydrogenase, quinone 1 (Nqo1), mRNA	2.35675	0.366513	0.000568775
NM_053338	Rrad	Ras-related associated with diabetes (Rrad), mRNA	2.35494	0.577681	0.00437699
NM_001024781	Sox18	SRY (sex determining region Y)-box 18 (Sox18), mRNA	2.35486	0.443304	0.000568775
NM_013062	Kdr	kinase insert domain receptor (Kdr), mRNA	2.35461	0.292858	0.000568775
NM_001033683	Vat1	vesicle amine transport 1 (Vat1), mRNA	2.35238	0.614681	0.000568775
NM_001107039	Sgca	sarcoglycan, alpha (dystrophin-associated glycoprotein) (Sgca), mRNA	2.35195	0.411669	0.00188208
NM_001013988	Stbd1	starch binding domain 1 (Stbd1), mRNA	2.34927	0.429905	0.00901788
NM_053018	Cd9	CD9 molecule (Cd9), mRNA	2.34448	0.423689	0.000568775
NM_001012357	Ccl9	chemokine (C-C motif) ligand 9 (Ccl9), mRNA	2.3439	0.734896	0.00301488
NM_052809	Cdo1	cysteine dioxygenase type 1 (Cdo1), mRNA	2.34156	0.380782	0.000568775
NM_022684	Bid	BH3 interacting domain death agonist (Bid), mRNA	2.34137	0.381182	0.00709664
NM_001127570	Trip6	thyroid hormone receptor interactor 6 (Trip6), mRNA	2.33854	0.290095	0.000568775
NM_178102	Mapkapk2	mitogen-activated protein kinase-activated protein kinase 2 (Mapkapk2), mRNA	2.33666	0.485411	0.000568775
NM_053805	Snai1	snail family zinc finger 1 (Snai1), mRNA	2.33433	0.798181	0.0085066
NM_001277232; NM_182953	Nek6	no definition; no definition	2.32592	0.229511	0.000568775
NM_001006989	Shisa5	shisa family member 5 (Shisa5), mRNA	2.32466	0.674448	0.000568775
NM_001024995	Nrros	negative regulator of reactive oxygen species (Nrros), mRNA	2.32376	0.387027	0.00264305
NM_001002802	Bace2	beta-site APP-cleaving enzyme 2 (Bace2), mRNA	2.32195	0.807517	0.00825836
NM_031056	Mmp14	matrix metallopeptidase 14 (membrane-inserted) (Mmp14), mRNA	2.32162	0.391457	0.000568775
NM_001025643	Fbl	fibrillarin (Fbl), mRNA	2.31938	0.263014	0.000568775
NM_001004084	RT1-Bb	RT1 class II, locus Bb (RT1-Bb), mRNA	2.31758	0.955449	0.0473506
NM_012637	Ptpn1	protein tyrosine phosphatase, non-receptor type 1 (Ptpn1), mRNA	2.31427	0.249699	0.000568775
NM_172040	Hyal2	hyaluronoglucosaminidase 2 (Hyal2), mRNA	2.3133	0.376081	0.000568775
NM_130399	Ada	adenosine deaminase (Ada), mRNA	2.3123	0.800381	0.0167133
NM_022605	Hpse	no definition	2.31035	0.365299	0.0118208
NM_001107449	Clca1	chloride channel accessory 1 (Clca1), mRNA	2.30931	0.888012	0.0130747
NM_031804	Cish	cytokine inducible SH2-containing protein (Cish), mRNA	2.3074	0.791504	0.0105715
NM_138847	Nip7	NIP7, nucleolar pre-rRNA processing protein (Nip7), mRNA	2.30384	0.417425	0.000568775
NM_001105806	Emc6	ER membrane protein complex subunit 6 (Emc6), mRNA	2.30251	0.699335	0.000568775
NM_001006974	Ccdc86	coiled-coil domain containing 86 (Ccdc86), mRNA	2.29824	0.355387	0.000568775
NM_019331	Furin	furin (paired basic amino acid cleaving enzyme) (Furin), mRNA	2.29539	0.334467	0.000568775
NM_001107275	Slc39a14	solute carrier family 39 (zinc transporter), member 14 (Slc39a14), mRNA	2.29208	0.435027	0.000568775
NM_145789	Il13ra1	interleukin 13 receptor, alpha 1 (Il13ra1), mRNA	2.29204	0.450367	0.000568775
NM_012762	Casp1	caspase 1 (Casp1), mRNA	2.28094	0.334574	0.00499467
NM_001109002	Smad6	SMAD family member 6 (Smad6), mRNA	2.27879	0.402268	0.0135268
NM_001105719	Mip	major intrinsic protein of lens fiber (Mip), mRNA	2.27777	0.528403	0.000568775
NM_001271340	RGD1563365	similar to DNA segment, Chr 10, Wayne State University 102, expressed (RGD1563365), mRNA	2.27649	0.412534	0.00188208
NM_001005907; NM_001277341; NM_001277346	Efemp2	EGF-containing fibulin-like extracellular matrix protein 2 (Efemp2), transcript variant 2, mRNA; no definition; no definition	2.27531	0.216464	0.000568775
NM_001107816	Tor4a	torsin family 4, member A (Tor4a), mRNA	2.27222	0.253686	0.00301488
NM_001011987	Glipr1	GLI pathogenesis-related 1 (Glipr1), mRNA	2.27171	0.519719	0.0310752
NM_012550	Ednra	endothelin receptor type A (Ednra), mRNA	2.26868	0.55198	0.00264305
NM_001008320	Rhoj	ras homolog family member J (Rhoj), mRNA	2.2641	0.332991	0.00104156
NM_001014220	Sp100	no definition	2.26318	0.639175	0.0144595
NM_053920	Trip10	no definition	2.26296	0.19701	0.000568775
NM_173101	Myo1e	no definition	2.26241	0.385108	0.000568775
NM_012733	Rbp1	retinol binding protein 1, cellular (Rbp1), mRNA	2.26205	0.712568	0.000568775
NM_001102408	Uck2	uridine-cytidine kinase 2 (Uck2), mRNA	2.26141	0.612603	0.00147371
NM_182674	Bysl	bystin-like (Bysl), mRNA	2.25995	0.293194	0.000568775
NM_001107564	Ano1	anoctamin 1, calcium activated chloride channel (Ano1), mRNA	2.25843	0.491062	0.000568775
NM_001012218	Trim55	tripartite motif-containing 55 (Trim55), mRNA	2.25727	0.282443	0.0233291
NM_131902	Cdkn2c	cyclin-dependent kinase inhibitor 2C (p18, inhibits CDK4) (Cdkn2c), mRNA	2.25602	0.318288	0.0181813
NM_033485	Pawr	PRKC, apoptosis, WT1, regulator (Pawr), mRNA	2.25143	0.485885	0.0100754
NM_012859	Lipe	lipase, hormone sensitive (Lipe), mRNA	2.25093	0.26799	0.000568775
NM_001109639	Chst14	carbohydrate (N-acetylgalactosamine 4-0) sulfotransferase 14 (Chst14), mRNA	2.25071	0.483191	0.0142223
NM_001205304; NM_170789	Cd247	Cd247 molecule (Cd247), transcript variant 2, mRNA; Cd247 molecule (Cd247), transcript variant 1, mRNA	2.24987	0.86302	0.000568775
NM_001009695	Wnt7b	wingless-type MMTV integration site family, member 7B (Wnt7b), mRNA	2.24797	0.408613	0.00104156
NM_021863	Hspa2	heat shock protein 2 (Hspa2), mRNA	2.24653	0.62391	0.0157572
NM_053408	Chst3	carbohydrate (chondroitin 6) sulfotransferase 3 (Chst3), mRNA	2.2454	1.18727	0.0388977
NM_199267	Rela	v-rel avian reticuloendotheliosis viral oncogene homolog A (Rela), mRNA	2.244	0.278382	0.000568775
NM_182824	Cd276	Cd276 molecule (Cd276), mRNA	2.24269	0.372825	0.000568775
NM_001002829	Rasl11a	RAS-like family 11 member A (Rasl11a), mRNA	2.23581	0.556133	0.0425026
NM_001007745	Tmem43	transmembrane protein 43 (Tmem43), mRNA	2.23495	0.255953	0.000568775
NM_001130502	Fam83f	family with sequence similarity 83, member F (Fam83f), mRNA	2.23222	0.577466	0.00499467
NM_033350	Plcb3	phospholipase C, beta 3 (phosphatidylinositol-specific) (Plcb3), mRNA	2.23023	0.250796	0.000568775
NM_031107	Rps6ka1	ribosomal protein S6 kinase, polypeptide A1 (Rps6ka1), mRNA	2.22933	0.425447	0.000568775
NM_138827	Slc2a1	solute carrier family 2 (facilitated glucose transporter), member 1 (Slc2a1), mRNA	2.22843	0.429984	0.000568775
NM_001013966	Thg1l	tRNA-histidine guanylyltransferase 1-like (S. cerevisiae) (Thg1l), mRNA	2.22833	0.201661	0.0140118
NM_001108112	Racgap1	Rac GTPase-activating protein 1 (Racgap1), mRNA	2.22768	0.532677	0.0210045
NM_001017479	Tmem100	transmembrane protein 100 (Tmem100), mRNA	2.2272	0.379831	0.000568775
NM_001085381	Gjc1	no definition	2.22265	0.59551	0.0133298
NM_199501	Cdk2	cyclin dependent kinase 2 (Cdk2), mRNA	2.22083	0.330219	0.00563252
NM_053553	Syngr2	no definition	2.21722	0.332925	0.000568775
NM_080907	Ppp4r1	protein phosphatase 4, regulatory subunit 1 (Ppp4r1), mRNA	2.21693	0.305615	0.000568775
NM_001108298	Cdc6	cell division cycle 6 (Cdc6), mRNA	2.21636	0.827942	0.00901788
NM_001024771	Tnip2	TNFAIP3 interacting protein 2 (Tnip2), mRNA	2.21623	0.393247	0.000568775
NM_001109535	Rab20	RAB20, member RAS oncogene family (Rab20), mRNA	2.21528	0.354245	0.0345739
NM_001108373	Mapk1ip1l	mitogen-activated protein kinase 1 interacting protein 1-like (Mapk1ip1l), mRNA	2.21487	0.167898	0.000568775
NM_001012164	Cd97	CD97 molecule (Cd97), mRNA	2.21468	0.490378	0.000568775
NM_031144	Actb	actin, beta (Actb), mRNA	2.21151	0.265411	0.00104156
NM_001109083	Nsl1	NSL1, MIS12 kinetochore complex component (Nsl1), mRNA	2.20901	0.621873	0.0387653
NM_001107652	Snx18	sorting nexin 18 (Snx18), mRNA	2.20866	0.345734	0.000568775
NM_001100970	Aebp1	AE binding protein 1 (Aebp1), mRNA	2.20708	0.587976	0.000568775
NM_012649	Sdc4	syndecan 4 (Sdc4), mRNA	2.20627	0.533094	0.000568775
NM_020074	Srgn	serglycin (Srgn), mRNA	2.20389	0.71493	0.000568775
NM_001100778	E2f1	E2F transcription factor 1 (E2f1), mRNA	2.20369	0.313665	0.0130747
NM_001107702	Fcrl2	Fc receptor-like 2 (Fcrl2), mRNA	2.19929	0.378356	0.00104156
NM_017003	Erbb2	v-erb-b2 avian erythroblastic leukemia viral oncogene 2 (Erbb2), mRNA	2.19777	0.316231	0.00621851
NM_001107288	Flnb	filamin B, beta (Flnb), mRNA	2.19679	0.314592	0.000568775
NM_001037201	Ddx21	DEAD (Asp-Glu-Ala-Asp) box helicase 21 (Ddx21), mRNA	2.19457	0.511083	0.000568775
NM_033651	Mcm4	minichromosome maintenance complex component 4 (Mcm4), mRNA	2.19288	0.428385	0.00104156
NM_017257	Psme2	no definition	2.1922	0.539597	0.000568775
NM_001108455	Fanca	Fanconi anemia, complementation group A (Fanca), mRNA	2.18819	0.220906	0.00979983
NM_053396	Adcy7	adenylate cyclase 7 (Adcy7), mRNA	2.18309	0.526251	0.00264305
NM_053990	Ptpn2	no definition	2.18203	0.275077	0.00104156
NM_145878	Fabp5	fatty acid binding protein 5, epidermal (Fabp5), mRNA	2.18151	0.274208	0.000568775
NM_001013061	Aprt	adenine phosphoribosyl transferase (Aprt), mRNA	2.18055	0.209481	0.000568775
NM_001034137	Sp110	SP110 nuclear body protein (Sp110), mRNA	2.17952	0.221226	0.00369784
NM_001112737	Limd1	LIM domains containing 1 (Limd1), mRNA	2.17946	0.290438	0.00104156
NM_001106268	Chsy1	chondroitin sulfate synthase 1 (Chsy1), mRNA	2.17914	0.399638	0.000568775
NM_001134983	Tgif2	TGFB-induced factor homeobox 2 (Tgif2), mRNA	2.17559	0.595053	0.010354
NM_001013167	Wasf2	no definition	2.17505	0.312651	0.000568775
NM_001008515	C1qa	complement component 1, q subcomponent, A chain (C1qa), mRNA	2.1748	0.23031	0.000568775
NM_001110055	RGD1564664	no definition	2.17422	0.312657	0.000568775
NM_001108052	Rin3	Ras and Rab interactor 3 (Rin3), mRNA	2.17391	0.323883	0.00188208
NM_080886	Msmo1	methylsterol monooxygenase 1 (Msmo1), mRNA	2.17284	0.431619	0.000568775
NM_001039339	Zdhhc18	zinc finger, DHHC-type containing 18 (Zdhhc18), mRNA	2.1727	0.388694	0.000568775
NM_022500	Ftl1	ferritin light chain 1 (Ftl1), mRNA	2.17214	0.271158	0.000568775
NM_001013982	Orai1	ORAI calcium release-activated calcium modulator 1 (Orai1), mRNA	2.1718	0.290676	0.00225915
NM_001005878	Kifc1	kinesin family member C1 (Kifc1), mRNA	2.1704	0.73143	0.0351258
NM_001173426	Rbpms2	RNA binding protein with multiple splicing 2 (Rbpms2), mRNA	2.17032	0.475069	0.0105715
NM_001108750	Cpne8	copine VIII (Cpne8), mRNA	2.16733	0.374381	0.000568775
NM_001107743	Slc43a3	solute carrier family 43, member 3 (Slc43a3), mRNA	2.16706	0.506117	0.0105715
NM_001170565	Il17rc	interleukin 17 receptor C (Il17rc), mRNA	2.16594	0.391215	0.0128244
NM_022277	Casp8	caspase 8 (Casp8), mRNA	2.15946	0.315863	0.0235127
NM_012758	Syk	spleen tyrosine kinase (Syk), mRNA	2.15934	0.290392	0.00437699
NM_001100640	Lamc2	laminin, gamma 2 (Lamc2), mRNA	2.15852	1.23326	0.0155629
NM_001129882	Pcgf5	polycomb group ring finger 5 (Pcgf5), mRNA	2.15544	0.395124	0.00532248
NM_017168	Plcg2	no definition	2.15399	0.344412	0.00437699
NM_001106405	Cd180	CD180 molecule (Cd180), mRNA	2.15327	0.359248	0.00563252
NM_001106423	Mecom	MDS1 and EVI1 complex locus (Mecom), mRNA	2.15175	0.380896	0.00591236
NM_053734	Ncf1	neutrophil cytosolic factor 1 (Ncf1), mRNA	2.15079	0.432031	0.00225915
NM_199110	Mfng	MFNG O-fucosylpeptide 3-beta-N-acetylglucosaminyltransferase (Mfng), mRNA	2.15065	0.529702	0.0105715
NM_001108513	Unc93b1	unc-93 homolog B1 (C. elegans) (Unc93b1), mRNA	2.15021	0.223546	0.00147371
NM_022587	Entpd1	ectonucleoside triphosphate diphosphohydrolase 1 (Entpd1), mRNA	2.14536	0.242743	0.000568775
NM_033098	Tapbp	TAP binding protein (tapasin) (Tapbp), mRNA	2.14445	0.314792	0.000568775
NM_134351	Mat2a	methionine adenosyltransferase II, alpha (Mat2a), mRNA	2.1401	0.299855	0.000568775
NM_001109176	Fyb	FYN binding protein (Fyb), mRNA	2.14003	0.760242	0.0120994
NM_019206	Stk10	serine/threonine kinase 10 (Stk10), mRNA	2.13994	0.232693	0.000568775
NM_053391	Hs3st1	heparan sulfate (glucosamine) 3-O-sulfotransferase 1 (Hs3st1), mRNA	2.13786	0.302844	0.000568775
NM_172045	Ppp1r14b	protein phosphatase 1, regulatory (inhibitor) subunit 14B (Ppp1r14b), mRNA	2.13527	0.296062	0.000568775
NM_001007725	Icam2	intercellular adhesion molecule 2 (Icam2), mRNA	2.13456	0.575742	0.00437699
NM_001271089; NM_019283	Slc3a2	solute carrier family 3 (amino acid transporter heavy chain), member 2 (Slc3a2), transcript variant 2, mRNA; solute carrier family 3 (amino acid transporter heavy chain), member 2 (Slc3a2), transcript variant 1, mRNA	2.13233	0.267408	0.000568775
NM_053758	Plce1	phospholipase C, epsilon 1 (Plce1), mRNA	2.12833	0.375832	0.000568775
NM_001013881	Gatad2a	GATA zinc finger domain containing 2A (Gatad2a), mRNA	2.12659	0.254606	0.000568775
NM_001013996	Slc25a37	solute carrier family 25 (mitochondrial iron transporter), member 37 (Slc25a37), mRNA	2.12323	0.429614	0.0151293
NM_001025021	Dnajc25	DnaJ (Hsp40) homolog, subfamily C, member 25 (Dnajc25), mRNA	2.12233	0.38635	0.0151293
NM_001010948	Slc10a7	solute carrier family 10, member 7 (Slc10a7), mRNA	2.12165	0.328359	0.0384397
NM_001014200	Sppl2b	signal peptide peptidase-like 2B (Sppl2b), mRNA	2.12142	0.218423	0.000568775
NM_001126302	Zbtb42	zinc finger and BTB domain containing 42 (Zbtb42), mRNA	2.11949	0.377822	0.0381267
NM_001100869	LOC499781	similar to CG17122-PA (LOC499781), mRNA	2.11885	0.485019	0.0325953
NM_139096	Lgals3bp	lectin, galactoside-binding, soluble, 3 binding protein (Lgals3bp), mRNA	2.1187	0.541997	0.000568775
NM_001106067	Colgalt1	collagen beta(1-O)galactosyltransferase 1 (Colgalt1), mRNA	2.11836	0.236312	0.000568775
NM_031525	Pdgfrb	platelet derived growth factor receptor, beta polypeptide (Pdgfrb), mRNA	2.118	0.315903	0.00104156
NM_001025279	Reep4	receptor accessory protein 4 (Reep4), mRNA	2.11704	0.33402	0.0307492
NM_001025418	Ppp2r1b	protein phosphatase 2, regulatory subunit A, beta (Ppp2r1b), mRNA	2.11489	0.0981886	0.00104156
NM_017172	Zfp36l1	no definition	2.11484	0.249982	0.000568775
NM_001037353	Etv6	ets variant 6 (Etv6), mRNA	2.11223	0.388825	0.00591236
NM_001007759	March3	membrane-associated ring finger (C3HC4) 3, E3 ubiquitin protein ligase (March3), mRNA	2.11222	0.191254	0.00532248
NM_001009671	Coq10b	coenzyme Q10 homolog B (S. cerevisiae) (Coq10b), mRNA	2.10967	0.309755	0.00104156
NM_001106178	Exoc3l1	exocyst complex component 3-like 1 (Exoc3l1), mRNA	2.10891	0.211692	0.00369784
NM_001106716	Osr1	odd-skipped related transciption factor 1 (Osr1), mRNA	2.1042	1.13181	0.0185998
NM_053882	Ecm1	extracellular matrix protein 1 (Ecm1), mRNA	2.10393	0.504564	0.00264305
NM_001108808	Eif4e2	eukaryotic translation initiation factor 4E family member 2 (Eif4e2), mRNA	2.10313	0.360736	0.00147371
NM_031825	Fbn1	fibrillin 1 (Fbn1), mRNA	2.10023	0.82859	0.00225915
NM_001009344	Tbrg1	transforming growth factor beta regulator 1 (Tbrg1), mRNA	2.09807	0.156751	0.000568775
NM_001013855	Timd2	T-cell immunoglobulin and mucin domain containing 2 (Timd2), mRNA	2.09785	0.393494	0.0210045
NM_001109602	Alyref	Aly/REF export factor (Alyref), mRNA	2.09743	0.175748	0.000568775
NM_001030039	Csk	c-src tyrosine kinase (Csk), mRNA	2.09695	0.324343	0.00147371
NR_102351; NR_102352	LOC100910973	no definition; no definition	2.09677	0.664566	0.000568775
NM_001024891	Rhbdd1	rhomboid domain containing 1 (Rhbdd1), mRNA	2.09401	0.365769	0.0190749
NM_001191792	Ubash3b	ubiquitin associated and SH3 domain containing, B (Ubash3b), mRNA	2.09187	0.117274	0.0033828
NM_199089	Tcirg1	T-cell, immune regulator 1, ATPase, H+ transporting, lysosomal V0 subunit A3 (Tcirg1), mRNA	2.09123	0.213368	0.00104156
NM_001008348	Frmd8	FERM domain containing 8 (Frmd8), mRNA	2.08872	0.31864	0.00147371
NM_017128	Inhba	inhibin beta-A (Inhba), mRNA	2.08697	0.911453	0.0454729
NM_130421	Lcp2	lymphocyte cytosolic protein 2 (Lcp2), mRNA	2.08688	0.242913	0.00264305
NM_012548	Edn1	endothelin 1 (Edn1), mRNA	2.08687	0.494801	0.0123305
NM_172336	Atf5	activating transcription factor 5 (Atf5), mRNA	2.0855	0.452071	0.000568775
NM_001037214	Cdca4	cell division cycle associated 4 (Cdca4), mRNA	2.08538	0.373075	0.00499467
NM_001012046	Spry2	sprouty homolog 2 (Drosophila) (Spry2), mRNA	2.08412	0.275167	0.000568775
NM_031118	Soat1	sterol O-acyltransferase 1 (Soat1), mRNA	2.0832	0.32044	0.00104156
NM_001134713	Shq1	SHQ1, H/ACA ribonucleoprotein assembly factor (Shq1), mRNA	2.08233	0.546954	0.0404858
NM_022207	Unc5b	unc-5 homolog B (C. elegans) (Unc5b), mRNA	2.08023	0.537504	0.00104156
NM_031627	Nr1h3	nuclear receptor subfamily 1, group H, member 3 (Nr1h3), mRNA	2.07891	0.430938	0.0157572
NM_173314	Zfp455	zinc finger protein 455 (Zfp455), mRNA	2.07877	0.377235	0.0133298
NM_031004	Acta2	no definition	2.07775	1.15441	0.00188208
NM_012867	Ninj1	ninjurin 1 (Ninj1), mRNA	2.07411	0.475628	0.00104156
NM_001011995	Tuba1c	tubulin, alpha 1C (Tuba1c), mRNA	2.07255	0.413382	0.000568775
NM_001110860; NM_001271101; NM_001271102; NM_001271245; NM_001271246; NM_001271247; NM_001271248; NM_017334	Crem	cAMP responsive element modulator (Crem), transcript variant 3, mRNA; no definition; no definition; no definition; no definition; no definition; no definition; no definition	2.07073	0.296955	0.00225915
NM_001012065	Adck4	aarF domain containing kinase 4 (Adck4), mRNA	2.07049	0.104203	0.000568775
NM_024159	Dab2	disabled 2, mitogen-responsive phosphoprotein (Dab2), mRNA	2.0702	0.659136	0.00147371
NM_001111269	LOC689064	beta-globin (LOC689064), mRNA	2.06951	0.93015	0.0362028
NM_001008884	RT1-Db1	RT1 class II, locus Db1 (RT1-Db1), mRNA	2.0691	0.897578	0.0406586
NM_001025696	Yars	tyrosyl-tRNA synthetase (Yars), mRNA	2.06871	0.322418	0.000568775
NM_139341	Slc15a3	solute carrier family 15 (oligopeptide transporter), member 3 (Slc15a3), mRNA	2.06855	0.402536	0.00532248
NM_001107566	Tpcn2	two pore segment channel 2 (Tpcn2), mRNA	2.06609	0.275387	0.00403442
NM_001012147	Pxn	paxillin (Pxn), mRNA	2.06487	0.317778	0.000568775
NM_173125	Pdlim7	PDZ and LIM domain 7 (Pdlim7), mRNA	2.06248	0.0879929	0.000568775
NM_001134703	Iffo2	no definition	2.06086	0.373134	0.007971
NM_001108313	Ifngr2	interferon gamma receptor 2 (Ifngr2), mRNA	2.05788	0.379848	0.000568775
NM_199372	Eif4a1	eukaryotic translation initiation factor 4A1 (Eif4a1), mRNA	2.05506	0.0902277	0.000568775
NM_001037773	Ccnjl	cyclin J-like (Ccnjl), mRNA	2.05473	0.566952	0.0085066
NM_001004206	Pa2g4	proliferation-associated 2G4 (Pa2g4), mRNA	2.05469	0.307254	0.000568775
NM_001108495	Relt	RELT tumor necrosis factor receptor (Relt), mRNA	2.05446	0.372226	0.00591236
NM_001007754; NM_001037555	Rassf1	Ras association (RalGDS/AF-6) domain family member 1 (Rassf1), transcript variant 2, mRNA; Ras association (RalGDS/AF-6) domain family member 1 (Rassf1), transcript variant 1, mRNA	2.05308	0.281097	0.00104156
NM_138854	Slc38a5	solute carrier family 38, member 5 (Slc38a5), mRNA	2.05107	0.668368	0.0126053
NM_001009466	Gemin6	gem (nuclear organelle) associated protein 6 (Gemin6), mRNA	2.05053	0.825575	0.00264305
NM_013059	Alpl	alkaline phosphatase, liver/bone/kidney (Alpl), mRNA	2.04835	0.379842	0.000568775
NM_138539	Dnase2	deoxyribonuclease II, lysosomal (Dnase2), mRNA	2.0473	0.367649	0.000568775
NM_001015033	Col16a1	collagen, type XVI, alpha 1 (Col16a1), mRNA	2.0431	0.518974	0.00104156
NM_022524	Srpx	sushi-repeat-containing protein, X-linked (Srpx), mRNA	2.04137	0.419754	0.0378116
NM_013064	Hcrtr1	hypocretin (orexin) receptor 1 (Hcrtr1), mRNA	2.03952	0.60097	0.0224439
NM_001009536	Trim25	tripartite motif-containing 25 (Trim25), mRNA	2.03871	0.518716	0.0177399
NM_001105710	Cad	carbamoyl-phosphate synthetase 2, aspartate transcarbamylase, and dihydroorotase (Cad), mRNA	2.03812	0.194792	0.000568775
NM_001127303	Itpripl2	inositol 1,4,5-trisphosphate receptor interacting protein-like 2 (Itpripl2), mRNA	2.03742	0.341391	0.0452945
NM_001013153	Ubtd1	ubiquitin domain containing 1 (Ubtd1), mRNA	2.03487	0.553605	0.00709664
NM_001037285; NM_001037286; NM_001037287; NM_022397	Hnrnpf	heterogeneous nuclear ribonucleoprotein F (Hnrnpf), transcript variant 2, mRNA; heterogeneous nuclear ribonucleoprotein F (Hnrnpf), transcript variant 1, mRNA; heterogeneous nuclear ribonucleoprotein F (Hnrnpf), transcript variant 4, mRNA; heterogeneous nuclear ribonucleoprotein F (Hnrnpf), transcript variant 3, mRNA	2.03478	0.092701	0.000568775
NM_001191895	Alpk3	alpha-kinase 3 (Alpk3), mRNA	2.03396	0.340235	0.0264498
NM_001014135	Wdr1	WD repeat domain 1 (Wdr1), mRNA	2.02628	0.2898	0.000568775
NM_001013144	Slc12a7	solute carrier family 12 (potassium/chloride transporter), member 7 (Slc12a7), mRNA	2.02442	0.278867	0.00147371
NM_001025416	Dok1	docking protein 1 (Dok1), mRNA	2.02394	0.591213	0.0487608
NM_001106710	Emilin1	elastin microfibril interfacer 1 (Emilin1), mRNA	2.02256	0.318631	0.00369784
NM_022526	Dap	death-associated protein (Dap), mRNA	2.02202	0.443777	0.000568775
NM_001270802; NM_053483	Kpna2	karyopherin alpha 2 (Kpna2), transcript variant 1, mRNA; karyopherin alpha 2 (Kpna2), transcript variant 2, mRNA	2.0213	0.17407	0.00188208
NM_001039344	Tes	testis derived transcript (Tes), mRNA	2.02029	0.388374	0.00264305
NM_031668	Mybbp1a	MYB binding protein (P160) 1a (Mybbp1a), mRNA	2.01975	0.23289	0.00468808
NM_001106791	Irak4	interleukin-1 receptor-associated kinase 4 (Irak4), mRNA	2.01882	0.123866	0.015328
NM_001191548	Ddx54	DEAD (Asp-Glu-Ala-Asp) box polypeptide 54 (Ddx54), mRNA	2.01852	0.131818	0.000568775
NM_001012747	Nol12	nucleolar protein 12 (Nol12), mRNA	2.01759	0.356903	0.015328
NM_178101	Plod3	procollagen-lysine, 2-oxoglutarate 5-dioxygenase 3 (Plod3), mRNA	2.01651	0.219578	0.00767948
NM_001107943	Acer2	alkaline ceramidase 2 (Acer2), mRNA	2.01553	0.325325	0.00104156
NM_019306	Flt1	FMS-related tyrosine kinase 1 (Flt1), mRNA	2.01475	0.175942	0.000568775
NM_001107995	Phf13	PHD finger protein 13 (Phf13), mRNA	2.01461	0.326895	0.00301488
NM_019147	Jag1	jagged 1 (Jag1), mRNA	2.01402	0.231737	0.00369784
NM_031646	Ramp2	receptor (G protein-coupled) activity modifying protein 2 (Ramp2), mRNA	2.01076	0.294926	0.00147371
NM_001106765	RGD1310212	similar to KIAA1111-like protein (RGD1310212), mRNA	2.01047	0.50842	0.0105715
NM_173116	Sgpl1	sphingosine-1-phosphate lyase 1 (Sgpl1), mRNA	2.00939	0.366533	0.000568775
NM_031797	Cd82	Cd82 molecule (Cd82), mRNA	2.00471	0.407002	0.000568775
NM_001007667	Sat1	spermidine/spermine N1-acetyl transferase 1 (Sat1), mRNA	2.0044	0.200039	0.000568775
NM_001107775	Slc4a11	solute carrier family 4, sodium borate transporter, member 11 (Slc4a11), mRNA	2.00345	0.48286	0.00188208
NM_001007694	Ifit3	interferon-induced protein with tetratricopeptide repeats 3 (Ifit3), mRNA	2.00282	1.37812	0.0351258
NM_001170335	Erf	Ets2 repressor factor (Erf), mRNA	2.00064	0.314058	0.00104156
NM_001191791	Dpy19l1	dpy-19-like 1 (C. elegans) (Dpy19l1), mRNA	1.99929	0.195808	0.00104156
NM_001012139	Plscr3	phospholipid scramblase 3 (Plscr3), mRNA	1.9987	0.13383	0.00225915
NM_001037352	Eif6	eukaryotic translation initiation factor 6 (Eif6), mRNA	1.99603	0.3528	0.00147371
NM_001109433	Sdf2l1	stromal cell-derived factor 2-like 1 (Sdf2l1), mRNA	1.99591	0.260864	0.00264305
NM_001014071	Errfi1	no definition	1.995	0.497364	0.000568775
NM_001013865	Tmem39a	transmembrane protein 39a (Tmem39a), mRNA	1.99458	0.271349	0.00876461
NM_001108831	Kctd11	potassium channel tetramerization domain containing 11 (Kctd11), mRNA	1.99413	0.3707	0.0359043
NM_001126300	Islr	immunoglobulin superfamily containing leucine-rich repeat (Islr), mRNA	1.9912	1.01147	0.00650636
NM_001105879	Arhgap31	Rho GTPase activating protein 31 (Arhgap31), mRNA	1.99084	0.163379	0.00147371
NM_001012001	Lrrc2	leucine rich repeat containing 2 (Lrrc2), mRNA	1.99036	0.705235	0.000568775
NM_001108409	Fgd3	no definition	1.98748	0.175019	0.00650636
NM_013156	Ctsl	cathepsin L (Ctsl), mRNA	1.98702	0.137484	0.00104156
NM_001127547	Fbln1	fibulin 1 (Fbln1), mRNA	1.98674	0.962272	0.00369784
NM_153724	Rcan1	regulator of calcineurin 1 (Rcan1), mRNA	1.98553	0.420252	0.000568775
NM_001047871	Ifrd2	interferon-related developmental regulator 2 (Ifrd2), mRNA	1.98523	0.237545	0.00591236
NM_001004247	Ubl7	ubiquitin-like 7 (Ubl7), mRNA	1.98501	0.284607	0.000568775
NM_001025707	Tfeb	transcription factor EB (Tfeb), mRNA	1.98484	0.412714	0.00301488
NM_022602	Pim3	Pim-3 proto-oncogene, serine/threonine kinase (Pim3), mRNA	1.98483	0.47716	0.00188208
NM_001105721	Notch1	notch 1 (Notch1), mRNA	1.98361	0.188495	0.000568775
NM_001007677	Lyl1	lymphoblastic leukemia associated hematopoiesis regulator 1 (Lyl1), mRNA	1.98172	0.0853174	0.022223
NM_001008379	Prr13	proline rich 13 (Prr13), mRNA	1.9817	0.462207	0.00225915
NM_001106442	Ssr2	signal sequence receptor, beta (Ssr2), mRNA	1.98061	0.481556	0.00147371
NM_001106112	Gmnn	geminin (Gmnn), mRNA	1.97948	0.709856	0.0309254
NM_057208; NM_173111	Tpm3	tropomyosin 3 (Tpm3), transcript variant 1, mRNA; tropomyosin 3 (Tpm3), transcript variant 2, mRNA	1.97865	0.210725	0.00104156
NM_053489	Col18a1	collagen, type XVIII, alpha 1 (Col18a1), mRNA	1.97426	0.542669	0.000568775
NM_001008277	Tbl3	transducin (beta)-like 3 (Tbl3), mRNA	1.97342	0.249489	0.00369784
NM_053292	Vars	valyl-tRNA synthetase (Vars), mRNA	1.96991	0.217894	0.000568775
NM_001108452	Cotl1	coactosin-like F-actin binding protein 1 (Cotl1), mRNA	1.96811	0.390868	0.000568775
NM_012865	Nfya	nuclear transcription factor-Y alpha (Nfya), mRNA	1.96699	0.334112	0.0157572
NM_001002819	Gfpt2	glutamine-fructose-6-phosphate transaminase 2 (Gfpt2), mRNA	1.96687	0.570354	0.0188467
NM_001271027	Htra3	HtrA serine peptidase 3 (Htra3), mRNA	1.96678	0.505894	0.00499467
NM_001013219	St3gal1	ST3 beta-galactoside alpha-2,3-sialyltransferase 1 (St3gal1), mRNA	1.96625	0.277872	0.0128244
NM_001109053	Dtx3l	deltex 3 like, E3 ubiquitin ligase (Dtx3l), mRNA	1.9655	0.490664	0.00437699
NM_001108531	Bicc1	BicC family RNA binding protein 1 (Bicc1), mRNA	1.96363	0.158708	0.0135268
NM_001135667	Wdr4	WD repeat domain 4 (Wdr4), mRNA	1.95968	0.269562	0.0196981
NM_001191689	Cln5	ceroid-lipofuscinosis, neuronal 5 (Cln5), mRNA	1.95847	0.322251	0.0110776
NM_022402	Rplp0	ribosomal protein, large, P0 (Rplp0), mRNA	1.95776	0.246528	0.00225915
NM_001024869	Wwtr1	WW domain containing transcription regulator 1 (Wwtr1), mRNA	1.95672	0.47303	0.010354
NM_053400	Tle3	transducin-like enhancer of split 3 (Tle3), mRNA	1.95135	0.296988	0.0033828
NM_001004073; NM_001165922	Lsm2	LSM2 homolog, U6 small nuclear RNA associated (S. cerevisiae) (Lsm2), transcript variant 1, mRNA; no definition	1.95043	0.370952	0.00767948
NM_001108003	Rnf19b	ring finger protein 19B (Rnf19b), mRNA	1.94988	0.305011	0.00499467
NM_001166275	Mdc1	mediator of DNA damage checkpoint 1 (Mdc1), mRNA	1.94913	0.290665	0.00621851
NM_001105668	Mdfic	MyoD family inhibitor domain containing (Mdfic), mRNA	1.94695	0.683327	0.0085066
NM_001008282	Galk1	galactokinase 1 (Galk1), mRNA	1.94657	0.306863	0.00499467
NM_001107111	Il10rb	interleukin 10 receptor, beta (Il10rb), mRNA	1.94612	0.176936	0.00979983
NM_001033681	Eif5a	eukaryotic translation initiation factor 5A (Eif5a), mRNA	1.9457	0.426824	0.00188208
NM_138529	Nav2	neuron navigator 2 (Nav2), mRNA	1.94566	0.219029	0.000568775
NM_001135922	Ttll12	tubulin tyrosine ligase-like family, member 12 (Ttll12), mRNA	1.94556	0.267568	0.00437699
NM_001105728	Nthl1	nth (endonuclease III)-like 1 (E.coli) (Nthl1), mRNA	1.94511	0.235171	0.0329976
NM_001107021	Hic1	hypermethylated in cancer 1 (Hic1), mRNA	1.94175	0.327432	0.0312499
NM_001127449	Actg1	actin, gamma 1 (Actg1), mRNA	1.94174	0.358761	0.00650636
NM_017264	Psme1	proteasome (prosome, macropain) activator subunit 1 (Psme1), mRNA	1.94073	0.283479	0.00225915
NM_001167840; NM_012968	Il1rap	interleukin 1 receptor accessory protein (Il1rap), transcript variant 2, mRNA; interleukin 1 receptor accessory protein (Il1rap), transcript variant 1, mRNA	1.93994	0.451992	0.00591236
NM_001134711; NM_001134712	Fam60a	family with sequence similarity 60, member A (Fam60a), transcript variant 1, mRNA; family with sequence similarity 60, member A (Fam60a), transcript variant 2, mRNA	1.9397	0.379227	0.0333715
NM_001127544	Slc25a24	solute carrier family 25 (mitochondrial carrier, phosphate carrier), member 24 (Slc25a24), mRNA	1.93684	0.434152	0.00979983
NM_024152	Arf6	ADP-ribosylation factor 6 (Arf6), mRNA	1.93667	0.112587	0.00104156
NM_001014269	Lrrfip1	leucine rich repeat (in FLII) interacting protein 1 (Lrrfip1), mRNA	1.93595	0.544034	0.00532248
NM_001277235	Sec23b	no definition	1.93573	0.187313	0.00264305
NM_001108664	Msantd3	Myb/SANT-like DNA-binding domain containing 3 (Msantd3), mRNA	1.93543	0.300838	0.0100754
NM_020087	Notch3	notch 3 (Notch3), mRNA	1.93524	0.311278	0.000568775
NM_021662	Pold1	polymerase (DNA directed), delta 1, catalytic subunit (Pold1), mRNA	1.93435	0.294286	0.0113139
NM_001037777	Lrp10	low-density lipoprotein receptor-related protein 10 (Lrp10), mRNA	1.93299	0.192442	0.00225915
NM_001109364	Sowahc	sosondowah ankyrin repeat domain family member C (Sowahc), mRNA	1.93281	0.655875	0.0113139
NM_053542	Gna15	guanine nucleotide binding protein, alpha 15 (Gna15), mRNA	1.93031	0.487597	0.0283836
NM_001108740	Ckap4	cytoskeleton-associated protein 4 (Ckap4), mRNA	1.92915	0.33507	0.00437699
NM_017353	Slc7a5	solute carrier family 7 (amino acid transporter light chain, L system), member 5 (Slc7a5), mRNA	1.92708	0.31663	0.00188208
NM_172017	Yif1a	Yip1 interacting factor homolog A (S. cerevisiae) (Yif1a), mRNA	1.92663	0.351528	0.00591236
NM_001004274	Igfbp4	insulin-like growth factor binding protein 4 (Igfbp4), mRNA	1.92631	0.741334	0.00767948
NM_138881	Rsad2	radical S-adenosyl methionine domain containing 2 (Rsad2), mRNA	1.92538	0.862827	0.0196981
NM_001012206	Phlda3	pleckstrin homology-like domain, family A, member 3 (Phlda3), mRNA	1.92256	0.43824	0.00301488
NM_031838	Rps2	ribosomal protein S2 (Rps2), mRNA	1.92251	0.313282	0.00264305
NM_053545	Tie1	tyrosine kinase with immunoglobulin-like and EGF-like domains 1 (Tie1), mRNA	1.92158	0.287728	0.00264305
NM_001108839	Mettl2b	methyltransferase like 2B (Mettl2b), mRNA	1.92149	0.222429	0.0118208
NM_052801	Vhl	von Hippel-Lindau tumor suppressor, E3 ubiquitin protein ligase (Vhl), mRNA	1.92055	0.523846	0.00104156
NM_022381	Pcna	proliferating cell nuclear antigen (Pcna), mRNA	1.92022	0.180294	0.00301488
NM_001012041	Irf9	interferon regulatory factor 9 (Irf9), mRNA	1.92018	0.763279	0.0113139
NM_001107086	Ubxn7	UBX domain protein 7 (Ubxn7), mRNA	1.92004	1.00616	0.0333715
NM_024150	Arf2	ADP-ribosylation factor 2 (Arf2), mRNA	1.91968	0.329592	0.00225915
NM_001107293	Eaf1	ELL associated factor 1 (Eaf1), mRNA	1.91801	0.123856	0.0149357
NM_053520	Elf1	E74-like factor 1 (Elf1), mRNA	1.91681	0.41274	0.0165025
NM_012735	Hk2	hexokinase 2 (Hk2), mRNA	1.91677	0.212441	0.00301488
NM_013151	Plat	plasminogen activator, tissue (Plat), mRNA	1.91549	0.465152	0.00104156
NM_001108099	Mdm2	MDM2 proto-oncogene, E3 ubiquitin protein ligase (Mdm2), mRNA	1.91529	0.340548	0.00188208
NM_031014	Atic	5-aminoimidazole-4-carboxamide ribonucleotide formyltransferase/IMP cyclohydrolase (Atic), mRNA	1.91449	0.349322	0.000568775
NM_001033963	Prkx	protein kinase, X-linked (Prkx), mRNA	1.91407	0.378464	0.0085066
NM_080766	Nras	neuroblastoma ras oncogene (Nras), mRNA	1.91317	0.433076	0.00468808
NM_031524	Pdgfb	platelet-derived growth factor beta polypeptide (Pdgfb), mRNA	1.91295	0.223171	0.00301488
NM_001108764	Fam219b	family with sequence similarity 219, member B (Fam219b), mRNA	1.9107	0.499639	0.0179656
NM_013200	Cpt1b	carnitine palmitoyltransferase 1b, muscle (Cpt1b), mRNA	1.91035	0.538188	0.0366125
NM_019904	Lgals1	lectin, galactoside-binding, soluble, 1 (Lgals1), mRNA	1.90955	0.437073	0.00532248
NM_001106563	Vav2	vav 2 guanine nucleotide exchange factor (Vav2), mRNA	1.90913	0.277117	0.00437699
NM_001007706	Trmt61a	tRNA methyltransferase 61 homolog A (S. cerevisiae) (Trmt61a), mRNA	1.90883	0.247188	0.00225915
NM_001012005	Nid2	nidogen 2 (osteonidogen) (Nid2), mRNA	1.90795	0.444129	0.0126053
NM_001009682	Oasl2	2'-5' oligoadenylate synthetase-like 2 (Oasl2), mRNA	1.90707	0.723124	0.0092824
NM_001039197	Tor1b	torsin family 1, member B (Tor1b), mRNA	1.90347	0.284246	0.00499467
NM_031544	Ampd3	adenosine monophosphate deaminase 3 (Ampd3), mRNA	1.90243	0.264875	0.00104156
NM_017022	Itgb1	integrin, beta 1 (Itgb1), mRNA	1.90208	0.208544	0.00147371
NM_053896	Aldh1a2	aldehyde dehydrogenase 1 family, member A2 (Aldh1a2), mRNA	1.90182	1.03872	0.0108439
NM_031725	Scamp4	secretory carrier membrane protein 4 (Scamp4), mRNA	1.90064	0.228906	0.00369784
NM_001106697	Mrto4	no definition	1.90004	0.194056	0.00403442
NM_017035	Plcd1	phospholipase C, delta 1 (Plcd1), mRNA	1.89837	0.127868	0.00369784
NM_001106698	H6pd	hexose-6-phosphate dehydrogenase (glucose 1-dehydrogenase) (H6pd), mRNA	1.89537	0.268079	0.0110776
NM_001109091	Ascc2	no definition	1.895	0.310155	0.00901788
NM_031102	Rpl18	ribosomal protein L18 (Rpl18), mRNA	1.89487	0.373804	0.00147371
NM_001134749	Stt3a	STT3A, subunit of the oligosaccharyltransferase complex (catalytic) (Stt3a), mRNA	1.89476	0.343972	0.00225915
NM_001007707	Fam203a	family with sequence similarity 203, member A (Fam203a), mRNA	1.89237	0.226863	0.00621851
NM_001142363	Alg3	ALG3, alpha-1,3- mannosyltransferase (Alg3), transcript variant 1, mRNA	1.88707	0.333881	0.00403442
NM_001037356	Pak1ip1	PAK1 interacting protein 1 (Pak1ip1), mRNA	1.88707	0.107562	0.00876461
NM_001191930	Uap1	UDP-N-acteylglucosamine pyrophosphorylase 1 (Uap1), mRNA	1.88691	0.197014	0.00437699
NM_001010945	Tmem120a	transmembrane protein 120A (Tmem120a), mRNA	1.88576	0.137757	0.00468808
NM_053661	Gng12	guanine nucleotide binding protein (G protein), gamma 12 (Gng12), mRNA	1.87963	0.42541	0.00901788
NM_013123	Il1r1	interleukin 1 receptor, type I (Il1r1), mRNA	1.87945	0.242431	0.0324527
NM_001137633	Tnfaip2	tumor necrosis factor, alpha-induced protein 2 (Tnfaip2), mRNA	1.87765	0.597473	0.017343
NM_031318	Dynlt1	dynein light chain Tctex-type 1 (Dynlt1), mRNA	1.87728	0.214545	0.00876461
NM_017037	Pmp22	peripheral myelin protein 22 (Pmp22), mRNA	1.87692	0.545466	0.00369784
NM_053827	Plod1	procollagen-lysine, 2-oxoglutarate 5-dioxygenase 1 (Plod1), mRNA	1.8765	0.225975	0.00188208
NM_130416	Anxa7	annexin A7 (Anxa7), mRNA	1.87614	0.297281	0.00104156
NM_053554	Picalm	no definition	1.87555	0.464715	0.00369784
NM_001008882	Uhrf1	ubiquitin-like with PHD and ring finger domains 1 (Uhrf1), mRNA	1.87543	0.143455	0.0194917
NM_134353	Pabpc1	poly(A) binding protein, cytoplasmic 1 (Pabpc1), mRNA	1.87211	0.0534165	0.00147371
NM_021587	Ltbp1	latent transforming growth factor beta binding protein 1 (Ltbp1), mRNA	1.87048	0.445517	0.0175213
NM_053985	H3f3b	H3 histone, family 3B (H3f3b), mRNA	1.86865	0.246844	0.00225915
NM_001044275	Elovl1	ELOVL fatty acid elongase 1 (Elovl1), mRNA	1.86694	0.421649	0.00225915
NM_001011910	Lap3	leucine aminopeptidase 3 (Lap3), mRNA	1.86575	0.322698	0.00104156
NM_139327	Hmga1	high mobility group AT-hook 1 (Hmga1), mRNA	1.86567	0.215393	0.00650636
NM_001127488	Snx33	sorting nexin 33 (Snx33), mRNA	1.86564	0.30701	0.00468808
NM_001025637	Psmb10	proteasome (prosome, macropain) subunit, beta type 10 (Psmb10), mRNA	1.86563	0.409953	0.0092824
NM_173045	Zc3hav1	zinc finger CCCH type, antiviral 1 (Zc3hav1), mRNA	1.863	0.33164	0.0113139
NM_001008725	Il6st	interleukin 6 signal transducer (Il6st), mRNA	1.86204	0.117275	0.00147371
NM_001108183	Manf	no definition	1.86182	0.178546	0.00499467
NM_001033887	Prrc1	proline-rich coiled-coil 1 (Prrc1), mRNA	1.86109	0.182114	0.0100754
NM_001025683	RGD1311946	similar to RIKEN cDNA 1810055G02 (RGD1311946), mRNA	1.86013	0.254598	0.0105715
NM_001031640	Eif3b	eukaryotic translation initiation factor 3, subunit B (Eif3b), mRNA	1.85946	0.125878	0.00188208
NM_001191785	Nop2	NOP2 nucleolar protein (Nop2), mRNA	1.85835	0.250771	0.00468808
NM_013130	Smad1	SMAD family member 1 (Smad1), mRNA	1.85783	0.15922	0.00591236
NM_001106397	Mical1	microtubule associated monooxygenase, calponin and LIM domain containing 1 (Mical1), mRNA	1.85746	0.11916	0.0157572
NM_001114599	Szrd1	SUZ RNA binding domain containing 1 (Szrd1), transcript variant 1, mRNA	1.85546	0.287237	0.00188208
NM_001271336	Vsig10	V-set and immunoglobulin domain containing 10 (Vsig10), mRNA	1.85539	0.248103	0.0339487
NM_001004226	Glmp	kidney predominant protein NCU-G1 (RGD1303130), mRNA	1.85523	0.353341	0.0033828
NM_001100577	Apbb1ip	amyloid beta (A4) precursor protein-binding, family B, member 1 interacting protein (Apbb1ip), mRNA	1.85481	0.352958	0.00767948
NM_001009649	Lpxn	leupaxin (Lpxn), mRNA	1.85463	0.139594	0.0266192
NM_001107137	Tyw1	tRNA-yW synthesizing protein 1 homolog (S. cerevisiae) (Tyw1), mRNA	1.85388	0.322946	0.00563252
NM_031594	P2rx4	purinergic receptor P2X, ligand-gated ion channel 4 (P2rx4), mRNA	1.85312	0.236164	0.00563252
NM_001024250	Bop1	block of proliferation 1 (Bop1), mRNA	1.85308	0.214505	0.00591236
NM_017220	Pts	6-pyruvoyl-tetrahydropterin synthase (Pts), mRNA	1.85273	0.667886	0.0126053
NM_130411	Coro1a	coronin, actin binding protein 1A (Coro1a), mRNA	1.84888	0.378608	0.00264305
NM_001107237	Ikzf1	IKAROS family zinc finger 1 (Ikzf1), mRNA	1.84757	0.3771	0.0395557
NM_012722	Eln	elastin (Eln), mRNA	1.84716	0.364832	0.00709664
NM_001013169	Phc2	polyhomeotic homolog 2 (Drosophila) (Phc2), mRNA	1.84649	0.21155	0.00264305
NM_053304	Col1a1	collagen, type I, alpha 1 (Col1a1), mRNA	1.84543	0.769162	0.007971
NM_001033868	Surf4	surfeit 4 (Surf4), mRNA	1.84485	0.331357	0.00147371
NM_001100518	Hs2st1	heparan sulfate 2-O-sulfotransferase 1 (Hs2st1), mRNA	1.84366	0.175348	0.00403442
NM_022591	Tep1	telomerase associated protein 1 (Tep1), mRNA	1.84303	0.302771	0.00369784
NM_001007005	Arhgdia	Rho GDP dissociation inhibitor (GDI) alpha (Arhgdia), mRNA	1.8415	0.321372	0.00563252
NM_031132	Tgfbr2	transforming growth factor, beta receptor 2 (Tgfbr2), mRNA	1.84077	0.282016	0.0085066
NM_001191865	Ripk2	receptor-interacting serine-threonine kinase 2 (Ripk2), mRNA	1.84038	0.202848	0.00901788
NM_001108778	Rrp9	ribosomal RNA processing 9, small subunit (SSU) processome component, homolog (yeast) (Rrp9), mRNA	1.8395	0.120095	0.00709664
NM_001100538	Pabpc4	poly(A) binding protein, cytoplasmic 4 (Pabpc4), mRNA	1.8372	0.133847	0.00264305
NM_030997	Vgf	VGF nerve growth factor inducible (Vgf), mRNA	1.83609	0.281202	0.00369784
NM_080581	Abcc3	ATP-binding cassette, subfamily C (CFTR/MRP), member 3 (Abcc3), mRNA	1.8351	0.362912	0.0185998
NM_001033895	Crtc2	CREB regulated transcription coactivator 2 (Crtc2), mRNA	1.83433	0.228633	0.00767948
NM_001109327	Coro1c	coronin, actin binding protein 1C (Coro1c), mRNA	1.82914	0.175374	0.0033828
NM_001106040	Nop9	NOP9 nucleolar protein (Nop9), mRNA	1.82909	0.193466	0.0283836
NM_001011899	Gart	phosphoribosylglycinamide formyltransferase (Gart), mRNA	1.82876	0.282289	0.00681685
NM_001271235	Tnfrsf11a	tumor necrosis factor receptor superfamily, member 11a, NFKB activator (Tnfrsf11a), mRNA	1.82582	0.462142	0.00953761
NM_001014050; NM_001244768; NM_001244769; NM_001244770	Fam110a	family with sequence similarity 110, member A (Fam110a), transcript variant 4, mRNA; no definition; no definition; family with sequence similarity 110, member A (Fam110a), transcript variant 3, mRNA	1.82468	0.210436	0.0155629
NM_001164142; NM_001164143; NM_020543	Cnr2	no definition; no definition; cannabinoid receptor 2 (macrophage) (Cnr2), transcript variant 3, mRNA	1.82466	0.262367	0.00953761
NM_001251926	Tmem200c	transmembrane protein 200C (Tmem200c), mRNA	1.82434	0.367411	0.00621851
NM_001134933; NM_001244867	Crip1	cysteine-rich protein 1 (intestinal) (Crip1), transcript variant 2, mRNA; cysteine-rich protein 1 (intestinal) (Crip1), transcript variant 1, mRNA	1.82394	0.208165	0.0395557
NM_017244	Crabp2	cellular retinoic acid binding protein 2 (Crabp2), mRNA	1.82384	0.665456	0.0343174
NM_001108381	Ebpl	emopamil binding protein-like (Ebpl), mRNA	1.82151	0.310946	0.0422124
NM_001128191	Nup43	nucleoporin 43 (Nup43), mRNA	1.81645	0.29289	0.0439702
NM_017074	Cth	cystathionine gamma-lyase (Cth), mRNA	1.81469	0.246082	0.02495
NM_031126	Stxbp2	syntaxin binding protein 2 (Stxbp2), mRNA	1.81357	0.268057	0.0260067
NM_134405	Slc12a9	no definition	1.81353	0.241431	0.0120994
NM_001134413	Gltp	glycolipid transfer protein (Gltp), mRNA	1.81339	0.277671	0.00225915
NM_001107613	Anks1a	ankyrin repeat and sterile alpha motif domain containing 1A (Anks1a), mRNA	1.81321	0.236347	0.00563252
NM_001134496	Tmem63a	transmembrane protein 63a (Tmem63a), mRNA	1.81316	0.536997	0.00741519
NM_024386	Hmgcl	3-hydroxymethyl-3-methylglutaryl-CoA lyase (Hmgcl), mRNA	1.81316	0.213608	0.0179656
NM_134359	Ppp4c	protein phosphatase 4, catalytic subunit (Ppp4c), mRNA	1.81191	0.198469	0.00591236
NM_001108948	Tuft1	tuftelin 1 (Tuft1), mRNA	1.8116	0.238785	0.0437889
NM_133571	Cdc25a	cell division cycle 25A (Cdc25a), mRNA	1.81132	0.23678	0.0169304
NM_001025563	Pus1	pseudouridylate synthase 1 (Pus1), mRNA	1.8064	0.17586	0.0167133
NM_022219	Fut4	fucosyltransferase 4 (alpha (1,3) fucosyltransferase, myeloid-specific) (Fut4), mRNA	1.80531	0.236039	0.0486055
NM_001024238	Eprs	glutamyl-prolyl-tRNA synthetase (Eprs), mRNA	1.80373	0.299713	0.00499467
NM_133534	Cx3cr1	chemokine (C-X3-C motif) receptor 1 (Cx3cr1), mRNA	1.80144	0.116107	0.00650636
NM_001108997	Dock6	dedicator of cytokinesis 6 (Dock6), mRNA	1.80089	0.229227	0.0123305
NM_001012014	Ftsj3	FtsJ homolog 3 (E. coli) (Ftsj3), mRNA	1.79826	0.171645	0.00403442
NM_001014221	LOC363337	similar to RIKEN cDNA 1700081O22 (LOC363337), mRNA	1.79775	0.512147	0.0169304
NM_130430	Psmd9	no definition	1.7974	0.265076	0.00532248
NM_017073	Glul	glutamate-ammonia ligase (Glul), mRNA	1.7959	0.312526	0.0434898
NM_001134857	Dnaaf5	HEAT repeat containing 2 (Heatr2), mRNA	1.79449	0.25191	0.016012
NM_134453	Lbr	no definition	1.79288	0.241147	0.0277431
NM_001004283	Eif3d	eukaryotic translation initiation factor 3, subunit D (Eif3d), mRNA	1.79286	0.28974	0.00499467
NM_001276711	Nfkb1	nuclear factor of kappa light polypeptide gene enhancer in B-cells 1 (Nfkb1), mRNA	1.79173	0.165253	0.00650636
NM_031621	Sh2b3	SH2B adaptor protein 3 (Sh2b3), mRNA	1.79144	0.237499	0.0092824
NM_001106123	Mrc1	mannose receptor, C type 1 (Mrc1), mRNA	1.79038	0.294716	0.0194917
NM_001033891	Mob1a	MOB kinase activator 1A (Mob1a), mRNA	1.79037	0.139049	0.00621851
NM_001191624	Lrrk1	leucine-rich repeat kinase 1 (Lrrk1), mRNA	1.78933	0.311092	0.0146948
NM_134358	Snrpb	small nuclear ribonucleoprotein polypeptides B and B1 (Snrpb), mRNA	1.78896	0.20092	0.00681685
NM_012523	Cd53	Cd53 molecule (Cd53), mRNA	1.78873	0.216057	0.020605
NM_001130536	Fzd6	frizzled class receptor 6 (Fzd6), mRNA	1.78818	0.402706	0.0237265
NM_001191784	Srgap1	SLIT-ROBO Rho GTPase activating protein 1 (Srgap1), mRNA	1.78785	0.345111	0.0175213
NM_001107163	Zswim4	zinc finger, SWIM-type containing 4 (Zswim4), mRNA	1.78534	0.149364	0.0140118
NM_017199	Ssr4	signal sequence receptor, delta (Ssr4), mRNA	1.78481	0.197323	0.0085066
NM_001011951	Sf3b4	splicing factor 3b, subunit 4 (Sf3b4), mRNA	1.78435	0.264193	0.00767948
NM_001013220	Triobp	no definition	1.78247	0.215306	0.0140118
NM_053352	Ackr3	chemokine (C-X-C motif) receptor 7 (Cxcr7), mRNA	1.78235	0.335143	0.0169304
NM_001007721	Emp2	epithelial membrane protein 2 (Emp2), mRNA	1.78185	0.283204	0.0314367
NM_001100988	Spidr	scaffolding protein involved in DNA repair (Spidr), mRNA	1.78158	0.159529	0.0388977
NM_130734	Gnb2l1	guanine nucleotide binding protein (G protein), beta polypeptide 2 like 1 (Gnb2l1), mRNA	1.78116	0.325518	0.00532248
NM_001006976	Tars	threonyl-tRNA synthetase (Tars), mRNA	1.77979	0.279166	0.00741519
NM_001107206	Aff1	AF4/FMR2 family, member 1 (Aff1), mRNA	1.77772	0.27949	0.0146948
NM_022697	Rpl28	ribosomal protein L28 (Rpl28), mRNA	1.77723	0.460202	0.00532248
NM_001103351	Parp9	poly (ADP-ribose) polymerase family, member 9 (Parp9), mRNA	1.77722	0.606877	0.0229584
NM_001025119	Plekho1	pleckstrin homology domain containing, family O member 1 (Plekho1), mRNA	1.77515	0.257346	0.0105715
NM_013083	Hspa5	heat shock protein 5 (Hspa5), mRNA	1.7727	0.337154	0.0108439
NM_001017488	Slc24a6	solute carrier family 24 (sodium/lithium/calcium exchanger), member 6 (Slc24a6), mRNA	1.77253	0.211408	0.0229584
NM_031811	Taldo1	transaldolase 1 (Taldo1), mRNA	1.771	0.155034	0.00591236
NM_001008555	Slc10a4	solute carrier family 10, member 4 (Slc10a4), mRNA	1.77094	0.432698	0.0442993
NM_030869	Nrp2	neuropilin 2 (Nrp2), mRNA	1.77067	0.270056	0.0118208
NM_053328	Bhlhe40	basic helix-loop-helix family, member e40 (Bhlhe40), mRNA	1.77004	0.335667	0.00468808
NM_001106031	Pnp	no definition	1.76732	0.287107	0.00767948
NM_199083	Pno1	partner of NOB1 homolog (S. cerevisiae) (Pno1), mRNA	1.76613	0.144942	0.0137561
NM_031065	Rpl10a	ribosomal protein L10A (Rpl10a), mRNA	1.766	0.18365	0.00563252
NM_053417	Gab2	GRB2-associated binding protein 2 (Gab2), mRNA	1.76587	0.154601	0.0157572
NM_001013122	Kdelr2	KDEL (Lys-Asp-Glu-Leu) endoplasmic reticulum protein retention receptor 2 (Kdelr2), mRNA	1.76429	0.284629	0.00499467
NM_001107996	Klhl21	kelch-like family member 21 (Klhl21), mRNA	1.7618	0.179314	0.00767948
NM_183332	Myadm	myeloid-associated differentiation marker (Myadm), mRNA	1.76052	0.413683	0.0085066
NM_001008303	Snrpa	small nuclear ribonucleoprotein polypeptide A (Snrpa), mRNA	1.75992	0.174554	0.0185998
NM_001191636	Myof	myoferlin (Myof), mRNA	1.75893	0.436911	0.0199216
NM_001106380	Ube2g2	ubiquitin-conjugating enzyme E2G 2 (Ube2g2), mRNA	1.7588	0.217872	0.010354
NM_001100741	Col6a2	collagen, type VI, alpha 2 (Col6a2), mRNA	1.75851	0.401842	0.0113139
NM_053773	Tjp2	tight junction protein 2 (Tjp2), mRNA	1.75769	0.339502	0.0092824
NM_131911	Anp32b	acidic (leucine-rich) nuclear phosphoprotein 32 family, member B (Anp32b), mRNA	1.75759	0.337215	0.00621851
NM_053800	Txn1	thioredoxin 1 (Txn1), mRNA	1.75692	0.209971	0.0105715
NM_001107091	Sema5b	sema domain, seven thrombospondin repeats (type 1 and type 1-like), transmembrane domain (TM) and short cytoplasmic domain, (semaphorin) 5B (Sema5b), mRNA	1.75622	0.252408	0.0149357
NM_001191876	Syde1	synapse defective 1, Rho GTPase, homolog 1 (C. elegans) (Syde1), mRNA	1.75502	0.500922	0.0357331
NM_030867	Nfkbib	nuclear factor of kappa light polypeptide gene enhancer in B-cells inhibitor, beta (Nfkbib), mRNA	1.75492	0.156156	0.0243633
NM_012966	Hspe1	heat shock protein 1 (chaperonin 10) (Hspe1), mRNA	1.75118	0.273835	0.00709664
NM_012512	B2m	beta-2 microglobulin (B2m), mRNA	1.75083	0.43848	0.00825836
NM_001271181	Ociad2	OCIA domain containing 2 (Ociad2), mRNA	1.74974	0.243015	0.0108439
NM_001012064	Pvrl2	poliovirus receptor-related 2 (Pvrl2), mRNA	1.74859	0.272342	0.0247194
NM_001024989	Trex1	three prime repair exonuclease 1 (Trex1), mRNA	1.74698	0.231791	0.0344392
NM_001105981	Cnih4	cornichon family AMPA receptor auxiliary protein 4 (Cnih4), mRNA	1.74655	0.403415	0.0210045
NM_057132	Rhoa	ras homolog family member A (Rhoa), mRNA	1.74564	0.272677	0.00563252
NM_031563	Ybx1	Y box binding protein 1 (Ybx1), mRNA	1.74475	0.185617	0.00825836
NM_013141	Ppard	peroxisome proliferator-activated receptor delta (Ppard), mRNA	1.74368	0.195042	0.0135268
NM_153624	Npc1	Niemann-Pick disease, type C1 (Npc1), mRNA	1.74329	0.423094	0.0245633
NM_024151	Arf4	ADP-ribosylation factor 4 (Arf4), mRNA	1.74311	0.34246	0.00563252
NM_001024970	Sde2	SDE2 telomere maintenance homolog (S. pombe) (Sde2), mRNA	1.73927	0.30303	0.0100754
NM_031803	Gmeb2	glucocorticoid modulatory element binding protein 2 (Gmeb2), mRNA	1.73888	0.194242	0.0493965
NM_017284	Psmb2	proteasome (prosome, macropain) subunit, beta type 2 (Psmb2), mRNA	1.7387	0.346906	0.00901788
NM_001105911	Slc29a4	solute carrier family 29 (equilibrative nucleoside transporter), member 4 (Slc29a4), mRNA	1.73833	0.360363	0.0245633
NM_001271040	Snrpc	small nuclear ribonucleoprotein polypeptide C (Snrpc), mRNA	1.73733	0.270674	0.0144595
NM_001014188	Isy1	ISY1 splicing factor homolog (S. cerevisiae) (Isy1), mRNA	1.73604	0.187728	0.0181813
NM_001134687	Slc35e3	solute carrier family 35, member E3 (Slc35e3), mRNA	1.73316	0.0938944	0.0092824
NM_001024306	Gar1	GAR1 ribonucleoprotein (Gar1), mRNA	1.73207	0.325529	0.0295772
NM_022229	Hspd1	heat shock protein 1 (chaperonin) (Hspd1), mRNA	1.73185	0.255117	0.0120994
NM_001271323	Snrpa1	small nuclear ribonucleoprotein polypeptide A' (Snrpa1), mRNA	1.73064	0.168571	0.0190749
NM_017138	Rpsa	ribosomal protein SA (Rpsa), mRNA	1.72952	0.304833	0.0137561
NM_031323	Bmp1	bone morphogenetic protein 1 (Bmp1), mRNA	1.72881	0.199756	0.0108439
NM_001009704	Sipa1l2	signal-induced proliferation-associated 1 like 2 (Sipa1l2), mRNA	1.728	0.19266	0.0085066
NM_001109271	Ldlrap1	low density lipoprotein receptor adaptor protein 1 (Ldlrap1), mRNA	1.72622	0.420936	0.0128244
NM_001005562	Creb3l1	cAMP responsive element binding protein 3-like 1 (Creb3l1), mRNA	1.72524	0.449406	0.0354447
NM_001168653	Pwp2	PWP2 periodic tryptophan protein homolog (yeast) (Pwp2), mRNA	1.72468	0.178332	0.0146948
NM_019333	Pfkfb4	6-phosphofructo-2-kinase/fructose-2,6-biphosphatase 4 (Pfkfb4), mRNA	1.72431	0.19836	0.038006
NM_001006996	Ddx18	DEAD (Asp-Glu-Ala-Asp) box polypeptide 18 (Ddx18), mRNA	1.72395	0.16838	0.021183
NM_001024779	Cyp2u1	cytochrome P450, family 2, subfamily u, polypeptide 1 (Cyp2u1), mRNA	1.72242	0.28158	0.0354447
NM_001008381	Ube2f	ubiquitin-conjugating enzyme E2F (putative) (Ube2f), mRNA	1.72175	0.355209	0.017343
NM_001039608	Mcmbp	similar to cDNA sequence BC025641 (RGD1306730), mRNA	1.7201	0.122354	0.0142223
NM_017305	Gclm	glutamate cysteine ligase, modifier subunit (Gclm), mRNA	1.71938	0.325583	0.018387
NM_001037348	Aimp2	aminoacyl tRNA synthetase complex-interacting multifunctional protein 2 (Aimp2), mRNA	1.71917	0.375185	0.0228018
NM_001110099; NM_012643	Ret	no definition; no definition	1.71883	0.490397	0.0196981
NM_001109411	Ppapdc1b	phosphatidic acid phosphatase type 2 domain containing 1B (Ppapdc1b), mRNA	1.71816	0.168541	0.0247194
NM_131914	Cav2	caveolin 2 (Cav2), mRNA	1.71693	0.441183	0.0241623
NM_001014255	Aph1a	APH1A gamma secretase subunit (Aph1a), mRNA	1.71639	0.382566	0.0110776
NM_022509	Smn1	survival of motor neuron 1, telomeric (Smn1), mRNA	1.71595	0.303051	0.0229584
NM_001134959	Pear1	platelet endothelial aggregation receptor 1 (Pear1), mRNA	1.71589	0.434315	0.0194917
NM_019193	Sox10	SRY (sex determining region Y)-box 10 (Sox10), mRNA	1.71515	0.428214	0.0151293
NM_001127484	Wbp1l	WW domain binding protein 1-like (Wbp1l), mRNA	1.71328	0.300043	0.0128244
NM_133606	Ehhadh	enoyl-CoA, hydratase/3-hydroxyacyl CoA dehydrogenase (Ehhadh), mRNA	1.71264	0.557652	0.0270356
NM_001108489	Iqgap1	IQ motif containing GTPase activating protein 1 (Iqgap1), mRNA	1.71244	0.139371	0.00979983
NM_001012470	Irf2bpl	interferon regulatory factor 2 binding protein-like (Irf2bpl), mRNA	1.71163	0.238669	0.0085066
NM_012959	Gfra1	GDNF family receptor alpha 1 (Gfra1), mRNA	1.71111	0.340343	0.0151293
NM_001013886	Tubb2b	tubulin, beta 2B class IIb (Tubb2b), mRNA	1.7107	0.281644	0.0108439
NM_024129	Dcn	decorin (Dcn), mRNA	1.70984	0.669224	0.0324527
NM_001004203	Mcm7	minichromosome maintenance complex component 7 (Mcm7), mRNA	1.70944	0.368407	0.020375
NM_001105789	Arhgef15	Rho guanine nucleotide exchange factor (GEF) 15 (Arhgef15), mRNA	1.70919	0.175268	0.0397303
NM_001108566	Ostc	oligosaccharyltransferase complex subunit (non-catalytic) (Ostc), mRNA	1.70884	0.297237	0.0115655
NM_017020	Il6r	interleukin 6 receptor (Il6r), mRNA	1.70879	0.460583	0.020605
NM_017258	Btg1	B-cell translocation gene 1, anti-proliferative (Btg1), mRNA	1.70874	0.153888	0.0113139
NM_001007691	Prss23	protease, serine, 23 (Prss23), mRNA	1.70858	0.248523	0.018387
NM_001008773	Eif1a	eukaryotic translation initiation factor 1A (Eif1a), mRNA	1.70811	0.332357	0.0185998
NM_001115023	Ddx49	DEAD (Asp-Glu-Ala-Asp) box polypeptide 49 (Ddx49), mRNA	1.70801	0.204342	0.0201441
NM_001106187	Sf3b3	splicing factor 3b, subunit 3 (Sf3b3), mRNA	1.70762	0.407005	0.0135268
NM_001107824	Ddx31	DEAD (Asp-Glu-Ala-Asp) box polypeptide 31 (Ddx31), mRNA	1.70761	0.187286	0.0354447
NM_001105777	Rars	arginyl-tRNA synthetase (Rars), mRNA	1.70617	0.178333	0.0149357
NM_001007619	Tmed5	transmembrane emp24 protein transport domain containing 5 (Tmed5), mRNA	1.7054	0.178896	0.0155629
NM_053662	Ccnl1	cyclin L1 (Ccnl1), mRNA	1.70447	0.537839	0.0162739
NM_001106204	Rnf217	ring finger protein 217 (Rnf217), mRNA	1.70333	0.258499	0.0374797
NM_001024368	Slc10a3	solute carrier family 10, member 3 (Slc10a3), mRNA	1.70291	0.218272	0.0482241
NM_017025	Ldha	lactate dehydrogenase A (Ldha), mRNA	1.7027	0.312144	0.0085066
NM_001039587	Wdr45b	WD repeat domain 45B (Wdr45b), mRNA	1.70155	0.311825	0.0226235
NM_001106997	Maml1	mastermind like 1 (Drosophila) (Maml1), mRNA	1.70088	0.0883296	0.0260067
NM_001271080	Shkbp1	Sh3kbp1 binding protein 1 (Shkbp1), mRNA	1.69979	0.0958727	0.0356032
NM_001100655	Nacad	NAC alpha domain containing (Nacad), mRNA	1.69954	0.312018	0.00825836
NM_001012106	Mad2l2	MAD2 mitotic arrest deficient-like 2 (yeast) (Mad2l2), mRNA	1.6994	0.315394	0.0381267
NM_057114	Prdx1	peroxiredoxin 1 (Prdx1), mRNA	1.69939	0.240336	0.0108439
NM_001033852; NM_053492	Slc44a1	solute carrier family 44, member 1 (Slc44a1), transcript variant 1, mRNA; solute carrier family 44 (choline transporter), member 1 (Slc44a1), transcript variant 2, mRNA	1.69845	0.359507	0.018387
NM_053610	Prdx5	peroxiredoxin 5 (Prdx5), mRNA	1.69697	0.242631	0.0146948
NM_001106586	Irf5	interferon regulatory factor 5 (Irf5), mRNA	1.69694	0.350009	0.0418732
NM_001106033	Efs	embryonal Fyn-associated substrate (Efs), mRNA	1.6968	0.274467	0.02579
NM_001013110	Tf	transferrin (Tf), mRNA	1.69654	0.396805	0.0426708
NM_001024355	Ccdc134	coiled-coil domain containing 134 (Ccdc134), mRNA	1.6961	0.355952	0.02858
NM_199112	Cnppd1	cyclin Pas1/PHO80 domain containing 1 (Cnppd1), mRNA	1.69505	0.350994	0.0169304
NM_001130537	Zbtb39	zinc finger and BTB domain containing 39 (Zbtb39), mRNA	1.69501	0.341491	0.0253659
NM_001191863	Fkbp4	FK506 binding protein 4 (Fkbp4), mRNA	1.69323	0.253504	0.0135268
NM_023090	Epas1	endothelial PAS domain protein 1 (Epas1), mRNA	1.69285	0.154396	0.0118208
NM_001012148	Ankrd13a	ankyrin repeat domain 13a (Ankrd13a), mRNA	1.69266	0.354497	0.0115655
NM_001169116	Elmsan1	similar to transcriptional regulating protein 132 (RGD1306119), mRNA	1.69128	0.391557	0.0217687
NM_022399	Calr	calreticulin (Calr), mRNA	1.69125	0.286281	0.020375
NM_001004272	Phf23	PHD finger protein 23 (Phf23), mRNA	1.6912	0.247387	0.0181813
NM_199388	Dpagt1	dolichyl-phosphate (UDP-N-acetylglucosamine) N-acetylglucosaminephosphotransferase 1 (GlcNAc-1-P transferase) (Dpagt1), mRNA	1.69079	0.256314	0.0162739
NM_019249	Ptprf	protein tyrosine phosphatase, receptor type, F (Ptprf), mRNA	1.69033	0.150395	0.010354
NM_001008309	Btf3	basic transcription factor 3 (Btf3), mRNA	1.69022	0.235501	0.0085066
NM_001047861	Pkn3	protein kinase N3 (Pkn3), mRNA	1.68886	0.254926	0.020605
NM_001011939	Ehd1	EH-domain containing 1 (Ehd1), mRNA	1.68817	0.303084	0.0128244
NM_033021	Sec31a	SEC31 homolog A (S. cerevisiae) (Sec31a), mRNA	1.68702	0.263781	0.0128244
NM_139114	Rpl15	ribosomal protein L15 (Rpl15), mRNA	1.6861	0.440059	0.0142223
NM_001001513	Tnfsf12	tumor necrosis factor ligand superfamily member 12 (Tnfsf12), mRNA	1.686	0.340393	0.0281864
NM_001007724	Dcakd	dephospho-CoA kinase domain containing (Dcakd), mRNA	1.68594	0.165586	0.0190749
NM_001102381	Nts	neurotensin (Nts), mRNA	1.68553	0.413652	0.0480499
NM_001008765	Igtp	no definition	1.68533	0.274797	0.0344392
NM_001107596	Tmem2	transmembrane protein 2 (Tmem2), mRNA	1.68509	0.394011	0.0349516
NM_020306	Adam17	ADAM metallopeptidase domain 17 (Adam17), mRNA	1.68444	0.351716	0.0217687
NM_024155	Anxa4	annexin A4 (Anxa4), mRNA	1.68437	0.230012	0.0235127
NM_001039016	Zdhhc9	zinc finger, DHHC-type containing 9 (Zdhhc9), mRNA	1.68398	0.321967	0.0155629
NM_053849	Pdia4	protein disulfide isomerase family A, member 4 (Pdia4), mRNA	1.68335	0.151715	0.0144595
NM_001012190	Ubap1	ubiquitin-associated protein 1 (Ubap1), mRNA	1.68335	0.07368	0.0167133
NM_053457	Cldn11	claudin 11 (Cldn11), mRNA	1.68128	0.432328	0.0194917
NM_012838	Cstb	cystatin B (stefin B) (Cstb), mRNA	1.68122	0.19528	0.0115655
NM_001107498	Samd4b	sterile alpha motif domain containing 4B (Samd4b), mRNA	1.68097	0.194104	0.0123305
NM_012498	Akr1b1	aldo-keto reductase family 1, member B1 (aldose reductase) (Akr1b1), mRNA	1.68091	0.198293	0.0135268
NM_001100547	Dusp7	dual specificity phosphatase 7 (Dusp7), mRNA	1.67917	0.13682	0.0123305
NM_031823	Wfs1	Wolfram syndrome 1 (wolframin) (Wfs1), mRNA	1.67692	0.569027	0.0229584
NM_001105845	Plcd3	phospholipase C, delta 3 (Plcd3), mRNA	1.67674	0.131546	0.0413615
NM_032616	Lsr	lipolysis stimulated lipoprotein receptor (Lsr), mRNA	1.67586	0.271107	0.0381267
NM_001106569	Psmd5	proteasome (prosome, macropain) 26S subunit, non-ATPase, 5 (Psmd5), mRNA	1.67558	0.104188	0.0193111
NM_199380	Eif2s2	eukaryotic translation initiation factor 2, subunit 2 beta (Eif2s2), mRNA	1.67336	0.0882872	0.0133298
NM_080577	Nploc4	nuclear protein localization 4 homolog (S. cerevisiae) (Nploc4), mRNA	1.67329	0.402588	0.017343
NM_001170487	Myrf	myelin regulatory factor (Myrf), mRNA	1.67287	0.408668	0.0194917
NM_024388	Nr4a1	nuclear receptor subfamily 4, group A, member 1 (Nr4a1), mRNA	1.67271	0.496883	0.0229584
NM_001106261	Rasip1	Ras interacting protein 1 (Rasip1), mRNA	1.67107	0.17594	0.0272023
NM_001100517	Aars	alanyl-tRNA synthetase (Aars), mRNA	1.66981	0.25214	0.0146948
NM_053720	Aatf	apoptosis antagonizing transcription factor (Aatf), mRNA	1.66902	0.102882	0.0420273
NM_001137646	Zfp259	zinc finger protein 259 (Zfp259), mRNA	1.66874	0.273249	0.0157572
NM_001004223	Eef1g	eukaryotic translation elongation factor 1 gamma (Eef1g), mRNA	1.66794	0.350731	0.0210045
NM_001105926	Dhx37	DEAH (Asp-Glu-Ala-His) box polypeptide 37 (Dhx37), mRNA	1.66661	0.122175	0.0237265
NM_001012143	Jmjd6	jumonji domain containing 6 (Jmjd6), mRNA	1.66597	0.307987	0.0273446
NM_001108325	Med15	mediator complex subunit 15 (Med15), mRNA	1.66576	0.204197	0.0175213
NM_023098	Nup62	nucleoporin 62 (Nup62), mRNA	1.66556	0.26191	0.0226235
NM_001108620	Nup205	nucleoporin 205 (Nup205), mRNA	1.66555	0.162993	0.0273446
NM_001169127	Tspan14	tetraspanin 14 (Tspan14), mRNA	1.66535	0.212164	0.0299495
NM_012777	Apod	apolipoprotein D (Apod), mRNA	1.66521	0.517054	0.0199216
NM_001100475	Hip1	huntingtin interacting protein 1 (Hip1), mRNA	1.66516	0.204025	0.015328
NM_001107157	Dtx2	deltex 2, E3 ubiquitin ligase (Dtx2), mRNA	1.66508	0.238195	0.0486055
NM_017070	Srd5a1	steroid-5-alpha-reductase, alpha polypeptide 1 (3-oxo-5 alpha-steroid delta 4-dehydrogenase alpha 1) (Srd5a1), mRNA	1.66498	0.256893	0.0229584
NM_001108393	Zmiz1	zinc finger, MIZ-type containing 1 (Zmiz1), mRNA	1.66449	0.125961	0.015328
NM_012948	Emd	emerin (Emd), mRNA	1.66128	0.277415	0.0386175
NM_001106038	Ipo4	importin 4 (Ipo4), mRNA	1.66124	0.14084	0.016012
NM_212534	Mrps18b	mitochondrial ribosomal protein S18B (Mrps18b), mRNA	1.66034	0.254975	0.0231545
NM_001134464	Llph	LLP homolog, long-term synaptic facilitation (Aplysia) (Llph), mRNA	1.65874	0.221328	0.037117
NM_001004078	Cct5	chaperonin containing Tcp1, subunit 5 (epsilon) (Cct5), mRNA	1.65865	0.146748	0.0130747
NM_001044284	Tsc22d4	TSC22 domain family, member 4 (Tsc22d4), mRNA	1.65772	0.252215	0.0135268
NM_001007629	Nutf2	nuclear transport factor 2 (Nutf2), mRNA	1.65768	0.262904	0.0130747
NM_001004204	Tmem248	transmembrane protein 248 (Tmem248), mRNA	1.65764	0.362828	0.0228018
NM_001013152	Rcl1	RNA terminal phosphate cyclase-like 1 (Rcl1), mRNA	1.65656	0.225397	0.0399347
NM_012823	Anxa3	annexin A3 (Anxa3), mRNA	1.65603	0.0305296	0.017343
NM_001107442	Taf5l	TAF5-like RNA polymerase II, p300/CBP-associated factor (PCAF)-associated factor (Taf5l), mRNA	1.6538	0.171939	0.0357331
NM_001004081	Mpi	mannose phosphate isomerase (mapped) (Mpi), mRNA	1.65365	0.136649	0.0210045
NM_022934	Dnaja1	DnaJ (Hsp40) homolog, subfamily A, member 1 (Dnaja1), mRNA	1.65267	0.356669	0.0226235
NM_133565	G3bp1	GTPase activating protein (SH3 domain) binding protein 1 (G3bp1), mRNA	1.65148	0.234865	0.0133298
NM_001033069	Eif4ebp2	eukaryotic translation initiation factor 4E binding protein 2 (Eif4ebp2), mRNA	1.64924	0.310459	0.0255727
NM_001001517	Rnf114	ring finger protein 114 (Rnf114), mRNA	1.64883	0.322921	0.023929
NM_001135020	Sec61g	SEC61, gamma subunit (Sec61g), mRNA	1.64839	0.421181	0.0264498
NM_001008305	Eif1ad	eukaryotic translation initiation factor 1A domain containing (Eif1ad), mRNA	1.64814	0.3351	0.0310752
NM_001024801	Zw10	zw10 kinetochore protein (Zw10), mRNA	1.64741	0.224178	0.0475258
NM_001007797	Arrdc3	arrestin domain containing 3 (Arrdc3), mRNA	1.64735	0.52361	0.0493965
NM_001011997	Tmod3	tropomodulin 3 (Tmod3), mRNA	1.64577	0.289304	0.0345739
NM_031749	Gcs1	glucosidase 1 (Gcs1), mRNA	1.64418	0.163061	0.0382761
NM_030826	Gpx1	glutathione peroxidase 1 (Gpx1), mRNA	1.64246	0.269668	0.0215845
NM_012931	Bcar1	breast cancer anti-estrogen resistance 1 (Bcar1), mRNA	1.6419	0.160287	0.0190749
NM_001107315	Pragmin	pragma of Rnd2 (Pragmin), mRNA	1.64117	0.151108	0.0245633
NM_001108403	Nsun2	NOP2/Sun RNA methyltransferase family, member 2 (Nsun2), mRNA	1.64088	0.083068	0.0188467
NM_001025272	Pgam5	phosphoglycerate mutase family member 5 (Pgam5), mRNA	1.64083	0.18264	0.0277431
NM_053523	Herpud1	homocysteine-inducible, endoplasmic reticulum stress-inducible, ubiquitin-like domain member 1 (Herpud1), mRNA	1.64032	0.194936	0.0251583
NM_182814	Cct4	chaperonin containing Tcp1, subunit 4 (delta) (Cct4), mRNA	1.64031	0.111672	0.0201441
NM_001011986	Sf3a2	splicing factor 3a, subunit 2 (Sf3a2), mRNA	1.64029	0.20576	0.0226235
NM_001011980	Ppan	peter pan homolog (Drosophila) (Ppan), mRNA	1.63955	0.206093	0.0319544
NM_001270692; NM_001270693; NM_001270694; NM_022244	Arhgap17	Rho GTPase activating protein 17 (Arhgap17), transcript variant 1, mRNA; Rho GTPase activating protein 17 (Arhgap17), transcript variant 3, mRNA; no definition; Rho GTPase activating protein 17 (Arhgap17), transcript variant 2, mRNA	1.63936	0.127739	0.0369781
NM_001009357	Rqcd1	Rcd1 required for cell differentiation1 homolog (S. pombe) (Rqcd1), mRNA	1.63904	0.197061	0.0287879
NM_001100740	Mta2	metastasis associated 1 family, member 2 (Mta2), mRNA	1.63606	0.205414	0.0237265
NM_001008521	Twf1	twinfilin actin-binding protein 1 (Twf1), mRNA	1.63528	0.36274	0.0273446
NM_001106226	Gltscr1	glioma tumor suppressor candidate region gene 1 (Gltscr1), mRNA	1.63486	0.180711	0.0275442
NM_001011891	Nubp2	nucleotide binding protein 2 (Nubp2), mRNA	1.63472	0.234028	0.0433236
NM_001047095	Nop16	NOP16 nucleolar protein (Nop16), mRNA	1.63342	0.312113	0.0303693
NM_001160228	Adam19	ADAM metallopeptidase domain 19 (Adam19), mRNA	1.63327	0.132975	0.032296
NM_031104	Rpl22	ribosomal protein L22 (Rpl22), mRNA	1.63215	0.129841	0.020605
NM_001004210; NM_001271731	Xbp1	X-box binding protein 1 (Xbp1), transcript variant 1, mRNA; no definition	1.6298	0.149764	0.0199216
NM_057115	Ptpn12	protein tyrosine phosphatase, non-receptor type 12 (Ptpn12), mRNA	1.62884	0.324836	0.0325953
NM_017314	Ubc	ubiquitin C (Ubc), mRNA	1.62821	0.242955	0.021183
NM_001015021	Dnajb11	DnaJ (Hsp40) homolog, subfamily B, member 11 (Dnajb11), mRNA	1.62759	0.102811	0.0228018
NM_017251	Gjb1	no definition	1.62684	0.486367	0.0362028
NM_001106238	Pak4	p21 protein (Cdc42/Rac)-activated kinase 4 (Pak4), mRNA	1.62638	0.129893	0.0465046
NM_213557	Rps18	ribosomal protein S18 (Rps18), mRNA	1.62567	0.168528	0.0219912
NM_001034146	Usp10	ubiquitin specific peptidase 10 (Usp10), mRNA	1.62535	0.299068	0.0283836
NM_001109425	Zfp703	zinc finger protein 703 (Zfp703), mRNA	1.6248	0.327268	0.0325953
NM_031136	Tmsb4x	thymosin, beta 4, X chromosome (Tmsb4x), mRNA	1.62429	0.308568	0.0376604
NM_022949	Rpl14	ribosomal protein L14 (Rpl14), mRNA	1.62194	0.407071	0.0253659
NM_001191877	Pwp1	PWP1 homolog (S. cerevisiae) (Pwp1), mRNA	1.62091	0.131079	0.0486055
NM_017059	Bax	Bcl2-associated X protein (Bax), mRNA	1.61858	0.150668	0.0374797
NM_153316	Slc35e4	solute carrier family 35, member E4 (Slc35e4), mRNA	1.61691	0.201104	0.032296
NM_001017537	Tex261	testis expressed 261 (Tex261), mRNA	1.61335	0.286513	0.0369781
NM_131913	Xpnpep1	X-prolyl aminopeptidase (aminopeptidase P) 1, soluble (Xpnpep1), mRNA	1.61273	0.272004	0.0247194
NM_001108848	Elavl1	ELAV like RNA binding protein 1 (Elavl1), mRNA	1.61195	0.264897	0.0295772
NM_001024268	Lig1	ligase I, DNA, ATP-dependent (Lig1), mRNA	1.61188	0.21576	0.0321387
NM_001127548	Traf7	TNF receptor-associated factor 7, E3 ubiquitin protein ligase (Traf7), mRNA	1.6117	0.142789	0.0297451
NM_001030034	Rhbdf1	rhomboid 5 homolog 1 (Drosophila) (Rhbdf1), mRNA	1.61077	0.051655	0.0461507
NM_001270843; NM_022944	Inppl1	no definition; no definition	1.61037	0.0894628	0.0235127
NM_133406	Agpat4	1-acylglycerol-3-phosphate O-acyltransferase 4 (Agpat4), mRNA	1.60885	0.248943	0.0264498
NM_138509	Mapre1	microtubule-associated protein, RP/EB family, member 1 (Mapre1), mRNA	1.60786	0.098317	0.02579
NM_053439	Ran	RAN, member RAS oncogene family (Ran), mRNA	1.60781	0.188393	0.0217687
NM_001100756	Ttc7a	tetratricopeptide repeat domain 7A (Ttc7a), mRNA	1.60752	0.152073	0.0357331
NM_001100983; NM_001109484; NM_001109486	Myl6l	myosin, light polypeptide 6, alkali, smooth muscle and non-muscle-like (Myl6l), mRNA; myosin, light chain 6, alkali, smooth muscle and non-muscle (Myl6), mRNA; no definition	1.60705	0.149672	0.0327901
NM_001107789	Hm13	histocompatibility minor 13 (Hm13), mRNA	1.60677	0.202282	0.0335374
NM_001039034	Wdr5	WD repeat domain 5 (Wdr5), mRNA	1.60526	0.261341	0.0321387
NM_080402	Ryk	receptor-like tyrosine kinase (Ryk), mRNA	1.60328	0.0800032	0.043173
NM_031722	Tmed2	transmembrane emp24 domain trafficking protein 2 (Tmed2), mRNA	1.60098	0.167045	0.0243633
NM_001013922	RGD1307752	similar to RIKEN cDNA 1110008F13 (RGD1307752), mRNA	1.60055	0.235902	0.0324527
NM_145094	Rab31	RAB31, member RAS oncogene family (Rab31), mRNA	1.60045	0.255848	0.0272023
NM_001107576	Ints5	integrator complex subunit 5 (Ints5), mRNA	1.60031	0.430423	0.0493965
NM_001012104	Ddost	no definition	1.59661	0.320407	0.0353135
NM_001106402	Lhfpl2	lipoma HMGIC fusion partner-like 2 (Lhfpl2), mRNA	1.59445	0.313005	0.0343174
NM_134413	Nacc1	nucleus accumbens associated 1, BEN and BTB (POZ) domain containing (Nacc1), mRNA	1.59443	0.161845	0.0295772
NM_001127551	Lrch4	leucine-rich repeats and calponin homology (CH) domain containing 4 (Lrch4), mRNA	1.59351	0.119133	0.0415169
NM_012766	Ccnd3	cyclin D3 (Ccnd3), mRNA	1.59309	0.230932	0.0339487
NM_001007722	Hba2	hemoglobin, alpha 2 (Hba2), mRNA	1.59185	0.61989	0.0360046
NM_001013191	Cbfb	core-binding factor, beta subunit (Cbfb), mRNA	1.59077	0.275728	0.0466812
NM_001106537	Ttpal	tocopherol (alpha) transfer protein-like (Ttpal), mRNA	1.58812	0.464128	0.0359043
NM_001271066; NM_001271067; NM_012984	Myo9b	no definition; no definition; myosin IXb (Myo9b), transcript variant 3, mRNA	1.58752	0.279744	0.02858
NM_001013158	B3galnt1	beta-1,3-N-acetylgalactosaminyltransferase 1 (globoside blood group) (B3galnt1), mRNA	1.58636	0.238925	0.0341538
NM_001106131	Ctdp1	CTD (carboxy-terminal domain, RNA polymerase II, polypeptide A) phosphatase, subunit 1 (Ctdp1), mRNA	1.5861	0.0507003	0.0381267
NM_001011929	Sh3glb1	SH3-domain GRB2-like endophilin B1 (Sh3glb1), mRNA	1.58605	0.265323	0.0310752
NM_019229	Slc12a4	solute carrier family 12 (potassium/chloride transporter), member 4 (Slc12a4), mRNA	1.586	0.27253	0.0360046
NM_057097	Vamp3	vesicle-associated membrane protein 3 (Vamp3), mRNA	1.58396	0.163291	0.0319544
NM_001037195	Rhog	ras homolog family member G (Rhog), mRNA	1.58383	0.315429	0.0335374
NM_012992	Npm1	nucleophosmin (nucleolar phosphoprotein B23, numatrin) (Npm1), mRNA	1.58376	0.13033	0.0339487
NM_001134559	Gpatch2l	G patch domain containing 2-like (Gpatch2l), mRNA	1.58223	0.352457	0.0491407
NM_001126282	Mfsd5	major facilitator superfamily domain containing 5 (Mfsd5), mRNA	1.58005	0.217754	0.0483285
NM_001109060	Stard13	StAR-related lipid transfer (START) domain containing 13 (Stard13), mRNA	1.57956	0.236904	0.0459566
NM_012875	Rpl39	ribosomal protein L39 (Rpl39), mRNA	1.57952	0.345742	0.0344392
NM_001105770	Zfp598	zinc finger protein 598 (Zfp598), mRNA	1.5794	0.160831	0.0392053
NM_001106079	Atp13a1	ATPase type 13A1 (Atp13a1), mRNA	1.57878	0.0957383	0.0366125
NM_001107490	Cic	capicua transcriptional repressor (Cic), mRNA	1.57644	0.19575	0.0345739
NM_030858	Smad7	SMAD family member 7 (Smad7), mRNA	1.57599	0.161115	0.0344392
NM_001108106	Plxnb2	plexin B2 (Plxnb2), mRNA	1.57538	0.174743	0.0297451
NM_001024295	Sumo3	small ubiquitin-like modifier 3 (Sumo3), mRNA	1.57445	0.353835	0.032296
NM_001007701	Tram1	translocation associated membrane protein 1 (Tram1), mRNA	1.57346	0.0956746	0.0293839
NM_001113223; NM_033234	LOC100134871	beta globin minor gene (LOC100134871), mRNA; hemoglobin, beta (Hbb), mRNA	1.57298	0.677959	0.0470335
NM_001134780	Parvb	parvin, beta (Parvb), mRNA	1.57219	0.225955	0.0325953
NM_001013035	Phb2	prohibitin 2 (Phb2), mRNA	1.5697	0.13522	0.0351258
NM_001106066	Pgls	6-phosphogluconolactonase (Pgls), mRNA	1.56844	0.200334	0.0457958
NM_001033898; NM_022535	Calu	calumenin (Calu), transcript variant 2, mRNA; calumenin (Calu), transcript variant 1, mRNA	1.56791	0.158581	0.0357331
NM_001109456	Sec24c	SEC24 family member C (Sec24c), mRNA	1.56754	0.175366	0.0354447
NM_130432	Rps13	ribosomal protein S13 (Rps13), mRNA	1.56608	0.2709	0.0345739
NM_001037791	Wdr43	WD repeat domain 43 (Wdr43), mRNA	1.5652	0.151455	0.0497212
NM_031833	Nme2	NME/NM23 nucleoside diphosphate kinase 2 (Nme2), mRNA	1.56242	0.108525	0.0381267
NM_171995	Ddb1	damage-specific DNA binding protein 1, 127kDa (Ddb1), mRNA	1.55604	0.358718	0.0423499
NM_134334	Ctsd	cathepsin D (Ctsd), mRNA	1.55491	0.32791	0.0470335
NM_172036	Gabarap	GABA(A) receptor-associated protein (Gabarap), mRNA	1.55452	0.351501	0.0444633
NM_001008326	Rexo2	RNA exonuclease 2 (Rexo2), mRNA	1.55251	0.137072	0.0410339
NM_001044228	Pes1	pescadillo ribosomal biogenesis factor 1 (Pes1), mRNA	1.55157	0.125297	0.0425026
NM_001166022; NM_013137	Ddr1	discoidin domain receptor tyrosine kinase 1 (Ddr1), transcript variant 2, mRNA; discoidin domain receptor tyrosine kinase 1 (Ddr1), transcript variant 1, mRNA	1.5502	0.336148	0.0437889
NM_181090	Slc38a2	solute carrier family 38, member 2 (Slc38a2), mRNA	1.54875	0.178312	0.0388977
NM_022514	Rpl27	ribosomal protein L27 (Rpl27), mRNA	1.54801	0.282486	0.0344392
NM_001105837	Eif1	eukaryotic translation initiation factor 1 (Eif1), mRNA	1.54759	0.337316	0.0447902
NM_001008344	Etf1	eukaryotic translation termination factor 1 (Etf1), mRNA	1.54728	0.25124	0.0434898
NM_199091	Cct3	chaperonin containing Tcp1, subunit 3 (gamma) (Cct3), mRNA	1.54533	0.148298	0.0428385
NM_001108799	Eef1b2	eukaryotic translation elongation factor 1 beta 2 (Eef1b2), mRNA	1.54406	0.160444	0.0391038
NM_001107928	Ubap2	no definition	1.54008	0.140987	0.0413615
NM_013199	Dnm2	dynamin 2 (Dnm2), mRNA	1.53674	0.152998	0.0433236
NM_053522	Rhoq	ras homolog family member Q (Rhoq), mRNA	1.53587	0.14949	0.0475258
NM_031629	Psmb4	proteasome (prosome, macropain) subunit, beta type 4 (Psmb4), mRNA	1.52636	0.294316	0.0463446
NM_001029910	Pdcd6ip	programmed cell death 6 interacting protein (Pdcd6ip), mRNA	1.52566	0.119225	0.0486055
NM_017006	G6pd	glucose-6-phosphate dehydrogenase (G6pd), mRNA	1.51693	0.199536	0.0473506
NM_001109134	RGD1559896	similar to RIKEN cDNA 2310022B05 (RGD1559896), mRNA	0.660388	0.0496687	0.0483285
NM_130428	Sdha	succinate dehydrogenase complex, subunit A, flavoprotein (Fp) (Sdha), mRNA	0.660088	0.040126	0.0482241
NM_001106217	Lrp11	no definition	0.658006	0.0594188	0.0459566
NM_053471	Sema6b	sema domain, transmembrane domain (TM), and cytoplasmic domain, (semaphorin) 6B (Sema6b), mRNA	0.652834	0.0475703	0.0483285
NM_017049	Slc4a3	solute carrier family 4 (anion exchanger), member 3 (Slc4a3), mRNA	0.652643	0.0520378	0.0437889
NM_001105998	Ccni	cyclin I (Ccni), mRNA	0.652634	0.0556799	0.0408464
NM_001135698	Ypel3	yippee-like 3 (Drosophila) (Ypel3), mRNA	0.652397	0.0498758	0.0457958
NM_001135835	Dpy19l3	dpy-19-like 3 (C. elegans) (Dpy19l3), mRNA	0.652319	0.084534	0.0446269
NM_001190399; NM_138915	Caly	calcyon neuron-specific vesicular protein (Caly), transcript variant 2, mRNA; calcyon neuron-specific vesicular protein (Caly), transcript variant 1, mRNA	0.65219	0.100261	0.0449531
NM_001191582	Cul9	cullin 9 (Cul9), mRNA	0.651003	0.0441443	0.0470335
NM_198738	Psat1	phosphoserine aminotransferase 1 (Psat1), mRNA	0.650923	0.089417	0.0447902
NM_001107481	Pnmal2	paraneoplastic Ma antigen family-like 2 (Pnmal2), mRNA	0.650541	0.0533013	0.0436396
NM_153298	Sfxn5	sideroflexin 5 (Sfxn5), mRNA	0.649607	0.0531901	0.0425026
NM_053817	Nrxn3	neurexin 3 (Nrxn3), mRNA	0.649579	0.14273	0.0480499
NM_001111115; NM_024163	Begain	brain-enriched guanylate kinase-associated (Begain), transcript variant 1, mRNA; brain-enriched guanylate kinase-associated (Begain), transcript variant 2, mRNA	0.648451	0.12799	0.038006
NM_001100512	Gpld1	glycosylphosphatidylinositol specific phospholipase D1 (Gpld1), mRNA	0.648226	0.113138	0.0483285
NM_080409	Ppfia4	protein tyrosine phosphatase, receptor type, f polypeptide (PTPRF), interacting protein (liprin), alpha 4 (Ppfia4), mRNA	0.647649	0.0819784	0.0439702
NM_001106694	Pink1	PTEN induced putative kinase 1 (Pink1), mRNA	0.647366	0.0892338	0.0423499
NM_017275	Pnck	pregnancy up-regulated nonubiquitous CaM kinase (Pnck), mRNA	0.646976	0.0814056	0.0497212
NM_001014138	Lrrc16b	leucine rich repeat containing 16B (Lrrc16b), mRNA	0.646014	0.130932	0.0428385
NM_012836	Cpd	carboxypeptidase D (Cpd), mRNA	0.645366	0.0725384	0.0492951
NM_031602	Kcnj10	potassium inwardly-rectifying channel, subfamily J, member 10 (Kcnj10), mRNA	0.645194	0.120193	0.0457958
NM_001271045; NM_001271046; NM_017288	Scn1b	no definition; sodium channel, voltage-gated, type I, beta subunit (Scn1b), transcript variant 3, mRNA; sodium channel, voltage-gated, type I, beta subunit (Scn1b), transcript variant 2, mRNA	0.644858	0.118172	0.0442993
NM_001107871	Fbxo41	no definition	0.644415	0.0913476	0.0492951
NM_001108454	Cpne7	copine VII (Cpne7), mRNA	0.64404	0.113588	0.0392053
NM_138538	Dnm3	dynamin 3 (Dnm3), mRNA	0.64344	0.0919414	0.0487608
NM_022851	Aldh5a1	aldehyde dehydrogenase 5 family, member A1 (Aldh5a1), mRNA	0.64312	0.0636103	0.0378116
NM_033235	Mdh1	malate dehydrogenase 1, NAD (soluble) (Mdh1), mRNA	0.643082	0.0525097	0.0444633
NM_019166	Syngr1	synaptogyrin 1 (Syngr1), mRNA	0.642905	0.0900817	0.0466812
NM_001011932	Btbd1	BTB (POZ) domain containing 1 (Btbd1), mRNA	0.642802	0.107876	0.0426708
NM_021748	Nsf	N-ethylmaleimide-sensitive factor (Nsf), mRNA	0.642429	0.110815	0.0459566
NM_001106494	Lpcat4	lysophosphatidylcholine acyltransferase 4 (Lpcat4), mRNA	0.641116	0.0292998	0.0411747
NM_199207	Fam21c	family with sequence similarity 21, member C (Fam21c), mRNA	0.640666	0.118231	0.0382761
NM_022005	Fxyd6	FXYD domain-containing ion transport regulator 6 (Fxyd6), mRNA	0.640426	0.111175	0.0434898
NM_001191645	Ulk2	unc-51 like autophagy activating kinase 2 (Ulk2), mRNA	0.640216	0.119403	0.0392053
NM_145784	Gpr37l1	G protein-coupled receptor 37-like 1 (Gpr37l1), mRNA	0.639066	0.103539	0.0384397
NM_001191681	Nat8l	N-acetyltransferase 8-like (Nat8l), mRNA	0.638719	0.125767	0.0404858
NM_053605	Smpd3	sphingomyelin phosphodiesterase 3, neutral membrane (Smpd3), mRNA	0.638551	0.0613422	0.0344392
NM_001109388	LOC680039	hypothetical protein LOC680039 (LOC680039), mRNA	0.637929	0.0827153	0.037117
NM_031007	Adcy2	adenylate cyclase 2 (brain) (Adcy2), mRNA	0.637745	0.0995679	0.0333715
NM_031770	Gnb5	guanine nucleotide binding protein (G protein), beta 5 (Gnb5), mRNA	0.637568	0.0967684	0.0446269
NM_021659	Syt7	synaptotagmin VII (Syt7), mRNA	0.637539	0.113615	0.0442993
NM_130420	Trim9	tripartite motif-containing 9 (Trim9), mRNA	0.636227	0.17996	0.037117
NM_030843; NM_178345; NM_178346	Stxbp5	syntaxin binding protein 5 (tomosyn) (Stxbp5), transcript variant m, mRNA; syntaxin binding protein 5 (tomosyn) (Stxbp5), transcript variant b, mRNA; syntaxin binding protein 5 (tomosyn) (Stxbp5), transcript variant s, mRNA	0.635468	0.136801	0.0483285
NM_173115	Brinp2	bone morphogenetic protein/retinoic acid inducible neural-specific 2 (Brinp2), mRNA	0.635175	0.133313	0.0410339
NM_001107730	Kif5c	no definition	0.634964	0.0878427	0.0378116
NM_001191575	Ptpru	protein tyrosine phosphatase, receptor type, U (Ptpru), mRNA	0.6345	0.0784576	0.0476836
NM_031143	Dgkz	diacylglycerol kinase zeta (Dgkz), mRNA	0.634241	0.0426565	0.032296
NM_001009353	Pla2g7	phospholipase A2, group VII (platelet-activating factor acetylhydrolase, plasma) (Pla2g7), mRNA	0.634172	0.106817	0.0420273
NM_013186	Kcnb1	potassium voltage gated channel, Shab-related subfamily, member 1 (Kcnb1), mRNA	0.633961	0.0869202	0.0386175
NM_138865	Cep19	centrosomal protein 19 (Cep19), mRNA	0.633323	0.0908352	0.0408464
NM_001107384	Napg	N-ethylmaleimide-sensitive factor attachment protein, gamma (Napg), mRNA	0.633235	0.114077	0.02858
NM_001013044	Cryzl1	crystallin, zeta (quinone reductase)-like 1 (Cryzl1), mRNA	0.632997	0.0622903	0.0360046
NM_001077435	Bex2	brain expressed X-linked 2 (Bex2), mRNA	0.632959	0.0572059	0.0289831
NM_001108533	Spock2	sparc/osteonectin, cwcv and kazal-like domains proteoglycan (testican) 2 (Spock2), mRNA	0.632838	0.0375994	0.0335374
NM_053363	Clcn3	chloride channel, voltage-sensitive 3 (Clcn3), mRNA	0.632744	0.10771	0.0372986
NM_001177681	Cnbd2	cyclic nucleotide binding domain containing 2 (Cnbd2), mRNA	0.63223	0.0667704	0.0324527
NM_001108795	Tmeff2	transmembrane protein with EGF-like and two follistatin-like domains 2 (Tmeff2), mRNA	0.631895	0.080817	0.0423499
NM_001011998	Fbxo9	f-box protein 9 (Fbxo9), mRNA	0.631836	0.0211901	0.0273446
NM_001100872	Map3k9	mitogen-activated protein kinase kinase kinase 9 (Map3k9), mRNA	0.63142	0.0859278	0.0486055
NM_001105917	Actl6b	actin-like 6B (Actl6b), mRNA	0.631011	0.0520046	0.0393807
NM_001270619; NM_001270620; NM_033096	Ppm1b	protein phosphatase, Mg2+/Mn2+ dependent, 1B (Ppm1b), transcript variant 2, mRNA; protein phosphatase, Mg2+/Mn2+ dependent, 1B (Ppm1b), transcript variant 3, mRNA; protein phosphatase, Mg2+/Mn2+ dependent, 1B (Ppm1b), transcript variant 1, mRNA	0.63085	0.126496	0.0368098
NM_001109317	Tmem47	transmembrane protein 47 (Tmem47), mRNA	0.63006	0.174506	0.0452945
NM_001100550	Slu7	SLU7 splicing factor homolog (S. cerevisiae) (Slu7), mRNA	0.629814	0.157453	0.0387653
NM_001001514; NM_001177695	Ablim2	actin binding LIM protein family, member 2 (Ablim2), transcript variant 2, mRNA; actin binding LIM protein family, member 2 (Ablim2), transcript variant 1, mRNA	0.629797	0.0375229	0.0305469
NM_001271253	Unc79	unc-79 homolog (C. elegans) (Unc79), mRNA	0.629537	0.0899345	0.0360046
NM_012673	Thy1	Thy-1 cell surface antigen (Thy1), mRNA	0.629159	0.114844	0.0360046
NM_134404	Svop	no definition	0.628921	0.114656	0.0388977
NM_019128	Ina	internexin neuronal intermediate filament protein, alpha (Ina), mRNA	0.628399	0.0592475	0.0253659
NM_001024341	Fam110b	family with sequence similarity 110, member B (Fam110b), mRNA	0.628209	0.108803	0.0493965
NM_001270564; NM_001270565; NM_001270566; NM_001270567; NM_001270568; NM_001270569; NM_001270570; NM_053506	Hrh3	no definition; no definition; no definition; no definition; histamine receptor H3 (Hrh3), transcript variant 6, mRNA; no definition; no definition; histamine receptor H3 (Hrh3), transcript variant 1, mRNA	0.628195	0.075305	0.0356032
NM_001013069	Stard10	StAR-related lipid transfer (START) domain containing 10 (Stard10), mRNA	0.628019	0.0890156	0.0382761
NM_001106992	Cpeb4	cytoplasmic polyadenylation element binding protein 4 (Cpeb4), mRNA	0.627933	0.216119	0.0384397
NM_001106715	Pum2	pumilio RNA-binding family member 2 (Pum2), mRNA	0.627364	0.161151	0.0392053
NM_001130546	Lynx1	no definition	0.627324	0.111873	0.0301533
NM_001009967; NM_001033970	Pip5k1c	phosphatidylinositol-4-phosphate 5-kinase, type I, gamma (Pip5k1c), transcript variant c, mRNA; no definition	0.626778	0.123734	0.0344392
NM_001079940	Habp4	hyaluronan binding protein 4 (Habp4), mRNA	0.626741	0.038827	0.0273446
NM_001277056	Arfgef1	ADP-ribosylation factor guanine nucleotide-exchange factor 1(brefeldin A-inhibited) (Arfgef1), mRNA	0.626484	0.200381	0.0417187
NM_031154	Gstm7	glutathione S-transferase, mu 7 (Gstm7), mRNA	0.626167	0.0623854	0.0245633
NM_001108667	Fktn	fukutin (Fktn), mRNA	0.626015	0.115037	0.0418732
NM_001079891	Magee1	melanoma antigen, family E, 1 (Magee1), mRNA	0.625349	0.0262485	0.0231545
NM_057211	Klf9	Kruppel-like factor 9 (Klf9), mRNA	0.625283	0.193064	0.0309254
NM_020092	Srek1	splicing regulatory glutamine/lysine-rich protein 1 (Srek1), mRNA	0.625177	0.1895	0.0325953
NM_001037189	Nsrp1	nuclear speckle splicing regulatory protein 1 (Nsrp1), mRNA	0.62513	0.212918	0.0411747
NM_001177819	LOC100362110	LRRGT00155-like (LOC100362110), mRNA	0.625092	0.180024	0.0392053
NM_001010951	Prepl	prolyl endopeptidase-like (Prepl), mRNA	0.624954	0.0390061	0.0217687
NM_001113791	RGD1562618	similar to RIKEN cDNA 6030419C18 gene (RGD1562618), mRNA	0.624768	0.0297455	0.0310752
NM_001004248	Tmem30a	transmembrane protein 30A (Tmem30a), mRNA	0.624223	0.181811	0.0319544
NM_012918	Cacna1a	no definition	0.624187	0.0834518	0.0217687
NM_001037365	Bex1	brain expressed, X-linked 1 (Bex1), mRNA	0.624173	0.0413563	0.0251583
NM_053580	Slc27a1	solute carrier family 27 (fatty acid transporter), member 1 (Slc27a1), mRNA	0.624063	0.0206386	0.02579
NM_001173450	Aak1	AP2 associated kinase 1 (Aak1), mRNA	0.623948	0.130739	0.022444
NM_001099340	Wdr35l	WD repeat domain 35-like (Wdr35l), mRNA	0.623743	0.0966158	0.0442993
NM_001081958	Gnl3l	guanine nucleotide binding protein-like 3 (nucleolar)-like (Gnl3l), mRNA	0.623669	0.134918	0.0392053
NM_001107032	Usp32	ubiquitin specific peptidase 32 (Usp32), mRNA	0.623639	0.148805	0.0319544
NM_001170586	Nemf	no definition	0.623526	0.132193	0.0339487
NM_001163277	Jakmip3	janus kinase and microtubule interacting protein 3 (Jakmip3), mRNA	0.623319	0.105892	0.0376604
NM_001271136	Mink1	misshapen-like kinase 1 (Mink1), mRNA	0.623273	0.0463156	0.0309254
NM_053829	Mapk8	no definition	0.622692	0.143928	0.0316229
NM_001044282	Mat2b	methionine adenosyltransferase II, beta (Mat2b), mRNA	0.622687	0.104747	0.0293839
NM_053875	Exoc4	no definition	0.622686	0.135537	0.0374797
NM_001127490	Rfx7	regulatory factor X, 7 (Rfx7), mRNA	0.62263	0.186688	0.0446269
NM_053342	Cxxc4	CXXC finger protein 4 (Cxxc4), mRNA	0.622368	0.121251	0.0359043
NM_001271084	Svip	small VCP/p97-interacting protein (Svip), mRNA	0.622274	0.0684412	0.0356032
NM_001031627	LOC606294	hypothetical protein LOC606294 (LOC606294), mRNA	0.622204	0.0795927	0.0272023
NM_001191864	Cspp1	centrosome and spindle pole associated protein 1 (Cspp1), mRNA	0.622173	0.166618	0.0393807
NM_001139484	Zfp644	zinc finger protein 644 (Zfp644), mRNA	0.621528	0.201408	0.0401389
NM_001191837	Ube3a	ubiquitin protein ligase E3A (Ube3a), mRNA	0.621407	0.0606352	0.0272023
NM_207611	Bhlhb9	basic helix-loop-helix domain containing, class B, 9 (Bhlhb9), mRNA	0.621377	0.167521	0.0430219
NM_053795	Kidins220	kinase D-interacting substrate 220 (Kidins220), mRNA	0.621156	0.119285	0.026845
NM_001108465	Usp29	ubiquitin specific peptidase 29 (Usp29), mRNA	0.621113	0.122384	0.0347768
NM_001083586; NM_017197	Celf2	CUGBP, Elav-like family member 2 (Celf2), transcript variant 2, mRNA; CUGBP, Elav-like family member 2 (Celf2), transcript variant 1, mRNA	0.621109	0.12661	0.0273446
NM_001191094	Usp33	ubiquitin specific peptidase 33 (Usp33), mRNA	0.620906	0.144314	0.0318476
NM_175597	Ssx2ip	synovial sarcoma, X breakpoint 2 interacting protein (Ssx2ip), mRNA	0.620808	0.113537	0.0388977
NM_001012159	Upf3a	UPF3 regulator of nonsense transcripts homolog A (yeast) (Upf3a), mRNA	0.620526	0.0566178	0.0241623
NM_031787	Hipk3	homeodomain interacting protein kinase 3 (Hipk3), mRNA	0.620475	0.144314	0.0329976
NM_001108278	Sat2	spermidine/spermine N1-acetyltransferase family member 2 (Sat2), mRNA	0.620361	0.065211	0.0456678
NM_001005871	Atp2b4	no definition	0.620293	0.190377	0.0312499
NM_022700	Arl3	ADP-ribosylation factor-like 3 (Arl3), mRNA	0.62028	0.0140365	0.0243633
NM_134363	Slc12a5	no definition	0.619868	0.0770807	0.0319544
NM_133580	Rab26	RAB26, member RAS oncogene family (Rab26), mRNA	0.619002	0.0625616	0.0297451
NM_001013205	Myef2	myelin expression factor 2 (Myef2), mRNA	0.618801	0.156199	0.0325953
NM_017132	Rcn2	reticulocalbin 2, EF-hand calcium binding domain (Rcn2), mRNA	0.618679	0.0798368	0.0275442
NM_031715	Pfkm	phosphofructokinase, muscle (Pfkm), mRNA	0.618588	0.0590872	0.0273446
NM_001039340	Zdhhc17	zinc finger, DHHC-type containing 17 (Zdhhc17), mRNA	0.618302	0.17464	0.0357331
NM_053393	Cdh8	no definition	0.618108	0.159876	0.0404858
NM_001004282	Tmem178a	transmembrane protein 178A (Tmem178a), mRNA	0.618019	0.204494	0.043173
NM_001014183	Lamp5	lysosomal-associated membrane protein family, member 5 (Lamp5), mRNA	0.617934	0.136109	0.026845
NM_001107064	Fads6	fatty acid desaturase 6 (Fads6), mRNA	0.617667	0.0946436	0.0420273
NM_053865	Rtn1	no definition	0.61752	0.0760222	0.0387653
NM_173309	Elavl2	ELAV (embryonic lethal, abnormal vision, Drosophila)-like 2 (Hu antigen B) (Elavl2), mRNA	0.616937	0.120404	0.0386175
NM_001108238	Ankrd12	ankyrin repeat domain 12 (Ankrd12), mRNA	0.616408	0.20138	0.037117
NM_001135819	Pdxp	pyridoxal (pyridoxine, vitamin B6) phosphatase (Pdxp), mRNA	0.616382	0.0662793	0.0213795
NM_001169113	Lrpap1	low density lipoprotein receptor-related protein associated protein 1 (Lrpap1), mRNA	0.61636	0.0377852	0.0235127
NM_053351	Cacng2	calcium channel, voltage-dependent, gamma subunit 2 (Cacng2), mRNA	0.616067	0.0472277	0.0327901
NM_001170597	Bai1	no definition	0.615707	0.0409369	0.0255727
NM_199395	Arhgef25	Rho guanine nucleotide exchange factor (GEF) 25 (Arhgef25), mRNA	0.615538	0.082069	0.0277431
NM_019219	Rbbp9	no definition	0.615459	0.0909316	0.0493965
NM_001014193	Rsrp1	arginine/serine-rich protein 1 (Rsrp1), mRNA	0.615419	0.144413	0.021183
NM_001106951	Cul4b	cullin 4B (Cul4b), mRNA	0.615333	0.19185	0.0381267
NM_001007092	Clstn1	calsyntenin 1 (Clstn1), mRNA	0.615326	0.144306	0.0415169
NM_001013179	Hes6	hes family bHLH transcription factor 6 (Hes6), mRNA	0.615268	0.0962039	0.0423499
NM_001108500	Pik3c2a	phosphatidylinositol-4-phosphate 3-kinase, catalytic subunit type 2 alpha (Pik3c2a), mRNA	0.615031	0.156849	0.0372986
NM_001195558	Lrrc58	leucine rich repeat containing 58 (Lrrc58), mRNA	0.614344	0.231456	0.0486055
NM_022188	Robo1	roundabout, axon guidance receptor, homolog 1 (Drosophila) (Robo1), mRNA	0.613955	0.147696	0.0305469
NM_001107516	Tubgcp5	tubulin, gamma complex associated protein 5 (Tubgcp5), mRNA	0.613872	0.15201	0.0430219
NM_031728	Snap91	synaptosomal-associated protein 91 (Snap91), mRNA	0.61368	0.12039	0.0217687
NM_052804	Fmr1	no definition	0.613632	0.196568	0.0366125
NM_001134796	Mast3	microtubule associated serine/threonine kinase 3 (Mast3), mRNA	0.613616	0.0740807	0.0210045
NM_001108318	Atp6v1a	ATPase, H+ transporting, lysosomal V1 subunit A (Atp6v1a), mRNA	0.613459	0.103754	0.0229584
NM_031351	Atrn	attractin (Atrn), mRNA	0.613338	0.046383	0.0179656
NM_001047116	Rundc3b	RUN domain containing 3B (Rundc3b), mRNA	0.613132	0.103686	0.0403278
NM_133518	Rph3a	rabphilin 3A (Rph3a), mRNA	0.613031	0.0480204	0.0213795
NM_001107155	Tmem119	transmembrane protein 119 (Tmem119), mRNA	0.612941	0.108544	0.0345739
NM_022238	Abcb9	ATP-binding cassette, subfamily B (MDR/TAP), member 9 (Abcb9), mRNA	0.612749	0.0463446	0.0297451
NM_022683	Cul5	cullin 5 (Cul5), mRNA	0.612588	0.18251	0.0447902
NM_013145	Gnai1	no definition	0.612527	0.195877	0.0262455
NM_022589	Tspan2	tetraspanin 2 (Tspan2), mRNA	0.61216	0.159482	0.0349516
NM_001108473	Pnmal1	paraneoplastic Ma antigen family-like 1 (Pnmal1), mRNA	0.612024	0.0777128	0.022223
NM_001106158	Fam13b	family with sequence similarity 13, member B (Fam13b), mRNA	0.611968	0.0890189	0.032296
NM_001191604	Ranbp2	RAN binding protein 2 (Ranbp2), mRNA	0.611869	0.222358	0.0316229
NM_138845	Tnrc6b	trinucleotide repeat containing 6B (Tnrc6b), mRNA	0.611661	0.106292	0.0215845
NM_012544	Ace	angiotensin I converting enzyme (Ace), mRNA	0.611552	0.250306	0.0291655
NM_001100548	Rbm5	RNA binding motif protein 5 (Rbm5), mRNA	0.611548	0.112474	0.0226235
NM_001271103	Ncor1	no definition	0.611096	0.140305	0.0175213
NM_001024972	Arglu1	arginine and glutamate rich 1 (Arglu1), mRNA	0.611089	0.186808	0.0194917
NM_001191068	Sgcb	sarcoglycan, beta (dystrophin-associated glycoprotein) (Sgcb), mRNA	0.61101	0.144081	0.0251583
NM_001191093	Rnf150	ring finger protein 150 (Rnf150), mRNA	0.610925	0.110605	0.0478754
NM_001191679	Wdr19	WD repeat domain 19 (Wdr19), mRNA	0.610883	0.0998228	0.037117
NM_031632	Casp9	caspase 9, apoptosis-related cysteine peptidase (Casp9), mRNA	0.610815	0.0854233	0.0272023
NM_001107736	Zfp385b	zinc finger protein 385B (Zfp385b), mRNA	0.610699	0.152003	0.0314367
NM_001107068	Mgat5b	mannosyl (alpha-1,6-)-glycoprotein beta-1,6-N-acetyl-glucosaminyltransferase, isozyme B (Mgat5b), mRNA	0.610681	0.109726	0.0229584
NM_001014273	Armcx3	armadillo repeat containing, X-linked 3 (Armcx3), mRNA	0.610571	0.12788	0.0213795
NM_001014114	RGD1305733	similar to RIKEN cDNA 2900011O08 (RGD1305733), mRNA	0.609968	0.076618	0.0175213
NM_031018	Atf2	activating transcription factor 2 (Atf2), mRNA	0.609726	0.217079	0.0369781
NM_001106109	Nrsn1	neurensin 1 (Nrsn1), mRNA	0.608807	0.071187	0.017343
NM_031645	Ramp1	receptor (G protein-coupled) activity modifying protein 1 (Ramp1), mRNA	0.608675	0.0533496	0.0314367
NM_001012738	Ckmt1b	creatine kinase, mitochondrial 1B (Ckmt1b), mRNA	0.608469	0.0899476	0.0167133
NM_001145840	Ganc	glucosidase, alpha; neutral C (Ganc), mRNA	0.608322	0.123635	0.0483285
NM_001258011	Snhg11	small nucleolar RNA host gene 11 (non-protein coding) (Snhg11), mRNA	0.608169	0.153746	0.0245633
NM_173095	Kcna1	potassium voltage-gated channel, shaker-related subfamily, member 1 (Kcna1), mRNA	0.608163	0.099035	0.022223
NM_019210	Pak3	p21 protein (Cdc42/Rac)-activated kinase 3 (Pak3), mRNA	0.608131	0.11301	0.0266192
NM_053474	Ppp1r9b	protein phosphatase 1, regulatory subunit 9B (Ppp1r9b), mRNA	0.60803	0.053128	0.0382761
NM_001105888	Senp7	SUMO1/sentrin specific peptidase 7 (Senp7), mRNA	0.607443	0.182284	0.0497212
NM_001007149; NM_001007150; NM_134466	Stau2	staufen double-stranded RNA binding protein 2 (Stau2), transcript variant LL, mRNA; staufen double-stranded RNA binding protein 2 (Stau2), transcript variant SS, mRNA; staufen double-stranded RNA binding protein 2 (Stau2), transcript variant LS, mRNA	0.607273	0.0769008	0.0196981
NM_001107003	Rapgef6	Rap guanine nucleotide exchange factor (GEF) 6 (Rapgef6), mRNA	0.607162	0.202008	0.0415169
NM_198758	Rundc3a	RUN domain containing 3A (Rundc3a), mRNA	0.607143	0.0556399	0.0177399
NM_001106023	Erlec1	endoplasmic reticulum lectin 1 (Erlec1), mRNA	0.60681	0.0533651	0.0233291
NM_031969	Calm1	calmodulin 1 (Calm1), mRNA	0.606703	0.0978111	0.0449531
NM_172321	Slc6a15	solute carrier family 6 (neutral amino acid transporter), member 15 (Slc6a15), mRNA	0.606541	0.140618	0.0231545
NM_001108514	Ankrd13d	ankyrin repeat domain 13 family, member D (Ankrd13d), mRNA	0.606197	0.0501702	0.017343
NM_053649	Kremen1	kringle containing transmembrane protein 1 (Kremen1), mRNA	0.606109	0.105459	0.0384397
NM_012808	Tst	thiosulfate sulfurtransferase (Tst), mRNA	0.606043	0.0834048	0.0243633
NM_001044249	Antxr1	anthrax toxin receptor 1 (Antxr1), mRNA	0.605857	0.0639646	0.0260067
NM_001107496	Dyrk1b	dual-specificity tyrosine-(Y)-phosphorylation regulated kinase 1b (Dyrk1b), mRNA	0.605718	0.0631153	0.0303693
NM_001169133	Tenm3	teneurin transmembrane protein 3 (Tenm3), mRNA	0.605096	0.0945081	0.0149357
NM_022861	Unc13a	no definition	0.604822	0.0918913	0.0181813
NM_001025020	Syndig1	synapse differentiation inducing 1 (Syndig1), mRNA	0.604761	0.088082	0.0376604
NM_001109118	Elovl2	ELOVL fatty acid elongase 2 (Elovl2), mRNA	0.60407	0.0577094	0.0199216
NM_013126	Dgkg	diacylglycerol kinase, gamma (Dgkg), mRNA	0.603972	0.151527	0.037117
NM_001033984; NM_031805	Ank3	no definition; ankyrin 3, node of Ranvier (ankyrin G) (Ank3), transcript variant 1, mRNA	0.603798	0.0809886	0.0185998
NM_001163168; NM_012731	Ntrk2	no definition; neurotrophic tyrosine kinase, receptor, type 2 (Ntrk2), transcript variant 1, mRNA	0.603534	0.0338432	0.0275442
NM_031081	Pdpk1	3-phosphoinositide dependent protein kinase-1 (Pdpk1), mRNA	0.602797	0.110554	0.0291655
NM_145096	Zdhhc2	no definition	0.602631	0.110952	0.0305469
NM_022868	Pcdh8	no definition	0.602418	0.12154	0.0208341
NM_001025127	Rufy3	RUN and FYVE domain containing 3 (Rufy3), mRNA	0.602068	0.118466	0.020375
NM_031039	Gpt	glutamic-pyruvate transaminase (alanine aminotransferase) (Gpt), mRNA	0.601988	0.0964133	0.032296
NM_001013218	Reep6	receptor accessory protein 6 (Reep6), mRNA	0.601956	0.131955	0.0422124
NM_153470	Lzts1	leucine zipper, putative tumor suppressor 1 (Lzts1), mRNA	0.601622	0.107593	0.0155629
NM_031618	Nckap1	no definition	0.601556	0.14664	0.0213795
NM_023020	Tmeff1	transmembrane protein with EGF-like and two follistatin-like domains 1 (Tmeff1), mRNA	0.601278	0.135573	0.0228018
NM_198782	Dgki	diacylglycerol kinase, iota (Dgki), mRNA	0.600997	0.153723	0.0349516
NM_001004243	Rpap3	no definition	0.600946	0.150418	0.0233291
NM_001115021	Qk	quaking (Qk), mRNA	0.600757	0.171749	0.021183
NM_001191596	Usp46	ubiquitin specific peptidase 46 (Usp46), mRNA	0.600576	0.118892	0.021183
NM_053518	Lyst	no definition	0.600345	0.148447	0.0353135
NM_017345	L1cam	L1 cell adhesion molecule (L1cam), mRNA	0.600276	0.0405285	0.0140118
NM_031571	Acvr2a	activin A receptor, type IIA (Acvr2a), mRNA	0.599691	0.203961	0.0452945
NM_001191077	Paqr6	progestin and adipoQ receptor family member VI (Paqr6), mRNA	0.599501	0.134036	0.0341538
NM_001105725	Ccng2	cyclin G2 (Ccng2), mRNA	0.599387	0.0500745	0.0321387
NM_001270602; NM_001270603; NM_001270605; NM_001270606; NM_001270608; NM_001270610; NM_017010	Grin1	glutamate receptor, ionotropic, N-methyl D-aspartate 1 (Grin1), transcript variant 1, mRNA; glutamate receptor, ionotropic, N-methyl D-aspartate 1 (Grin1), transcript variant 3, mRNA; no definition; no definition; no definition; no definition; glutamate receptor, ionotropic, N-methyl D-aspartate 1 (Grin1), transcript variant 2, mRNA	0.599223	0.0426885	0.0179656
NM_171983	Sptan1	spectrin, alpha, non-erythrocytic 1 (Sptan1), mRNA	0.599137	0.0402432	0.0291655
NM_053392	Cdh11	cadherin 11 (Cdh11), mRNA	0.598924	0.1347	0.023929
NM_017294	Pacsin1	no definition	0.598866	0.0586829	0.0151293
NM_019362	Stk39	serine threonine kinase 39 (Stk39), mRNA	0.598859	0.170183	0.0194917
NM_001173429	Sept6	septin 6 (Sept6), mRNA	0.598753	0.0675162	0.0270356
NM_175765	Psip1	PC4 and SFRS1 interacting protein 1 (Psip1), mRNA	0.598629	0.0872368	0.0157572
NM_001106498	Pak6	p21 protein (Cdc42/Rac)-activated kinase 6 (Pak6), mRNA	0.59858	0.0915407	0.0190749
NM_001024308	LOC499742	no definition	0.598539	0.209858	0.0325953
NM_001108951	LOC365985	similar to adenylate kinase 5 isoform 1 (LOC365985), mRNA	0.598355	0.209902	0.020375
NM_001014203	Ccdc65	coiled-coil domain containing 65 (Ccdc65), mRNA	0.598353	0.0467839	0.0297451
NM_001100473	Wnt7a	wingless-type MMTV integration site family, member 7A (Wnt7a), mRNA	0.597944	0.0514747	0.0331915
NM_017091	Pcsk1	proprotein convertase subtilisin/kexin type 1 (Pcsk1), mRNA	0.597873	0.0523338	0.0451322
NM_022676	Ppp1r1a	protein phosphatase 1, regulatory (inhibitor) subunit 1A (Ppp1r1a), mRNA	0.597782	0.066475	0.0157572
NM_001271384	Epm2aip1	EPM2A (laforin) interacting protein 1 (Epm2aip1), mRNA	0.597638	0.133858	0.0179656
NM_001191773	Wdr60	WD repeat domain 60 (Wdr60), mRNA	0.597392	0.133542	0.0310752
NM_001130570	Scrt1	scratch family zinc finger 1 (Scrt1), mRNA	0.597274	0.0306244	0.0181813
NM_031615	Zfp148	zinc finger protein 148 (Zfp148), mRNA	0.59723	0.214722	0.0247194
NM_001007680	Abhd6	abhydrolase domain containing 6 (Abhd6), mRNA	0.597118	0.0930633	0.0171542
NM_001024266	Lztfl1	leucine zipper transcription factor-like 1 (Lztfl1), mRNA	0.596806	0.120428	0.0471922
NM_001134469	Lrrc49	leucine rich repeat containing 49 (Lrrc49), mRNA	0.596647	0.0558865	0.0149357
NM_001107734	Tlk1	tousled-like kinase 1 (Tlk1), mRNA	0.596479	0.163991	0.0270356
NM_053935	Sh3gl2	SH3-domain GRB2-like 2 (Sh3gl2), mRNA	0.596151	0.113735	0.0137561
NM_001108206	Tcte1	t-complex-associated testis expressed 1 (Tcte1), mRNA	0.595945	0.093351	0.0289831
NM_133322	Kcnq2	no definition	0.595703	0.0698482	0.0115655
NM_001034854	Ppapdc2	phosphatidic acid phosphatase type 2 domain containing 2 (Ppapdc2), mRNA	0.595083	0.157239	0.0378116
NM_001270854; NM_012672	Thrb	thyroid hormone receptor beta (Thrb), transcript variant 2, mRNA; thyroid hormone receptor beta (Thrb), transcript variant 1, mRNA	0.594932	0.125382	0.0201441
NM_001135893; NM_001135923	Usp9x	ubiquitin specific peptidase 9, X-linked (Usp9x), transcript variant 1, mRNA; ubiquitin specific peptidase 9, X-linked (Usp9x), transcript variant 2, mRNA	0.594827	0.172837	0.022444
NM_022265	Pdcd4	programmed cell death 4 (Pdcd4), mRNA	0.594656	0.111826	0.0185998
NM_001134755	Zfp523	zinc finger protein 523 (Zfp523), mRNA	0.594652	0.045891	0.018387
NM_001106525	Snph	no definition	0.594193	0.0705748	0.015328
NM_080777	Sncb	synuclein, beta (Sncb), mRNA	0.594101	0.126482	0.0175213
NM_031098	Rock1	Rho-associated coiled-coil containing protein kinase 1 (Rock1), mRNA	0.593912	0.12572	0.0157572
NM_001170398	Fry	furry homolog (Drosophila) (Fry), mRNA	0.593875	0.0565507	0.010354
NM_001109072	Fam163a	family with sequence similarity 163, member A (Fam163a), mRNA	0.593853	0.0957452	0.0266192
NM_022209	Ppp2r2b	protein phosphatase 2, regulatory subunit B, beta (Ppp2r2b), transcript variant 1, mRNA	0.593849	0.0721496	0.0142223
NM_019146	Bsn	bassoon (presynaptic cytomatrix protein) (Bsn), mRNA	0.593842	0.172935	0.0193111
NM_001007712	Sdpr	serum deprivation response (Sdpr), mRNA	0.593778	0.168816	0.043173
NM_017327	Gnao1	guanine nucleotide binding protein (G protein), alpha activating activity polypeptide O (Gnao1), mRNA	0.593697	0.0819301	0.0110776
NM_001013130	Sptbn1	spectrin, beta, non-erythrocytic 1 (Sptbn1), mRNA	0.593648	0.0586719	0.0229584
NM_138846	Gpm6b	glycoprotein m6b (Gpm6b), mRNA	0.593455	0.124625	0.0177399
NM_001191796	Elovl4	ELOVL fatty acid elongase 4 (Elovl4), mRNA	0.593254	0.1319	0.0309254
NM_001014172	Rsrc1	arginine/serine-rich coiled-coil 1 (Rsrc1), mRNA	0.59296	0.200198	0.0369781
NM_053379	Dcx	doublecortin (Dcx), mRNA	0.592663	0.143338	0.0368098
NM_001108439	Large	like-glycosyltransferase (Large), mRNA	0.59262	0.133081	0.0130747
NM_001100823	Wdr44	WD repeat domain 44 (Wdr44), mRNA	0.592619	0.166556	0.0403278
NM_001134553	Ubn2	ubinuclein 2 (Ubn2), mRNA	0.591948	0.091498	0.0233291
NM_001191595	Fras1	no definition	0.591671	0.154371	0.0231545
NM_019284; NM_133652	Cspg5	no definition; chondroitin sulfate proteoglycan 5 (neuroglycan C) (Cspg5), transcript variant 2, mRNA	0.591669	0.0585658	0.0110776
NM_032061	Cntnap1	contactin associated protein 1 (Cntnap1), mRNA	0.591637	0.062299	0.0135268
NM_001024267	MGC109340	similar to Microsomal signal peptidase 23 kDa subunit (SPase 22 kDa subunit) (SPC22/23) (MGC109340), mRNA	0.591555	0.0703329	0.0171542
NM_001170685; NM_013080	Ptprz1	no definition; protein tyrosine phosphatase, receptor-type, Z polypeptide 1 (Ptprz1), transcript variant 1, mRNA	0.59152	0.168552	0.0233291
NM_001013923	Ndrg3	NDRG family member 3 (Ndrg3), mRNA	0.591205	0.12046	0.00825836
NM_001271206	Usp24	ubiquitin specific peptidase 24 (Usp24), mRNA	0.591175	0.116421	0.0151293
NM_001191872	Stxbp6	syntaxin binding protein 6 (amisyn) (Stxbp6), mRNA	0.591124	0.263042	0.0451322
NM_001109935	Ctxn1	cortexin 1 (Ctxn1), mRNA	0.590464	0.152821	0.0142223
NM_001105925	Mmp17	matrix metallopeptidase 17 (Mmp17), mRNA	0.59029	0.15594	0.0177399
NM_001024371	Ncald	neurocalcin delta (Ncald), mRNA	0.590116	0.0993901	0.0126053
NM_001013946	Akap8l	A kinase (PRKA) anchor protein 8-like (Akap8l), mRNA	0.589801	0.134021	0.0142223
NM_022936	Ephx2	epoxide hydrolase 2, cytoplasmic (Ephx2), mRNA	0.589692	0.122394	0.0335374
NM_001042579; NM_022862	Unc13b	unc-13 homolog B (C. elegans) (Unc13b), transcript variant 2, mRNA; unc-13 homolog B (C. elegans) (Unc13b), transcript variant 1, mRNA	0.589599	0.211837	0.0418732
NM_001107678	Dhx36	DEAH (Asp-Glu-Ala-His) box polypeptide 36 (Dhx36), mRNA	0.589421	0.190378	0.0210045
NM_019621	Dlg4	discs, large homolog 4 (Drosophila) (Dlg4), mRNA	0.589409	0.0686355	0.021183
NM_001108617	Cdk14	cyclin-dependent kinase 14 (Cdk14), mRNA	0.589199	0.167519	0.0123305
NM_001137643	Gstt3	glutathione S-transferase, theta 3 (Gstt3), mRNA	0.588785	0.0836808	0.0137561
NM_001107128; NM_001142945	Zfp68	zinc finger protein 68 (Zfp68), transcript variant 1, mRNA; zinc finger protein 68 (Zfp68), transcript variant 2, mRNA	0.588719	0.167867	0.0283836
NM_001012235	Impact	imprinted and ancient (Impact), mRNA	0.588668	0.124593	0.018387
NM_001107312	Mtmr7	myotubularin related protein 7 (Mtmr7), mRNA	0.588389	0.10818	0.0135268
NM_001108012	Ncoa1	nuclear receptor coactivator 1 (Ncoa1), mRNA	0.588375	0.105656	0.0113139
NM_001107863	Ppm1k	protein phosphatase, Mg2+/Mn2+ dependent, 1K (Ppm1k), mRNA	0.588358	0.102717	0.0201441
NM_173310	Chst15	carbohydrate (N-acetylgalactosamine 4-sulfate 6-O) sulfotransferase 15 (Chst15), mRNA	0.588289	0.134483	0.0411747
NM_173143	Abi2	no definition	0.588223	0.135308	0.0130747
NM_022850	Dpp6	dipeptidylpeptidase 6 (Dpp6), mRNA	0.588018	0.0509203	0.0110776
NM_001014266	Cep83	centrosomal protein 83 (Cep83), mRNA	0.58794	0.207524	0.0228018
NM_201271	Lppr1	lipid phosphate phosphatase-related protein type 1 (Lppr1), mRNA	0.587674	0.0904266	0.0442993
NM_019149	Matr3	matrin 3 (Matr3), mRNA	0.587555	0.162886	0.0171542
NM_001106373	Pank1	pantothenate kinase 1 (Pank1), mRNA	0.587245	0.0892897	0.0353135
NM_024346	Stmn3	no definition	0.586796	0.0473799	0.0113139
NM_175579	Wnk4	WNK lysine deficient protein kinase 4 (Wnk4), mRNA	0.58665	0.0514307	0.0208341
NM_145089	Asrgl1	asparaginase like 1 (Asrgl1), mRNA	0.586573	0.11333	0.00953761
NM_001134529	Kctd17	potassium channel tetramerization domain containing 17 (Kctd17), mRNA	0.586166	0.0716909	0.0110776
NM_001115045; NM_001277069	Ric3	RIC3 acetylcholine receptor chaperone (Ric3), transcript variant 1, mRNA; RIC3 acetylcholine receptor chaperone (Ric3), transcript variant 2, mRNA	0.586033	0.0831592	0.0188467
NM_133557	Itfg1	integrin alpha FG-GAP repeat containing 1 (Itfg1), mRNA	0.585592	0.0885837	0.0144595
NM_001108286	Ypel2	yippee-like 2 (Drosophila) (Ypel2), mRNA	0.58547	0.126779	0.0213795
NM_001108165	Zfp280d	zinc finger protein 280D (Zfp280d), mRNA	0.585328	0.184293	0.0194917
NM_001014187	Lancl2	LanC lantibiotic synthetase component C-like 2 (bacterial) (Lancl2), mRNA	0.585186	0.102969	0.0169304
NM_001109643	Snapc5	small nuclear RNA activating complex, polypeptide 5 (Snapc5), mRNA	0.585184	0.0769278	0.0233291
NM_001033882; NM_001033883; NM_022177	Cxcl12	no definition; chemokine (C-X-C motif) ligand 12 (Cxcl12), transcript variant 3, mRNA; chemokine (C-X-C motif) ligand 12 (Cxcl12), transcript variant 1, mRNA	0.584792	0.0908294	0.0387653
NM_001106737	Nin	ninein (GSK3B interacting protein) (Nin), mRNA	0.584721	0.167586	0.0310752
NM_022547	Aldh1l1	no definition	0.584342	0.0615485	0.0171542
NM_001012116	Spag1	sperm associated antigen 1 (Spag1), mRNA	0.58428	0.1422	0.0436396
NM_053476	Synj1	no definition	0.584176	0.130644	0.0123305
NM_001191707	Plch1	phospholipase C, eta 1 (Plch1), mRNA	0.584162	0.197784	0.0492951
NM_001190475; NM_134408	Lphn2	latrophilin 2 (Lphn2), transcript variant 2, mRNA; latrophilin 2 (Lphn2), transcript variant 1, mRNA	0.583934	0.134883	0.023929
NM_001271091; NM_001271092; NM_001271093; NM_001271094; NM_001271095; NM_031967	Ndrg4	NDRG family member 4 (Ndrg4), transcript variant 1, mRNA; NDRG family member 4 (Ndrg4), transcript variant 2, mRNA; NDRG family member 4 (Ndrg4), transcript variant 3, mRNA; NDRG family member 4 (Ndrg4), transcript variant 4, mRNA; NDRG family member 4 (Ndrg4), transcript variant 6, mRNA; NDRG family member 4 (Ndrg4), transcript variant 5, mRNA	0.583905	0.0642318	0.0219912
NM_001277386; NM_001277425	Iqsec2	no definition; no definition	0.58387	0.0916678	0.0105715
NM_134386	Gprasp1	G protein-coupled receptor associated sorting protein 1 (Gprasp1), mRNA	0.583584	0.118999	0.0135268
NM_133587	Dscam	no definition	0.58327	0.0372097	0.0167133
NM_001107139	Pitpnm2	phosphatidylinositol transfer protein, membrane-associated 2 (Pitpnm2), mRNA	0.583237	0.0878126	0.00953761
NM_001107857	Ephb6	Eph receptor B6 (Ephb6), mRNA	0.583131	0.0727006	0.0165025
NM_080689	Dnm1	dynamin 1 (Dnm1), mRNA	0.583084	0.125209	0.0151293
NM_001106575	Srpk2	SRSF protein kinase 2 (Srpk2), mRNA	0.582533	0.0650251	0.00767948
NM_057098	Tcea2	transcription elongation factor A (SII), 2 (Tcea2), mRNA	0.582258	0.0678448	0.017343
NR_045198	Hmox2-ps1	no definition	0.582067	0.145532	0.0118208
NM_001169129	Pcdh19	protocadherin 19 (Pcdh19), mRNA	0.581778	0.0724355	0.0229584
NM_001004254	Mtif2	mitochondrial translational initiation factor 2 (Mtif2), mRNA	0.581289	0.168043	0.0382761
NM_001135603	Celf5	CUGBP, Elav-like family member 5 (Celf5), mRNA	0.580892	0.129419	0.00901788
NM_139189	Lmbrd1	LMBR1 domain containing 1 (Lmbrd1), mRNA	0.580271	0.0677453	0.0108439
NM_001044701	RGD1563986	similar to RIKEN cDNA E330009J07 gene (RGD1563986), mRNA	0.580113	0.0956899	0.0237265
NM_001107735	Osbpl6	oxysterol binding protein-like 6 (Osbpl6), mRNA	0.579824	0.142659	0.0201441
NM_001270712; NM_031117; NM_130738	Snurf	no definition; small nuclear ribonucleoprotein polypeptide N (Snrpn), mRNA; SNRPN upstream reading frame (Snurf), transcript variant 2, mRNA	0.579384	0.0384382	0.0120994
NM_057116	Ppp2r2c	no definition	0.579292	0.0680472	0.00621851
NM_182951	Serinc1	serine incorporator 1 (Serinc1), mRNA	0.579107	0.102046	0.0167133
NM_138502	Mgll	monoglyceride lipase (Mgll), mRNA	0.579026	0.0817135	0.0113139
NM_001108291	Luc7l3	LUC7-like 3 (S. cerevisiae) (Luc7l3), mRNA	0.578831	0.11837	0.0142223
NM_001107078	Slc7a4	solute carrier family 7, member 4 (Slc7a4), mRNA	0.578735	0.125062	0.0247194
NM_001108029	Arid4a	AT rich interactive domain 4A (Rbp1 like) (Arid4a), mRNA	0.578585	0.183302	0.0144595
NM_031714	Hrsp12	heat-responsive protein 12 (Hrsp12), mRNA	0.578118	0.102461	0.0155629
NM_001108470	Mzf1	myeloid zinc finger 1 (Mzf1), mRNA	0.577925	0.146959	0.0151293
NM_001029911	Cit	citron rho-interacting serine/threonine kinase (Cit), mRNA	0.577467	0.118726	0.007971
NM_001107990	Crocc	ciliary rootlet coiled-coil, rootletin (Crocc), mRNA	0.577323	0.135229	0.00979983
NM_001109458	Fam163b	family with sequence similarity 163, member B (Fam163b), mRNA	0.57724	0.170837	0.0157572
NM_031640	Cpq	carboxypeptidase Q (Cpq), mRNA	0.576879	0.0392802	0.017343
NM_017066	Ptn	pleiotrophin (Ptn), mRNA	0.576852	0.0702609	0.00767948
NM_199269	Mdga2	MAM domain containing glycosylphosphatidylinositol anchor 2 (Mdga2), mRNA	0.576731	0.144027	0.0333715
NM_001108453	Cbfa2t3	core-binding factor, runt domain, alpha subunit 2; translocated to, 3 (Cbfa2t3), mRNA	0.576599	0.0900906	0.0144595
NM_001106604	Alms1	Alstrom syndrome 1 (Alms1), mRNA	0.576312	0.199161	0.0289831
NM_019338	Rgs11	regulator of G-protein signaling 11 (Rgs11), mRNA	0.57569	0.168289	0.0393807
NM_001191799	Trank1	tetratricopeptide repeat and ankyrin repeat containing 1 (Trank1), mRNA	0.57569	0.115632	0.00825836
NM_139330	Sipa1l1	signal-induced proliferation-associated 1 like 1 (Sipa1l1), mRNA	0.575634	0.074081	0.00468808
NM_001006998	Aldh3b1	aldehyde dehydrogenase 3 family, member B1 (Aldh3b1), mRNA	0.575572	0.0965267	0.0140118
NM_012518	Calm3	calmodulin 3 (Calm3), mRNA	0.575362	0.0624482	0.00825836
NM_001107868	Zfp638	zinc finger protein 638 (Zfp638), mRNA	0.575344	0.204169	0.0151293
NM_001017960; NM_031134	Thra	no definition; thyroid hormone receptor alpha (Thra), transcript variant TRalpha2, mRNA	0.575136	0.0564255	0.0415169
NM_019380	Nptn	neuroplastin (Nptn), mRNA	0.574924	0.0886403	0.0085066
NM_001170340	Catsperg1	cation channel, sperm-associated, gamma 1 (Catsperg1), mRNA	0.57486	0.0417447	0.0497212
NM_001108935	Col4a3bp	collagen, type IV, alpha 3 (Goodpasture antigen) binding protein (Col4a3bp), mRNA	0.574506	0.185446	0.0115655
NM_053870	Kcnj4	potassium inwardly-rectifying channel, subfamily J, member 4 (Kcnj4), mRNA	0.574422	0.137714	0.0110776
NM_001172151	Cmtm4	CKLF-like MARVEL transmembrane domain containing 4 (Cmtm4), mRNA	0.574129	0.116884	0.0335374
NM_001195199; NM_147141	Cacna1b	calcium channel, voltage-dependent, N type, alpha 1B subunit (Cacna1b), transcript variant 1, mRNA; calcium channel, voltage-dependent, N type, alpha 1B subunit (Cacna1b), transcript variant 2, mRNA	0.574005	0.0736381	0.00681685
NM_001127299	Fam84a	family with sequence similarity 84, member A (Fam84a), mRNA	0.573994	0.0683917	0.0085066
NM_022246	Rad50	RAD50 homolog (S. cerevisiae) (Rad50), mRNA	0.57376	0.164667	0.0179656
NM_001024322	Pot1	protection of telomeres 1 (Pot1), mRNA	0.573668	0.0773089	0.0319544
NM_001100560	Nrip1	nuclear receptor interacting protein 1 (Nrip1), mRNA	0.573164	0.171677	0.0235127
NM_053630	Kcnh4	potassium voltage-gated channel, subfamily H (eag-related), member 4 (Kcnh4), mRNA	0.573116	0.115688	0.0264498
NM_031623	Grb14	growth factor receptor bound protein 14 (Grb14), mRNA	0.572536	0.0762876	0.0177399
NM_001009675	Tceal1	transcription elongation factor A (SII)-like 1 (Tceal1), mRNA	0.572352	0.0348496	0.0165025
NM_001108247	Wdr13	WD repeat domain 13 (Wdr13), mRNA	0.572352	0.119278	0.00901788
NM_001170596	Birc6	baculoviral IAP repeat-containing 6 (Birc6), mRNA	0.572088	0.143635	0.00979983
NM_001013138	Tspan17	tetraspanin 17 (Tspan17), mRNA	0.571846	0.123622	0.0175213
NM_001047093	Klhl5	kelch-like family member 5 (Klhl5), mRNA	0.571747	0.121063	0.00953761
NM_001107662	Phc3	polyhomeotic homolog 3 (Drosophila) (Phc3), mRNA	0.571623	0.169015	0.0331915
NM_001109338	Slc35f1	solute carrier family 35, member F1 (Slc35f1), mRNA	0.571503	0.099954	0.00709664
NM_001033899	Sms	spermine synthase (Sms), mRNA	0.571379	0.0617231	0.0123305
NM_001107605	Neurl1	neuralized E3 ubiquitin protein ligase 1 (Neurl1), mRNA	0.571325	0.128949	0.0130747
NM_019343	Rgs7	regulator of G-protein signaling 7 (Rgs7), mRNA	0.570588	0.079216	0.00650636
NM_001004446	Smarca2	SWI/SNF related, matrix associated, actin dependent regulator of chromatin, subfamily a, member 2 (Smarca2), mRNA	0.570327	0.1149	0.00650636
NM_001107117	Cers4	ceramide synthase 4 (Cers4), mRNA	0.569745	0.0974729	0.00979983
NM_001011917	Cab39l	calcium binding protein 39-like (Cab39l), mRNA	0.569726	0.169141	0.0169304
NM_001107178	Ppp1r12b	protein phosphatase 1, regulatory subunit 12B (Ppp1r12b), mRNA	0.569707	0.0983105	0.00563252
NM_001109390	Pcdhb9	protocadherin beta 9 (Pcdhb9), mRNA	0.569367	0.109096	0.0387653
NM_001107417	Neto2	neuropilin (NRP) and tolloid (TLL)-like 2 (Neto2), mRNA	0.569205	0.143036	0.0215845
NM_001077651	Elavl4	ELAV like neuron-specific RNA binding protein 4 (Elavl4), mRNA	0.569109	0.149988	0.021183
NM_001108290	Spag9	sperm associated antigen 9 (Spag9), mRNA	0.569087	0.113846	0.0085066
NM_057107	Acsl3	acyl-CoA synthetase long-chain family member 3 (Acsl3), mRNA	0.569063	0.0785977	0.00901788
NM_147210	Nr1d2	nuclear receptor subfamily 1, group D, member 2 (Nr1d2), mRNA	0.568992	0.140978	0.0135268
NM_001135758	Macf1	no definition	0.568706	0.139587	0.0085066
NM_134370	Psd	pleckstrin and Sec7 domain containing (Psd), mRNA	0.568469	0.0881799	0.00953761
NM_001002277	Ahi1	Abelson helper integration site 1 (Ahi1), mRNA	0.568448	0.125306	0.0266192
NM_001191694	Nebl	no definition	0.568319	0.17901	0.0357331
NM_001106880	Plcl2	phospholipase C-like 2 (Plcl2), mRNA	0.568311	0.0640292	0.00876461
NM_012897	Adrbk2	no definition	0.56815	0.0503048	0.0226235
NM_001004267	Tmem106b	transmembrane protein 106B (Tmem106b), mRNA	0.567736	0.12241	0.0142223
NM_012543	Dbp	D site of albumin promoter (albumin D-box) binding protein (Dbp), transcript variant 1, mRNA	0.567684	0.0809435	0.00591236
NM_001107758	Meis2	Meis homeobox 2 (Meis2), mRNA	0.567635	0.151344	0.00741519
NM_017042	Ppp3cb	protein phosphatase 3, catalytic subunit, beta isozyme (Ppp3cb), mRNA	0.567578	0.114377	0.007971
NM_001107400	Celf4	CUGBP, Elav-like family member 4 (Celf4), mRNA	0.567291	0.113596	0.00591236
NM_001113335; NM_012653	Slc9a2	solute carrier family 9, subfamily A (NHE2, cation proton antiporter 2), member 2 (Slc9a2), transcript variant 1, mRNA; solute carrier family 9, subfamily A (NHE2, cation proton antiporter 2), member 2 (Slc9a2), transcript variant 2, mRNA	0.567008	0.259584	0.0487608
NM_013022	Rock2	Rho-associated coiled-coil containing protein kinase 2 (Rock2), mRNA	0.566906	0.201666	0.010354
NM_212528	Col11a2	collagen, type XI, alpha 2 (Col11a2), mRNA	0.566902	0.186936	0.00953761
NM_001107684	Rapgef2	Rap guanine nucleotide exchange factor (GEF) 2 (Rapgef2), mRNA	0.566881	0.106164	0.00499467
NM_001107432	Cntnap4	contactin associated protein-like 4 (Cntnap4), mRNA	0.566829	0.101774	0.0185998
NM_001107941	Dcaf12	DDB1 and CUL4 associated factor 12 (Dcaf12), mRNA	0.566705	0.0388429	0.00591236
NM_001029899	Adam23	ADAM metallopeptidase domain 23 (Adam23), mRNA	0.56633	0.0428384	0.00621851
NM_001191658	Atp13a4	ATPase type 13A4 (Atp13a4), mRNA	0.566249	0.0869461	0.02495
NM_001108708	Snx13	sorting nexin 13 (Snx13), mRNA	0.566001	0.166407	0.0175213
NM_053901	Dlgap2	discs, large (Drosophila) homolog-associated protein 2 (Dlgap2), mRNA	0.565813	0.138866	0.015328
NM_001114602	Pcdhb5	protocadherin beta 5 (Pcdhb5), mRNA	0.565762	0.0970539	0.0457958
NM_001013134	Nek4	NIMA-related kinase 4 (Nek4), mRNA	0.565751	0.140673	0.0297451
NM_021676	Shank3	SH3 and multiple ankyrin repeat domains 3 (Shank3), mRNA	0.565111	0.0506945	0.00681685
NM_001024757	Wwp1	WW domain containing E3 ubiquitin protein ligase 1 (Wwp1), mRNA	0.565109	0.153656	0.0181813
NM_001107926	Lingo2	leucine rich repeat and Ig domain containing 2 (Lingo2), mRNA	0.56445	0.114601	0.0411747
NM_001107953	Zcchc11	zinc finger, CCHC domain containing 11 (Zcchc11), mRNA	0.564281	0.204037	0.0213795
NM_053684	Hcn2	hyperpolarization activated cyclic nucleotide-gated potassium channel 2 (Hcn2), mRNA	0.564188	0.0903863	0.00709664
NM_001109190	Celf3	CUGBP, Elav-like family member 3 (Celf3), mRNA	0.564172	0.108438	0.00681685
NM_012996	Oxt	oxytocin/neurophysin 1 prepropeptide (Oxt), mRNA	0.563861	0.287593	0.010354
NM_001108723	Cyp46a1	cytochrome P450, family 46, subfamily a, polypeptide 1 (Cyp46a1), mRNA	0.563842	0.0735349	0.00591236
NM_001143847; NM_001270604; NM_031079	Pde2a	phosphodiesterase 2A, cGMP-stimulated (Pde2a), transcript variant 1, mRNA; phosphodiesterase 2A, cGMP-stimulated (Pde2a), transcript variant 3, mRNA; phosphodiesterase 2A, cGMP-stimulated (Pde2a), transcript variant 2, mRNA	0.563776	0.0763229	0.00532248
NM_001004133; NM_133440; NM_133441; NM_201350	Shank2	no definition; no definition; no definition; SH3 and multiple ankyrin repeat domains 2 (Shank2), transcript variant 1, mRNA	0.563697	0.139161	0.00767948
NM_001013060	Rit2	Ras-like without CAAX 2 (Rit2), mRNA	0.563692	0.0325088	0.00741519
NM_022673	Mecp2	methyl CpG binding protein 2 (Mecp2), mRNA	0.563672	0.133203	0.0319544
NM_001271332	Fhod3	formin homology 2 domain containing 3 (Fhod3), mRNA	0.563523	0.0747279	0.00621851
NM_001134841	Car6	carbonic anhydrase 6 (Car6), mRNA	0.56336	0.0519463	0.0255727
NM_172023	Osbpl1a	no definition	0.563187	0.0901897	0.00767948
NM_001204879	Apitd1	no definition	0.562539	0.0729536	0.0255727
NM_053851	Cacnb2	calcium channel, voltage-dependent, beta 2 subunit (Cacnb2), mRNA	0.562191	0.11332	0.0092824
NM_001034015; NM_053816	Calcr	calcitonin receptor (Calcr), transcript variant 1a, mRNA; calcitonin receptor (Calcr), transcript variant 1b, mRNA	0.561731	0.269644	0.0321387
NM_001134747	Zmat4	zinc finger, matrin type 4 (Zmat4), mRNA	0.561683	0.0833049	0.0175213
NM_053655	Dnm1l	dynamin 1-like (Dnm1l), mRNA	0.561504	0.197381	0.0110776
NM_176857	Vcpip1	valosin containing protein (p97)/p47 complex interacting protein 1 (Vcpip1), mRNA	0.561474	0.200165	0.0181813
NM_001030020	Prkar2b	protein kinase, cAMP dependent regulatory, type II beta (Prkar2b), mRNA	0.561112	0.118032	0.00901788
NM_001107690	Fam189b	family with sequence similarity 189, member B (Fam189b), mRNA	0.560898	0.0734402	0.00621851
NM_001191874	Gareml	GRB2 associated, regulator of MAPK1-like (Gareml), mRNA	0.560047	0.0837802	0.0196981
NM_001271410	Evi5	ecotropic viral integration site 5 (Evi5), mRNA	0.559985	0.116132	0.0100754
NM_012956	Gabrb1	gamma-aminobutyric acid (GABA) A receptor, beta 1 (Gabrb1), mRNA	0.559946	0.129368	0.0217687
NM_181473	Klhl24	no definition	0.55965	0.0999979	0.00901788
NM_001171096	RGD1565819	similar to C20orf174 (RGD1565819), mRNA	0.559635	0.198167	0.0360046
NM_001012096	Tia1	TIA1 cytotoxic granule-associated RNA binding protein (Tia1), mRNA	0.559605	0.163746	0.0196981
NM_001107309	Csgalnact1	chondroitin sulfate N-acetylgalactosaminyltransferase 1 (Csgalnact1), mRNA	0.559383	0.163901	0.0215845
NM_001191822	Rhbdl1	rhomboid, veinlet-like 1 (Drosophila) (Rhbdl1), mRNA	0.559163	0.0671514	0.0128244
NM_001025114	Wasf1	WAS protein family, member 1 (Wasf1), mRNA	0.559139	0.143099	0.00499467
NM_001100697	Eif5a2	eukaryotic translation initiation factor 5A2 (Eif5a2), mRNA	0.558791	0.146458	0.0123305
NM_001144859	Kiaa0408	uncharacterized LOC292199 (Rgd1310049), mRNA	0.558687	0.157507	0.00876461
NM_001107372	Kcng2	potassium voltage-gated channel, subfamily G, member 2 (Kcng2), mRNA	0.558658	0.115553	0.0476836
NM_001108310	Cep131	centrosomal protein 131 (Cep131), mRNA	0.55858	0.332413	0.0208341
NM_020082	Rnase4	ribonuclease, RNase A family 4 (Rnase4), mRNA	0.558111	0.0777359	0.00591236
NM_019124	Rabep1	rabaptin, RAB GTPase binding effector protein 1 (Rabep1), mRNA	0.557983	0.147084	0.0100754
NM_001030038	Zfp518a	zinc finger protein 518A (Zfp518a), mRNA	0.55779	0.258712	0.0473506
NM_031613	Tmod2	tropomodulin 2 (Tmod2), mRNA	0.557753	0.083802	0.00709664
NM_001113197	Nr2e1	nuclear receptor subfamily 2, group E, member 1 (Nr2e1), mRNA	0.55771	0.0885377	0.0356032
NM_001106162	Abhd3	abhydrolase domain containing 3 (Abhd3), mRNA	0.557193	0.0529592	0.00403442
NM_001107266	Ift88	intraflagellar transport 88 (Ift88), mRNA	0.557146	0.17054	0.0157572
NM_001126374	Zc4h2	zinc finger, C4H2 domain containing (Zc4h2), mRNA	0.556414	0.0793684	0.0226235
NM_001009716	Asphd2	aspartate beta-hydroxylase domain containing 2 (Asphd2), mRNA	0.556232	0.0729007	0.0110776
NM_023966	Kcns2	potassium voltage-gated channel, delayed-rectifier, subfamily S, member 2 (Kcns2), mRNA	0.556086	0.0832065	0.0360046
NM_019234	Dync1i1	dynein cytoplasmic 1 intermediate chain 1 (Dync1i1), mRNA	0.555732	0.0573676	0.00709664
NM_017166	Stmn1	stathmin 1 (Stmn1), mRNA	0.555463	0.0552745	0.0033828
NM_031639	Dlg3	discs, large homolog 3 (Drosophila) (Dlg3), mRNA	0.555452	0.0750516	0.00369784
NM_001109255	Sspn	sarcospan (Sspn), mRNA	0.555445	0.0643415	0.0128244
NM_001107901	Rb1cc1	RB1-inducible coiled-coil 1 (Rb1cc1), mRNA	0.555207	0.162103	0.00741519
NM_001109319	Gspt2	G1 to S phase transition 2 (Gspt2), mRNA	0.555167	0.0482464	0.0130747
NM_053917	Inpp4b	inositol polyphosphate-4-phosphatase, type II (Inpp4b), mRNA	0.555025	0.0579614	0.0378116
NM_001004212	Tusc3	tumor suppressor candidate 3 (Tusc3), mRNA	0.554443	0.0641216	0.0033828
NM_001104640	Sobp	sine oculis-binding protein homolog (Drosophila) (Sobp), mRNA	0.554376	0.117109	0.00499467
NM_001107188	Rasal2	RAS protein activator like 2 (Rasal2), mRNA	0.554362	0.195403	0.0196981
NM_001109968; NM_012569	Gls	glutaminase (Gls), nuclear gene encoding mitochondrial protein, transcript variant 2, mRNA; glutaminase (Gls), nuclear gene encoding mitochondrial protein, transcript variant 1, mRNA	0.553802	0.132246	0.00681685
NM_031566	Nfib	nuclear factor I/B (Nfib), mRNA	0.553654	0.186269	0.0149357
NM_138835	Syt12	synaptotagmin XII (Syt12), mRNA	0.553545	0.0384126	0.0135268
NM_001108385	Dmtn	dematin actin binding protein (Dmtn), mRNA	0.552971	0.0555661	0.00403442
NM_001108741	Appl2	adaptor protein, phosphotyrosine interaction, PH domain and leucine zipper containing 2 (Appl2), mRNA	0.552791	0.117402	0.00563252
NM_013198	Maob	monoamine oxidase B (Maob), mRNA	0.552253	0.0767614	0.00468808
NM_001012075	Tspyl4	TSPY-like 4 (Tspyl4), mRNA	0.551925	0.0918305	0.00301488
NM_001127568	RGD1562161	similar to chromosome X open reading frame 23 (RGD1562161), mRNA	0.5517	0.220561	0.0441674
NM_001033665; NM_012916	Bcan	brevican (Bcan), transcript variant 1, mRNA; no definition	0.551318	0.0533761	0.00591236
NM_019217	Map1b	microtubule-associated protein 1B (Map1b), mRNA	0.551087	0.0636278	0.00953761
NM_203336	Esrrg	estrogen-related receptor gamma (Esrrg), mRNA	0.550774	0.126093	0.02858
NM_133620	Zhx1	zinc fingers and homeoboxes 1 (Zhx1), mRNA	0.550303	0.187798	0.007971
NM_012633	Prph	peripherin (Prph), mRNA	0.550192	0.100006	0.0381267
NM_001014131	Ccdc181	coiled-coil domain containing 181 (Ccdc181), mRNA	0.550184	0.153303	0.007971
NM_001109481	Rprml	reprimo-like (Rprml), mRNA	0.549929	0.119691	0.0118208
NM_001108214	Npas2	neuronal PAS domain protein 2 (Npas2), mRNA	0.549273	0.112958	0.0033828
NM_022600	Adcy5	adenylate cyclase 5 (Adcy5), mRNA	0.549117	0.108645	0.00499467
NM_001106342	Pnma3	paraneoplastic Ma antigen 3 (Pnma3), mRNA	0.548472	0.0928939	0.00403442
NM_001107127	RGD1566386	similar to Hypothetical protein A430033K04 (RGD1566386), mRNA	0.548444	0.178774	0.0247194
NM_022264	Kit	v-kit Hardy-Zuckerman 4 feline sarcoma viral oncogene homolog (Kit), mRNA	0.548069	0.0881149	0.0105715
NM_001107794	Myh7b	myosin, heavy chain 7B, cardiac muscle, beta (Myh7b), mRNA	0.547884	0.162291	0.0194917
NM_012497	Aldoc	aldolase C, fructose-bisphosphate (Aldoc), mRNA	0.547516	0.0972628	0.0092824
NM_001107283	Slitrk1	SLIT and NTRK-like family, member 1 (Slitrk1), mRNA	0.547508	0.143127	0.00532248
NM_022675	Fkbp1b	FK506 binding protein 1B (Fkbp1b), mRNA	0.547435	0.0816561	0.0471922
NM_022300	Basp1	no definition	0.547412	0.223757	0.00147371
NM_001039174	LOC654482	hypothetical protein LOC654482 (LOC654482), mRNA	0.547393	0.2673	0.0360046
NM_012739	Adra2a	adrenoceptor alpha 2A (Adra2a), mRNA	0.547294	0.130379	0.0279649
NM_001001800	rnf141	ring finger protein 141 (rnf141), mRNA	0.547004	0.107367	0.0115655
NM_001012459	Clec11a	C-type lectin domain family 11, member A (Clec11a), mRNA	0.54681	0.140462	0.0343174
NM_001107487	Zfp112	zinc finger protein 112 (Zfp112), mRNA	0.546505	0.027125	0.0309254
NM_001008369	Pitpnm1	phosphatidylinositol transfer protein, membrane-associated 1 (Pitpnm1), mRNA	0.546165	0.0224705	0.00621851
NM_013175	Scg5	secretogranin V (7B2 protein) (Scg5), mRNA	0.545996	0.0680273	0.00225915
NM_001106060	Slmap	sarcolemma associated protein (Slmap), mRNA	0.545801	0.207495	0.00767948
NM_053570	Cxadr	coxsackie virus and adenovirus receptor (Cxadr), mRNA	0.545585	0.160801	0.0199216
NM_214458	Phactr2	phosphatase and actin regulator 2 (Phactr2), mRNA	0.54543	0.225629	0.0397303
NM_022626	Phka1	phosphorylase kinase, alpha 1 (Phka1), mRNA	0.545361	0.0548318	0.0105715
NM_031057	Aldh6a1	aldehyde dehydrogenase 6 family, member A1 (Aldh6a1), mRNA	0.545298	0.0897915	0.0105715
NM_001166307	LOC498592	no definition	0.545159	0.10789	0.00468808
NM_031608	Gria1	no definition	0.544982	0.0456383	0.0033828
NM_001107301	Abhd8	abhydrolase domain containing 8 (Abhd8), mRNA	0.544966	0.0708885	0.00403442
NM_001025274	Pnisr	PNN-interacting serine/arginine-rich protein (Pnisr), mRNA	0.544707	0.184014	0.00767948
NM_012665	Syt2	synaptotagmin II (Syt2), mRNA	0.544177	0.153246	0.0177399
NM_001014065	Zcchc12	zinc finger, CCHC domain containing 12 (Zcchc12), mRNA	0.54399	0.0455262	0.00188208
NM_001108792	Bend6	no definition	0.543838	0.0679468	0.00264305
NM_001271190	Smarca1	SWI/SNF related, matrix associated, actin dependent regulator of chromatin, subfamily a, member 1 (Smarca1), mRNA	0.543833	0.156842	0.0175213
NM_031048	Lifr	leukemia inhibitory factor receptor alpha (Lifr), mRNA	0.543772	0.0845026	0.022444
NM_001191653	Tanc2	tetratricopeptide repeat, ankyrin repeat and coiled-coil containing 2 (Tanc2), mRNA	0.543295	0.0843964	0.0033828
NM_001024776	Hipk4	homeodomain interacting protein kinase 4 (Hipk4), mRNA	0.542773	0.126688	0.0175213
NM_012567	Gja1	gap junction protein, alpha 1 (Gja1), mRNA	0.542746	0.0375009	0.00563252
NM_001100671	Atl2	atlastin GTPase 2 (Atl2), mRNA	0.542578	0.115138	0.00369784
NM_001106422	Tnik	TRAF2 and NCK interacting kinase (Tnik), mRNA	0.542574	0.137867	0.00437699
NM_001108657	Runx1t1	runt-related transcription factor 1; translocated to, 1 (cyclin D-related) (Runx1t1), mRNA	0.542417	0.217818	0.0105715
NM_001108461	Tppp	tubulin polymerization promoting protein (Tppp), mRNA	0.542357	0.163156	0.0033828
NM_001017386	Opalin	oligodendrocytic myelin paranodal and inner loop protein (Opalin), mRNA	0.542294	0.151008	0.0033828
NM_053842	Mapk1	mitogen activated protein kinase 1 (Mapk1), mRNA	0.542199	0.135182	0.00301488
NM_012568	Glra2	glycine receptor, alpha 2 (Glra2), mRNA	0.542084	0.160301	0.0247194
NM_001108969	Clvs1	clavesin 1 (Clvs1), mRNA	0.54194	0.116036	0.0110776
NM_023971	Drp2	dystrophin related protein 2 (Drp2), mRNA	0.541673	0.0890935	0.0105715
NM_053686	Trpv6	transient receptor potential cation channel, subfamily V, member 6 (Trpv6), mRNA	0.541524	0.0890904	0.0476836
NM_001107949	Dnajc6	DnaJ (Hsp40) homolog, subfamily C, member 6 (Dnajc6), mRNA	0.541199	0.106198	0.00301488
NM_031130	Nr2f1	nuclear receptor subfamily 2, group F, member 1 (Nr2f1), mRNA	0.540932	0.174874	0.00147371
NM_001191621	Map3k10	mitogen activated protein kinase kinase kinase 10 (Map3k10), mRNA	0.540609	0.0638002	0.00403442
NM_017067	Chm	choroideremia (Rab escort protein 1) (Chm), mRNA	0.540465	0.198962	0.0175213
NM_212518	Abcb7	no definition	0.540226	0.198259	0.0228018
NM_001013185	Adck3	aarF domain containing kinase 3 (Adck3), mRNA	0.540195	0.0587423	0.00468808
NM_053801	Sec14l2	SEC14-like 2 (S. cerevisiae) (Sec14l2), mRNA	0.53997	0.0941347	0.00369784
NM_031776	Gda	guanine deaminase (Gda), mRNA	0.539835	0.190445	0.00650636
NM_012726	Atxn1	ataxin 1 (Atxn1), mRNA	0.539773	0.127396	0.00468808
NM_001100704	Extl2	exostosin-like glycosyltransferase 2 (Extl2), mRNA	0.539568	0.0889356	0.00621851
NM_001008879	Zfp292	zinc finger protein 292 (Zfp292), mRNA	0.539223	0.117771	0.00369784
NM_001114330; NM_017011	Grm1	no definition; glutamate receptor, metabotropic 1 (Grm1), transcript variant 1, mRNA	0.539025	0.0817958	0.00369784
NM_001017500	LOC498368	similar to RIKEN cDNA 0610040J01 (LOC498368), mRNA	0.53892	0.0729577	0.0354447
NM_024354	Chrna4	cholinergic receptor, nicotinic, alpha 4 (neuronal) (Chrna4), mRNA	0.538918	0.142086	0.0113139
NM_001077635	Acbd5	acyl-CoA binding domain containing 5 (Acbd5), mRNA	0.538488	0.195696	0.0085066
NM_001107810	Pcmtd2	protein-L-isoaspartate (D-aspartate) O-methyltransferase domain containing 2 (Pcmtd2), mRNA	0.538451	0.122015	0.00403442
NM_001105964	Kifap3	no definition	0.537416	0.0874877	0.00369784
NM_001114401	Cttnbp2	cortactin binding protein 2 (Cttnbp2), mRNA	0.537398	0.186978	0.00437699
NM_001107445	Hspa12a	heat shock protein 12A (Hspa12a), mRNA	0.537206	0.0814877	0.000568775
NM_001142758	Zfp958	zinc finger protein 958 (Zfp958), mRNA	0.53678	0.152046	0.00741519
NM_001106061	Arhgef3	Rho guanine nucleotide exchange factor (GEF) 3 (Arhgef3), mRNA	0.536639	0.119896	0.007971
NM_001191579	Elmod1	ELMO/CED-12 domain containing 1 (Elmod1), mRNA	0.536441	0.0857154	0.0033828
NM_001107151; NM_001122644	Galnt9	UDP-N-acetyl-alpha-D-galactosamine:polypeptide N-acetylgalactosaminyltransferase 9 (Galnt9), transcript variant B, mRNA; UDP-N-acetyl-alpha-D-galactosamine:polypeptide N-acetylgalactosaminyltransferase 9 (Galnt9), transcript variant A, mRNA	0.536391	0.133137	0.00979983
NM_001024786	Wdr78	WD repeat domain 78 (Wdr78), mRNA	0.536215	0.209026	0.0228018
NM_001191113	Cpne6	copine VI (neuronal) (Cpne6), mRNA	0.53589	0.158216	0.00301488
NM_001106274	Rlbp1	retinaldehyde binding protein 1 (Rlbp1), mRNA	0.535832	0.127529	0.00403442
NM_001191688	Pcdh9	protocadherin 9 (Pcdh9), mRNA	0.535815	0.14469	0.00437699
NM_001191657	Atp13a5	ATPase type 13A5 (Atp13a5), mRNA	0.535708	0.169322	0.0426708
NM_053377	Kif3a	kinesin family member 3a (Kif3a), mRNA	0.535305	0.113096	0.00301488
NM_133304	Heph	hephaestin (Heph), mRNA	0.534962	0.144906	0.0128244
NM_001025042	Fibin	fin bud initiation factor homolog (zebrafish) (Fibin), mRNA	0.534819	0.176986	0.0349516
NM_001108844	Map6d1	MAP6 domain containing 1 (Map6d1), mRNA	0.534595	0.131819	0.00709664
NM_001135874	Ston2	stonin 2 (Ston2), mRNA	0.534316	0.0924588	0.0157572
NM_001170326	Gpr158	G protein-coupled receptor 158 (Gpr158), mRNA	0.534141	0.165638	0.00225915
NM_017107	Ogt	O-linked N-acetylglucosamine (GlcNAc) transferase (Ogt), mRNA	0.534063	0.128023	0.00532248
NM_001106847	Tfdp2	transcription factor Dp-2 (E2F dimerization partner 2) (Tfdp2), mRNA	0.534001	0.046746	0.015328
NM_001013911	Ift80	intraflagellar transport 80 (Ift80), mRNA	0.533499	0.13445	0.0085066
NM_001106100	Agtpbp1	ATP/GTP binding protein 1 (Agtpbp1), mRNA	0.533021	0.0872039	0.00188208
NM_001100702	Wdr47	WD repeat domain 47 (Wdr47), mRNA	0.532749	0.105214	0.00225915
NM_001107023	Rab11fip4	RAB11 family interacting protein 4 (class II) (Rab11fip4), mRNA	0.532389	0.0376154	0.00225915
NM_175766	Cyp2j3	no definition	0.532209	0.0906648	0.00876461
NM_020088	Tenm2	no definition	0.532061	0.116187	0.00369784
NM_053519	Sorl1	sortilin-related receptor, LDLR class A repeats-containing (Sorl1), mRNA	0.53185	0.126194	0.00188208
NM_001100516	Kctd1	potassium channel tetramerization domain containing 1 (Kctd1), mRNA	0.531839	0.0948053	0.00104156
NM_001127504	Gas2	growth arrest-specific 2 (Gas2), mRNA	0.531812	0.0973647	0.0411747
NM_012547	Drd2	no definition	0.531742	0.139273	0.0033828
NM_133402	Nap1l3	nucleosome assembly protein 1-like 3 (Nap1l3), mRNA	0.531553	0.104401	0.00532248
NM_001106579	Sema3e	sema domain, immunoglobulin domain (Ig), short basic domain, secreted, (semaphorin) 3E (Sema3e), mRNA	0.531074	0.0969706	0.0085066
NM_001270786; NM_001270787; NM_138904	Gls2	glutaminase 2 (liver, mitochondrial) (Gls2), transcript variant 1, mRNA; no definition; glutaminase 2 (liver, mitochondrial) (Gls2), transcript variant 3, mRNA	0.53091	0.0351083	0.00563252
NM_017293	Uhmk1	U2AF homology motif (UHM) kinase 1 (Uhmk1), mRNA	0.530825	0.186157	0.00147371
NM_001107285	Gpc5	glypican 5 (Gpc5), mRNA	0.530821	0.0572969	0.00225915
NM_001191692	Lrrc16a	leucine rich repeat containing 16A (Lrrc16a), mRNA	0.530748	0.0789815	0.00403442
NM_001015010	Cib2	calcium and integrin binding family member 2 (Cib2), mRNA	0.530564	0.0598227	0.0118208
NM_198050	Kif27	kinesin family member 27 (Kif27), mRNA	0.530483	0.160887	0.0235127
NM_001013203	Trim44	tripartite motif-containing 44 (Trim44), mRNA	0.530469	0.139808	0.00369784
NM_013070	Utrn	utrophin (Utrn), mRNA	0.530453	0.135506	0.00264305
NM_001024340	Mcmdc2	minichromosome maintenance domain containing 2 (Mcmdc2), mRNA	0.530341	0.0437179	0.0433236
NM_001127337	Brsk1	BR serine/threonine kinase 1 (Brsk1), mRNA	0.530151	0.0682291	0.00264305
NM_053427	Slc17a6	solute carrier family 17 (vesicular glutamate transporter), member 6 (Slc17a6), mRNA	0.530131	0.243695	0.00709664
NM_001106304	Gprc5b	G protein-coupled receptor, class C, group 5, member B (Gprc5b), mRNA	0.529745	0.0717462	0.00225915
NM_031040	Grm7	glutamate receptor, metabotropic 7 (Grm7), mRNA	0.529738	0.131477	0.00650636
NM_198752	Kifc2	kinesin family member C2 (Kifc2), mRNA	0.529718	0.0500246	0.00104156
NM_001108357	Mob1b	MOB kinase activator 1B (Mob1b), mRNA	0.529172	0.148901	0.0210045
NM_001107049	Ttc25	tetratricopeptide repeat domain 25 (Ttc25), mRNA	0.529118	0.183532	0.0465046
NM_001130581	Fam227a	hypothetical LOC300074 (RGD1305939), mRNA	0.528818	0.147908	0.0100754
NM_001105724	Rasa2	RAS p21 protein activator 2 (Rasa2), mRNA	0.528308	0.164576	0.0307492
NM_133318	Khdrbs2	KH domain containing, RNA binding, signal transduction associated 2 (Khdrbs2), mRNA	0.528214	0.109033	0.0344392
NM_001014001	Cfap97	similar to RIKEN cDNA 4933411K20 (RGD1307325), mRNA	0.528213	0.181415	0.0324527
NM_133401	Abcb1a	ATP-binding cassette, sub-family B (MDR/TAP), member 1A (Abcb1a), mRNA	0.528018	0.167723	0.00499467
NM_001170603	Astn1	no definition	0.527889	0.0783482	0.00147371
NM_001024360	Lrrc73	leucine rich repeat containing 73 (Lrrc73), mRNA	0.52743	0.0783551	0.00709664
NM_001014107	Mospd1	motile sperm domain containing 1 (Mospd1), mRNA	0.527383	0.195037	0.0110776
NM_001107548	Usp31	ubiquitin specific peptidase 31 (Usp31), mRNA	0.527199	0.114155	0.00188208
NM_012522	Cbs	cystathionine beta synthase (Cbs), mRNA	0.527089	0.0402137	0.00104156
NM_001039013	Tle2	transducin-like enhancer of split 2 (Tle2), mRNA	0.52701	0.0836493	0.0140118
NM_053416	Strbp	spermatid perinuclear RNA binding protein (Strbp), mRNA	0.526884	0.140799	0.0033828
NM_001108901	Samd5	sterile alpha motif domain containing 5 (Samd5), mRNA	0.526744	0.140645	0.0359043
NM_001124768; NM_001124769; NM_001124770; NM_012666	Tac1	tachykinin, precursor 1 (Tac1), transcript variant 2, mRNA; no definition; tachykinin, precursor 1 (Tac1), transcript variant 4, mRNA; tachykinin, precursor 1 (Tac1), transcript variant 1, mRNA	0.526405	0.143545	0.00264305
NM_001035007	Mbtps2	membrane-bound transcription factor peptidase, site 2 (Mbtps2), mRNA	0.526185	0.18484	0.0266192
NM_001170404	Zfp157	zinc finger protein 157 (Zfp157), mRNA	0.526058	0.117307	0.0169304
NM_013165	Cckbr	cholecystokinin B receptor (Cckbr), mRNA	0.525882	0.182396	0.0194917
NM_031575	Akt3	v-akt murine thymoma viral oncogene homolog 3 (Akt3), mRNA	0.525822	0.0881578	0.0033828
NM_031984	Calb1	calbindin 1 (Calb1), mRNA	0.52546	0.0893202	0.00104156
NM_001007750	Chpt1	choline phosphotransferase 1 (Chpt1), mRNA	0.525332	0.0733752	0.00437699
[truncated: 806 more rows]
