# Supplementary material for: Comparative Use of Contralateral and Sham-Operated Controls Reveals Traces of a Bilateral Genetic Response in the Rat Brain after Focal Stroke
Source: Int J Mol Sci. 2022 Jun 30;23(13):7308. doi: 10.3390/ijms23137308 (PMC9266805; doi:10.3390/ijms23137308)
Supplement: Supplementary file 1 [file ijms-23-07308-s001.zip › Supplementary Table S4.xlsx]

## Sheet: Лист1
Table S4. DEGs that overlapped between the pairwise comparisons, i.e., IR-i vs. IR-c and IR-i vs. SO-r
RefSeq ID	Gene symbol	Description	IR-i vs. IR-c			IR-i vs. SO-r
			Ratio	±SE	Padj	Ratio	±SE	Padj
NM_022194	Il1rn	interleukin 1 receptor antagonist (Il1rn), mRNA	39.1755	18.3702	0.00073	30.1781	11.1908	0.000568775
NM_013026	Sdc1	syndecan 1 (Sdc1), mRNA	25.827	9.21756	0.00073	59.6244	23.5428	0.000568775
NM_133519	Il11	interleukin 11 (Il11), mRNA	25.0401	8.2616	0.00073	62.6786	27.6973	0.00901788
NM_031055	Mmp9	matrix metallopeptidase 9 (Mmp9), mRNA	24.846	10.8353	0.00073	16.7371	7.37318	0.000568775
NM_022179	Hk3	hexokinase 3 (white cell) (Hk3), mRNA	22.5493	9.00422	0.00073	31.5284	11.2514	0.0151293
NM_053953	Il1r2	interleukin 1 receptor, type II (Il1r2), mRNA	22.0139	14.9268	0.0191751	9.74336	3.44571	0.0357331
NM_017350	Plaur	plasminogen activator, urokinase receptor (Plaur), transcript variant 2, mRNA	20.6903	3.85501	0.00073	13.488	4.90901	0.000568775
NM_017133	Thbs4	thrombospondin 4 (Thbs4), mRNA	18.6631	15.4034	0.00134743	27.2139	14.3741	0.000568775
NM_021744	Cd14	CD14 molecule (Cd14), mRNA	17.1726	5.63726	0.00073	32.3297	4.57245	0.000568775
NM_020542	Ccr1	chemokine (C-C motif) receptor 1 (Ccr1), mRNA	16.3534	3.84387	0.00474433	7.7061	2.1578	0.000568775
NM_013025	Ccl3	chemokine (C-C motif) ligand 3 (Ccl3), mRNA	15.163	8.59609	0.00190121	61.2522	40.0759	0.0151293
NM_013085	Plau	plasminogen activator, urokinase (Plau), mRNA	13.9843	3.31669	0.00073	25.5335	18.5195	0.00104156
NR_002316	CB741658	no definition	13.1588	8.95732	0.00073	24.5371	14.2807	0.000568775
NM_144755	Trib3	tribbles pseudokinase 3 (Trib3), mRNA	13.0889	4.46456	0.0169396	6.5337	2.79115	0.00499467
NM_012912	Atf3	activating transcription factor 3 (Atf3), mRNA	12.9663	6.54209	0.00073	68.4453	47.4501	0.000568775
NM_012580	Hmox1	heme oxygenase (decycling) 1 (Hmox1), mRNA	12.9484	3.44931	0.00073	31.5805	4.0682	0.000568775
NM_133555	Csf2rb	colony stimulating factor 2 receptor, beta, low-affinity (granulocyte-macrophage) (Csf2rb), mRNA	12.806	5.03792	0.00073	53.6509	5.59549	0.000568775
NM_130741	Lcn2	lipocalin 2 (Lcn2), mRNA	12.6619	8.7167	0.00073	32.2807	13.7746	0.000568775
NM_001191939	Msr1	macrophage scavenger receptor 1 (Msr1), mRNA	12.5908	8.60778	0.00073	33.0555	17.7048	0.000568775
NM_012620	Serpine1	serpin peptidase inhibitor, clade E (nexin, plasminogen activator inhibitor type 1), member 1 (Serpine1), mRNA	12.4194	7.45846	0.00073	30.1877	6.90326	0.000568775
NM_133306	Olr1	oxidized low density lipoprotein (lectin-like) receptor 1 (Olr1), mRNA	12.2952	4.41362	0.00073	13.2346	3.21097	0.000568775
NM_031970	Hspb1	heat shock protein B1 (Hspb1), mRNA	12.1717	6.03126	0.00073	45.3428	6.28531	0.000568775
NM_001168285	RGD1559482	similar to immunoglobulin superfamily, member 7 (RGD1559482), mRNA	11.8882	4.78425	0.00073	12.9884	5.88997	0.00104156
NM_031832	Lgals3	lectin, galactoside-binding, soluble, 3 (Lgals3), mRNA	11.8286	8.4757	0.00073	43.9253	14.7793	0.000568775
NM_001047101	Adamts7	ADAM metallopeptidase with thrombospondin type 1 motif, 7 (Adamts7), mRNA	11.2998	3.20186	0.00073	9.49067	2.91901	0.000568775
NM_001024348	LOC500567	similar to RIKEN cDNA 1700029M20 (LOC500567), mRNA	11.0654	6.14259	0.00190121	7.81621	3.03058	0.000568775
NM_133569	Angptl2	angiopoietin-like 2 (Angptl2), mRNA	10.2586	0.992408	0.00073	5.02123	0.601731	0.000568775
NM_181086	Tnfrsf12a	tumor necrosis factor receptor superfamily, member 12a (Tnfrsf12a), mRNA	10.1791	4.83203	0.00073	20.5697	2.98919	0.000568775
NM_012987	Nes	nestin (Nes), mRNA	9.58906	4.22135	0.00073	10.0164	2.70411	0.000568775
NM_001025675	Tubb6	tubulin, beta 6 class V (Tubb6), mRNA	9.41271	3.68231	0.00073	19.235	2.57662	0.000568775
NM_001108118	Itga5	integrin, alpha 5 (fibronectin receptor, alpha polypeptide) (Itga5), mRNA	9.38216	3.04648	0.00073	10.8801	2.65417	0.000568775
NM_001127304	Ncf4	neutrophil cytosolic factor 4 (Ncf4), mRNA	9.29362	2.10617	0.00073	11.1106	2.3709	0.000568775
NM_053565	Socs3	suppressor of cytokine signaling 3 (Socs3), mRNA	9.2167	3.83198	0.00073	61.9319	10.1777	0.000568775
NM_001109536	Ptx3	pentraxin 3, long (Ptx3), mRNA	9.19462	6.14194	0.012084	82.6401	22.8444	0.0167133
NM_012881	Spp1	secreted phosphoprotein 1 (Spp1), mRNA	8.96106	7.9154	0.00073	42.3051	10.1309	0.000568775
NM_001191862	Flnc	filamin C, gamma (Flnc), mRNA	8.88998	1.93341	0.00073	8.90663	2.11157	0.000568775
NM_012945	Hbegf	heparin-binding EGF-like growth factor (Hbegf), mRNA	8.88881	2.86455	0.00073	15.2896	3.26236	0.000568775
NM_138524	A3galt2	alpha 1,3-galactosyltransferase 2 (A3galt2), mRNA	8.82729	1.89611	0.00073	11.172	1.56927	0.000568775
NM_012711	Itgam	integrin, alpha M (Itgam), mRNA	8.70727	2.4901	0.00073	14.9542	2.39937	0.000568775
NM_031747	Cnn1	calponin 1, basic, smooth muscle (Cnn1), mRNA	8.63766	2.54092	0.00969985	4.16507	2.22501	0.00767948
NM_001012002	Zap70	zeta-chain (TCR) associated protein kinase 70 (Zap70), mRNA	8.45696	4.01395	0.00342255	4.19471	0.600953	0.00188208
NM_012779	Aqp5	aquaporin 5 (Aqp5), mRNA	8.45052	4.18446	0.0196278	9.71645	3.53633	0.0118208
NM_012794	Glycam1	glycosylation dependent cell adhesion molecule 1 (Glycam1), mRNA	8.25873	6.85183	0.00073	12.0401	10.3002	0.000568775
NM_012843	Emp1	epithelial membrane protein 1 (Emp1), mRNA	8.2478	3.1553	0.00073	10.8154	1.58818	0.000568775
NM_001017478	Cxcl16	chemokine (C-X-C motif) ligand 16 (Cxcl16), mRNA	8.14966	2.03017	0.00073	8.39989	2.09833	0.000568775
NM_001007144	Plin2	perilipin 2 (Plin2), mRNA	8.14147	1.79895	0.00073	9.32963	1.59916	0.000568775
NM_207603	Fcgr3a	Fc fragment of IgG, low affinity IIIa, receptor (Fcgr3a), mRNA	8.05391	1.5465	0.00073	12.8404	2.62319	0.000568775
NM_001109422	Bcl3	B-cell CLL/lymphoma 3 (Bcl3), mRNA	7.9256	4.18742	0.00073	21.5686	3.91456	0.000568775
NM_080889	Il2rg	interleukin 2 receptor, gamma (Il2rg), mRNA	7.9093	2.76205	0.00073	7.91714	2.51949	0.000568775
NM_019336	Rgs1	regulator of G-protein signaling 1 (Rgs1), mRNA	7.88221	4.84982	0.00073	15.3442	6.94829	0.000568775
NM_001025733	Procr	protein C receptor, endothelial (Procr), mRNA	7.88117	1.08629	0.00073	6.49815	0.835285	0.000568775
NM_207601	Plp2	proteolipid protein 2 (colonic epithelium-enriched) (Plp2), mRNA	7.86109	2.19965	0.00073	7.94391	1.85679	0.000568775
NM_031584	Slc22a2	solute carrier family 22 (organic cation transporter), member 2 (Slc22a2), mRNA	7.79938	7.84039	0.0309003	5.27723	3.26163	0.00767948
NM_133416	Bcl2a1	BCL2-related protein A1 (Bcl2a1), mRNA	7.76497	1.86804	0.00073	6.46276	2.37489	0.000568775
NM_001107160	Asf1b	anti-silencing function 1B histone chaperone (Asf1b), mRNA	7.57775	5.12982	0.0339595	5.66879	3.64047	0.0126053
NM_001173386	Clec7a	C-type lectin domain family 7, member A (Clec7a), mRNA	7.55169	4.99543	0.00134743	14.9055	4.5629	0.000568775
NM_001007612	Ccl7	chemokine (C-C motif) ligand 7 (Ccl7), mRNA	7.54588	5.75955	0.00073	59.6897	21.9362	0.0033828
NM_001079890	Gprc5a	G protein-coupled receptor, class C, group 5, member A (Gprc5a), mRNA	7.54259	3.3137	0.00073	7.47762	2.5463	0.000568775
NM_001108950	Gnat2	guanine nucleotide binding protein (G protein), alpha transducing activity polypeptide 2 (Gnat2), mRNA	7.53104	4.74247	0.0455726	5.27123	0.898857	0.017343
NM_153720	Itgb3	no definition	7.51754	1.43523	0.00073	15.5004	5.53111	0.000568775
NM_001033703	Apobec3b	apolipoprotein B mRNA editing enzyme, catalytic polypeptide-like 3B (Apobec3b), mRNA	7.48997	2.45329	0.010391	8.22206	4.36685	0.00979983
NM_012953	Fosl1	fos-like antigen 1 (Fosl1), mRNA	7.42716	1.24654	0.00073	9.88177	1.26552	0.000568775
NM_173136	Akr1b8	aldo-keto reductase family 1, member B8 (Akr1b8), mRNA	7.42273	3.3396	0.00073	15.0445	1.74987	0.000568775
NM_053619	C5ar1	complement component 5a receptor 1 (C5ar1), mRNA	7.42222	2.03393	0.00073	9.95672	1.49037	0.000568775
NM_001108786	Csrnp1	cysteine-serine-rich nuclear protein 1 (Csrnp1), mRNA	7.40449	1.97438	0.00073	10.4645	2.05147	0.000568775
NM_001106045	Sox7	SRY (sex determining region Y)-box 7 (Sox7), mRNA	7.36594	1.27148	0.00073	8.68382	1.28053	0.000568775
NM_001270807; NM_001270808; NM_001270809; NM_001270810; NM_001270811; NM_133386	Sphk1	sphingosine kinase 1 (Sphk1), transcript variant 2, mRNA; sphingosine kinase 1 (Sphk1), transcript variant 3, mRNA; sphingosine kinase 1 (Sphk1), transcript variant 4, mRNA; sphingosine kinase 1 (Sphk1), transcript variant 5, mRNA; sphingosine kinase 1 (Sphk1), transcript variant 1, mRNA; sphingosine kinase 1 (Sphk1), transcript variant 6, mRNA	7.216	3.29332	0.00073	8.94226	1.7327	0.000568775
NM_024145	Fgr	feline Gardner-Rasheed sarcoma viral oncogene (Fgr), mRNA	7.1066	2.47547	0.00073	9.24171	2.75466	0.000568775
NM_019216	Gdf15	growth differentiation factor 15 (Gdf15), mRNA	7.03646	4.26001	0.00387791	4.10221	2.03063	0.00264305
NM_001270701; NM_001270702; NM_001270703; NM_023021	Kcnn4	no definition; no definition; no definition; potassium intermediate/small conductance calcium-activated channel, subfamily N, member 4 (Kcnn4), transcript variant 1, mRNA	6.96358	1.40663	0.00073	10.4179	2.60813	0.000568775
NM_001031638	Cd68	Cd68 molecule (Cd68), mRNA	6.95235	3.1858	0.00073	8.74343	2.42881	0.000568775
NM_024356	Gch1	GTP cyclohydrolase 1 (Gch1), mRNA	6.89156	1.48933	0.00291852	4.19811	0.969512	0.00104156
NM_001013086	Capg	capping protein (actin filament), gelsolin-like (Capg), mRNA	6.85069	1.09678	0.00073	7.83438	0.784697	0.000568775
NM_001130573	Maff	v-maf avian musculoaponeurotic fibrosarcoma oncogene homolog F (Maff), mRNA	6.79866	3.83832	0.00073	19.5082	2.24192	0.000568775
NM_001106192	Cdt1	chromatin licensing and DNA replication factor 1 (Cdt1), mRNA	6.73851	1.10662	0.00073	6.01631	1.40021	0.000568775
NM_001170595	Gpr132	G protein-coupled receptor 132 (Gpr132), mRNA	6.73016	3.0544	0.0124289	7.66901	2.25461	0.00709664
NM_053808	F2rl3	coagulation factor II (thrombin) receptor-like 3 (F2rl3), mRNA	6.71841	3.64145	0.0481711	13.5538	8.37567	0.015328
NM_001135009	Col4a1	collagen, type IV, alpha 1 (Col4a1), mRNA	6.70748	1.02104	0.00073	6.75479	1.36816	0.000568775
NM_001191735	Elf4	E74-like factor 4 (ets domain transcription factor) (Elf4), mRNA	6.6733	0.75523	0.00073	7.4516	0.998023	0.000568775
NM_012924	Cd44	Cd44 molecule (Cd44), mRNA	6.66558	2.22399	0.00073	14.6099	1.70497	0.000568775
NM_001108511	Tnfrsf26	tumor necrosis factor receptor superfamily, member 26 (Tnfrsf26), mRNA	6.64754	3.16502	0.00073	11.1359	1.38166	0.000568775
NM_053687	Slfn3	schlafen 3 (Slfn3), mRNA	6.62518	3.75594	0.00073	4.28184	3.17488	0.000568775
NM_019280	Gja5	gap junction protein, alpha 5 (Gja5), mRNA	6.60615	1.57219	0.00073	6.11558	1.00306	0.000568775
NM_012534	Cryaa	crystallin, alpha A (Cryaa), transcript variant 1, mRNA	6.55361	5.04001	0.010391	25.3948	19.0846	0.0151293
NM_001031658	Slc11a1	solute carrier family 11 (proton-coupled divalent metal ion transporter), member 1 (Slc11a1), mRNA	6.48897	1.11216	0.00073	7.97404	1.24663	0.000568775
NM_017076	PVR	poliovirus receptor (PVR), mRNA	6.4543	1.47735	0.00073	10.1033	3.05622	0.000568775
NM_001100984	Ncf2	neutrophil cytosolic factor 2 (Ncf2), mRNA	6.43478	2.11775	0.00073	10.2259	2.46231	0.000568775
NM_133298	Gpnmb	glycoprotein (transmembrane) nmb (Gpnmb), mRNA	6.38041	1.18766	0.00073	15.2155	1.98285	0.000568775
NM_022393	Clec10a	C-type lectin domain family 10, member A (Clec10a), mRNA	6.33634	4.41481	0.00073	4.0257	2.15143	0.000568775
NM_001013065	Ggn	gametogenetin (Ggn), mRNA	6.33213	1.15639	0.00073	5.32374	2.36389	0.00104156
NM_001134716	Clec12a	C-type lectin domain family 12, member A (Clec12a), mRNA	6.27393	3.58922	0.00073	14.2432	3.09809	0.000568775
NM_001008363	Zfand2a	zinc finger, AN1-type domain 2A (Zfand2a), mRNA	6.26103	0.971448	0.00073	5.56816	0.905387	0.000568775
NM_017208	Lbp	lipopolysaccharide binding protein (Lbp), mRNA	6.25786	4.92334	0.00073	35.4391	21.5661	0.000568775
NM_031327	Cyr61	cysteine-rich, angiogenic inducer, 61 (Cyr61), mRNA	6.21571	2.90729	0.00073	41.7713	13.081	0.000568775
NM_030847	Emp3	epithelial membrane protein 3 (Emp3), mRNA	6.21433	2.32737	0.00073	6.07326	1.60141	0.000568775
NM_001007713	Tmbim1	transmembrane BAX inhibitor motif containing 1 (Tmbim1), mRNA	6.19219	1.7968	0.0236437	8.56326	2.52713	0.000568775
NM_001013062	Thbs1	thrombospondin 1 (Thbs1), mRNA	6.16978	1.355	0.00073	6.19035	1.39763	0.000568775
NM_053861	Tnc	tenascin C (Tnc), mRNA	6.1458	1.36034	0.00073	6.9268	1.30713	0.000568775
NM_138879	Sele	selectin E (Sele), mRNA	6.14511	1.7708	0.00073	6.38355	1.78044	0.000568775
NM_022197	Fos	FBJ osteosarcoma oncogene (Fos), mRNA	6.13869	2.12374	0.00073	17.8453	3.46528	0.000568775
NM_031549	Tagln	transgelin (Tagln), mRNA	6.06077	0.84147	0.00073	5.01326	1.22876	0.000568775
NM_001013127	Tagln2	transgelin 2 (Tagln2), mRNA	6.04692	1.48235	0.00073	7.51853	1.86539	0.000568775
NM_019285	Adcy4	adenylate cyclase 4 (Adcy4), mRNA	6.03695	1.25536	0.00073	5.44197	0.579229	0.000568775
NM_001271143	S1pr3	sphingosine-1-phosphate receptor 3 (S1pr3), mRNA	5.96437	2.45925	0.00073	18.5041	3.82078	0.000568775
NM_001033955; NM_001033956; NM_017338	Calca	calcitonin-related polypeptide alpha (Calca), transcript variant 2, mRNA; calcitonin-related polypeptide alpha (Calca), transcript variant 3, mRNA; calcitonin-related polypeptide alpha (Calca), transcript variant 1, mRNA	5.95285	0.887791	0.015238	3.7005	0.522437	0.021183
NM_139342	Ripk3	receptor-interacting serine-threonine kinase 3 (Ripk3), mRNA	5.87061	2.34205	0.00073	17.2826	2.32045	0.000568775
NM_001025420	Lsp1	no definition	5.84872	1.94872	0.00073	8.17325	2.323	0.000568775
NM_001025415	Ch25h	cholesterol 25-hydroxylase (Ch25h), mRNA	5.84017	1.24184	0.00073	5.96702	1.29548	0.000568775
NM_001008321	Gadd45b	growth arrest and DNA-damage-inducible, beta (Gadd45b), mRNA	5.82347	1.702	0.00073	6.04906	1.02709	0.000568775
NM_022230	Stc2	stanniocalcin 2 (Stc2), mRNA	5.79292	3.68808	0.0341387	2.62217	0.980894	0.0406586
NM_031771	Thbd	thrombomodulin (Thbd), mRNA	5.7251	1.57287	0.00073	4.92314	0.494274	0.000568775
NM_024400	Adamts1	ADAM metallopeptidase with thrombospondin type 1 motif, 1 (Adamts1), mRNA	5.70758	2.20757	0.00073	15.3964	2.78157	0.000568775
NM_001134599	Flna	filamin A, alpha (Flna), mRNA	5.70588	0.443591	0.00073	4.69505	0.455923	0.000568775
NM_001002807	Clic1	chloride intracellular channel 1 (Clic1), mRNA	5.63814	0.942918	0.00073	8.57704	1.10353	0.000568775
NM_053318	Hpx	hemopexin (Hpx), mRNA	5.63638	2.73201	0.00899688	5.20865	2.71943	0.00403442
NM_012515	Tspo	translocator protein (Tspo), mRNA	5.63252	1.63702	0.00073	6.57331	1.93571	0.000568775
NM_001127543	Fermt3	fermitin family member 3 (Fermt3), mRNA	5.61544	1.49713	0.00073	4.76363	0.41228	0.000568775
NM_206846	Ifi27l2b	interferon, alpha-inducible protein 27 like 2B (Ifi27l2b), mRNA	5.53932	2.25023	0.00073	7.50202	3.15756	0.000568775
NM_019386	Tgm2	transglutaminase 2 (Tgm2), mRNA	5.53108	2.79991	0.00073	5.55648	2.21113	0.000568775
NM_001013941	LOC298795	similar to 14-3-3 protein sigma (LOC298795), mRNA	5.51171	2.68463	0.00134743	6.64233	1.93355	0.00104156
NM_019358	Pdpn	podoplanin (Pdpn), mRNA	5.48104	1.63899	0.00073	9.06546	2.28882	0.000568775
NM_053897	F2rl1	coagulation factor II (thrombin) receptor-like 1 (F2rl1), mRNA	5.40682	1.32653	0.00073	8.02644	3.35325	0.000568775
NM_001005384	Osmr	oncostatin M receptor (Osmr), mRNA	5.39907	3.08567	0.00073	8.82827	2.14128	0.000568775
NM_022667	Slco2a1	solute carrier organic anion transporter family, member 2a1 (Slco2a1), mRNA	5.39491	2.25811	0.00073	4.27789	1.59762	0.000568775
NM_053383	Cd93	no definition	5.38684	2.00617	0.00073	4.92246	0.892574	0.000568775
NM_019296	Cdk1	cyclin-dependent kinase 1 (Cdk1), mRNA	5.31121	0.89694	0.00342255	6.24469	3.97736	0.00591236
NM_181382	Gldn	gliomedin (Gldn), mRNA	5.28726	2.13341	0.00073	7.72438	1.43774	0.000568775
NM_012603	Myc	myelocytomatosis oncogene (Myc), mRNA	5.26298	1.35991	0.00073	11.5622	1.00479	0.000568775
NM_012967	Icam1	intercellular adhesion molecule 1 (Icam1), mRNA	5.18265	1.43444	0.00073	5.44688	1.0287	0.000568775
NM_030834	Slc16a3	solute carrier family 16 (monocarboxylate transporter), member 3 (Slc16a3), mRNA	5.18261	1.48419	0.00073	3.71371	1.06762	0.000568775
NM_031012	Anpep	alanyl (membrane) aminopeptidase (Anpep), mRNA	5.17328	1.8575	0.00073	3.48109	1.24889	0.000568775
NM_001108550	Postn	periostin, osteoblast specific factor (Postn), mRNA	5.16941	1.98386	0.00073	6.10453	2.81244	0.000568775
NM_001100836	Fcgr1a	Fc fragment of IgG, high affinity Ia, receptor (CD64) (Fcgr1a), mRNA	5.16923	0.502389	0.00073	7.16437	0.625359	0.000568775
NM_001172120	Tlr1	no definition	5.16461	2.06324	0.00190121	7.437	3.44486	0.00147371
NM_001010968	Eng	no definition	5.14271	1.01052	0.00073	4.39657	0.614603	0.000568775
NM_181384	Tnfsf9	tumor necrosis factor (ligand) superfamily, member 9 (Tnfsf9), mRNA	5.1394	1.34274	0.00073	7.63877	1.35932	0.000568775
NM_022531	Des	desmin (Des), mRNA	5.12816	1.26115	0.00073	5.66529	2.00517	0.000568775
NM_175756	Fcgr2b	Fc fragment of IgG, low affinity IIb, receptor (CD32) (Fcgr2b), mRNA	5.11311	1.47437	0.00073	7.36722	1.7716	0.000568775
NM_001107159	Mmp19	matrix metallopeptidase 19 (Mmp19), mRNA	5.0551	1.88588	0.00073	8.76236	1.69257	0.000568775
NM_144750	Aspg	asparaginase (Aspg), mRNA	5.02436	2.03512	0.00073	9.88609	2.25288	0.000568775
NM_207615	Clcf1	cardiotrophin-like cytokine factor 1 (Clcf1), mRNA	4.95643	0.678694	0.00073	6.39973	2.05516	0.000568775
NM_017034	Pim1	Pim-1 proto-oncogene, serine/threonine kinase (Pim1), mRNA	4.95588	1.27228	0.00073	5.04488	1.16068	0.000568775
NM_001077200	Piezo1	family with sequence similarity 38, member A (Fam38a), mRNA	4.95536	0.550205	0.00073	5.74557	1.08854	0.000568775
NM_001271058; NM_001271059; NM_001271060; NM_001271061; NM_001271062; NM_173096	Mx1	myxovirus (influenza virus) resistance 1 (Mx1), transcript variant 2, mRNA; myxovirus (influenza virus) resistance 1 (Mx1), transcript variant 3, mRNA; myxovirus (influenza virus) resistance 1 (Mx1), transcript variant 4, mRNA; myxovirus (influenza virus) resistance 1 (Mx1), transcript variant 5, mRNA; myxovirus (influenza virus) resistance 1 (Mx1), transcript variant 6, mRNA; myxovirus (influenz…	4.91111	1.52884	0.00073	2.94392	1.36582	0.000568775
NM_053455	Fgl2	fibrinogen-like 2 (Fgl2), mRNA	4.90044	1.91094	0.0107193	6.51651	1.49968	0.000568775
NM_001009717	Lrg1	leucine-rich alpha-2-glycoprotein 1 (Lrg1), mRNA	4.89633	0.833385	0.00073	5.93587	0.504982	0.000568775
NM_001106314	Ifitm1	interferon induced transmembrane protein 1 (Ifitm1), mRNA	4.89378	2.56554	0.00073	6.40594	2.06239	0.000568775
NM_175758	Slc1a5	solute carrier family 1 (neutral amino acid transporter), member 5 (Slc1a5), mRNA	4.87476	1.53317	0.00073	6.73333	1.12497	0.000568775
NM_017365	Pdlim1	PDZ and LIM domain 1 (Pdlim1), mRNA	4.86753	1.33218	0.00073	3.96629	1.05948	0.000568775
NM_001109049	Ccdc103	coiled-coil domain containing 103 (Ccdc103), mRNA	4.85167	1.61117	0.00291852	9.19003	3.5392	0.00621851
NM_023953	Cd200r1	CD200 receptor 1 (Cd200r1), mRNA	4.8477	2.12655	0.01344	4.89073	2.35668	0.00825836
NM_001007554	Fblim1	filamin binding LIM protein 1 (Fblim1), mRNA	4.84568	2.62748	0.0043239	4.66701	1.38197	0.00104156
NM_212513	Lag3	lymphocyte-activation gene 3 (Lag3), mRNA	4.84011	1.87754	0.010391	3.58437	1.0989	0.0105715
NM_001033998	Itgal	integrin, alpha L (Itgal), mRNA	4.82049	0.991899	0.00073	8.5865	1.92297	0.000568775
NM_138504	Osgin1	oxidative stress induced growth inhibitor 1 (Osgin1), mRNA	4.77612	1.66395	0.00073	3.42278	0.488733	0.000568775
NM_001024253	Upk1b	uroplakin 1B (Upk1b), mRNA	4.76363	3.65772	0.0160833	5.97708	3.84021	0.00825836
NM_001191805	Mcm3	minichromosome maintenance complex component 3 (Mcm3), mRNA	4.73781	1.14367	0.00073	7.48141	1.36937	0.000568775
NM_030863	Msn	moesin (Msn), mRNA	4.71393	0.658994	0.00073	5.15128	0.910423	0.000568775
NM_001108873	Tnfrsf10b	no definition	4.69001	0.814971	0.0043239	5.55151	1.56708	0.00225915
NM_001105971	Slamf9	SLAM family member 9 (Slamf9), mRNA	4.67339	2.18353	0.0178476	4.94054	1.89437	0.00876461
NM_001107845	Gsap	gamma-secretase activating protein (Gsap), mRNA	4.67025	1.37901	0.00134743	3.88157	0.32297	0.00104156
NM_153626	Npas4	neuronal PAS domain protein 4 (Npas4), mRNA	4.62194	2.0036	0.00073	4.95924	1.98328	0.000568775
NM_001106170	Mcm5	minichromosome maintenance complex component 5 (Mcm5), mRNA	4.62172	2.38736	0.00073	14.9845	4.36695	0.000568775
NM_001108563	Sypl2	synaptophysin-like 2 (Sypl2), mRNA	4.62012	1.22779	0.00073	7.22967	2.29991	0.000568775
NM_138882	Pla1a	phospholipase A1 member A (Pla1a), mRNA	4.61759	0.785653	0.00073	7.80355	1.93104	0.000568775
NM_017143	F10	coagulation factor X (F10), mRNA	4.59741	2.07413	0.00134743	3.1635	1.27975	0.00369784
NM_001008384	Rac2	ras-related C3 botulinum toxin substrate 2 (rho family, small GTP binding protein Rac2) (Rac2), mRNA	4.5968	0.380383	0.00073	4.11117	0.496404	0.000568775
NM_019153	Fbln5	fibulin 5 (Fbln5), mRNA	4.59269	0.701472	0.00073	3.34204	0.801375	0.000568775
NM_001077674	Hlx	H2.0-like homeobox (Hlx), mRNA	4.52488	0.891345	0.00073	5.05146	0.746778	0.000568775
NM_001109624	LOC691141	hypothetical protein LOC691141 (LOC691141), mRNA	4.5072	1.38894	0.00073	3.47309	0.98828	0.000568775
NM_001047858	Srxn1	no definition	4.46887	0.813662	0.00073	5.31165	0.915573	0.000568775
NM_133290	Zfp36	zinc finger protein 36 (Zfp36), mRNA	4.46355	1.68525	0.00073	14.5541	2.56389	0.000568775
NM_031140	Vim	vimentin (Vim), mRNA	4.45576	1.47039	0.00073	5.26572	0.884215	0.000568775
NM_001107979	Fhl3	four and a half LIM domains 3 (Fhl3), mRNA	4.44317	0.594541	0.00073	4.40225	0.408709	0.000568775
NM_001108068	Sbno2	strawberry notch homolog 2 (Drosophila) (Sbno2), mRNA	4.44136	1.59531	0.00073	7.5682	0.836957	0.000568775
NM_001077589	Rgs16	regulator of G-protein signaling 16 (Rgs16), mRNA	4.43831	1.55713	0.00073	3.89799	1.02932	0.000568775
NM_001170434	Lrrc32	leucine rich repeat containing 32 (Lrrc32), mRNA	4.43287	0.977282	0.00073	4.50236	0.711378	0.000568775
NM_013154	Cebpd	CCAAT/enhancer binding protein (C/EBP), delta (Cebpd), mRNA	4.4251	2.12813	0.00073	11.1441	4.91355	0.000568775
NM_022218	Cmklr1	chemokine-like receptor 1 (Cmklr1), mRNA	4.42393	0.832351	0.00073	4.44003	1.0468	0.000568775
NM_001109334	Rnf225	similar to chromosome 6 open reading frame 148 (RGD1561909), mRNA	4.41631	1.50768	0.00073	5.64092	1.86758	0.000568775
NM_001009681	Oasl	2'-5'-oligoadenylate synthetase-like (Oasl), mRNA	4.39734	1.16161	0.00291852	2.44591	1.9853	0.0428385
NM_001005540	Ppm1j	protein phosphatase, Mg2+/Mn2+ dependent, 1J (Ppm1j), mRNA	4.39094	2.02765	0.00073	3.00389	0.835811	0.00225915
NM_001004095	S100a11	S100 calcium binding protein A11 (S100a11), mRNA	4.38632	1.76911	0.00073	5.35731	1.23991	0.000568775
NM_017097	Ctsc	cathepsin C (Ctsc), mRNA	4.38124	0.774036	0.00073	4.54065	0.819112	0.000568775
NM_001107869	Dysf	dysferlin (Dysf), mRNA	4.37578	0.589213	0.00073	3.92062	0.903417	0.000568775
NM_133380	Il4r	interleukin 4 receptor (Il4r), mRNA	4.36624	0.917256	0.00073	5.45504	0.616347	0.000568775
NM_134454	Angpt2	angiopoietin 2 (Angpt2), mRNA	4.36551	1.01923	0.00073	4.40176	1.43805	0.000568775
NM_001109022	Inmt	indolethylamine N-methyltransferase (Inmt), mRNA	4.35415	2.63529	0.00073	10.4221	3.21165	0.000568775
NM_001037780	Itgb2	integrin, beta 2 (Itgb2), mRNA	4.34059	0.713573	0.00073	5.98865	0.898667	0.000568775
NM_001077640	Gadd45g	growth arrest and DNA-damage-inducible, gamma (Gadd45g), mRNA	4.32062	2.186	0.00073	6.2205	1.81108	0.000568775
NM_001109585	Trim47	tripartite motif-containing 47 (Trim47), mRNA	4.32	0.880283	0.00073	5.49017	1.04128	0.000568775
NM_183330	Ctsz	cathepsin Z (Ctsz), mRNA	4.31889	0.941616	0.00073	5.29625	1.11494	0.000568775
NM_001015032	Galnt3	polypeptide N-acetylgalactosaminyltransferase 3 (Galnt3), mRNA	4.26824	1.61681	0.00939542	8.70135	3.04045	0.00767948
NM_001107909	Map3k6	mitogen-activated protein kinase kinase kinase 6 (Map3k6), mRNA	4.25376	1.62107	0.00073	5.6649	1.41007	0.000568775
NM_130399	Ada	adenosine deaminase (Ada), mRNA	4.23902	1.11119	0.00073	2.3123	0.800381	0.0167133
NM_001191994	Slc37a2	solute carrier family 37 (glucose-6-phosphate transporter), member 2 (Slc37a2), mRNA	4.23009	0.76047	0.00073	5.44412	1.36133	0.000568775
NM_012618	S100a4	S100 calcium-binding protein A4 (S100a4), mRNA	4.20519	0.705562	0.00073	4.54635	1.25416	0.000568775
NM_053727	Nfil3	nuclear factor, interleukin 3 regulated (Nfil3), mRNA	4.1998	0.666962	0.00073	4.75185	1.36459	0.000568775
NM_001077671	Zc3h12a	zinc finger CCCH type containing 12A (Zc3h12a), mRNA	4.19052	1.13655	0.00073	3.8896	0.632383	0.000568775
NM_019905	Anxa2	annexin A2 (Anxa2), mRNA	4.17394	1.25657	0.00073	3.53297	0.661274	0.000568775
NM_001106716	Osr1	odd-skipped related transciption factor 1 (Osr1), mRNA	4.16126	2.83576	0.00073	2.1042	1.13181	0.0185998
NM_001109002	Smad6	SMAD family member 6 (Smad6), mRNA	4.15809	0.96637	0.00073	2.27879	0.402268	0.0135268
NM_001106273	Mesp2	mesoderm posterior basic helix-loop-helix transcription factor 2 (Mesp2), mRNA	4.15584	1.00706	0.00073	3.86932	0.863681	0.000568775
NM_022715	Mvp	major vault protein (Mvp), mRNA	4.14603	0.690948	0.00073	4.41719	0.587881	0.000568775
NM_012812	Cox6a2	cytochrome c oxidase subunit VIa polypeptide 2 (Cox6a2), transcript variant 1, mRNA	4.13879	1.54274	0.00597101	5.69573	1.27321	0.00104156
NM_001136124	Ifitm3	interferon induced transmembrane protein 3 (Ifitm3), mRNA	4.13406	1.49961	0.00073	6.07464	1.5513	0.000568775
NM_001107877	Adamts9	ADAM metallopeptidase with thrombospondin type 1 motif, 9 (Adamts9), mRNA	4.09255	1.89161	0.00073	5.28048	0.7328	0.000568775
NM_053596	Ece1	endothelin converting enzyme 1 (Ece1), mRNA	4.08674	0.530448	0.00073	4.42246	0.654931	0.000568775
NM_181476	Niacr1	niacin receptor 1 (Niacr1), mRNA	4.08136	1.8418	0.011074	4.55955	2.08219	0.00468808
NM_023985	Trib1	tribbles pseudokinase 1 (Trib1), mRNA	4.07856	1.26069	0.00073	6.73977	2.23558	0.000568775
NM_031114	S100a10	S100 calcium binding protein A10 (S100a10), mRNA	4.07616	0.604655	0.00073	5.44994	0.87127	0.000568775
NM_053802	Tgfbi	transforming growth factor, beta induced (Tgfbi), mRNA	4.06721	1.61501	0.00073	2.78587	1.03857	0.000568775
NM_001011936	Bag3	Bcl2-associated athanogene 3 (Bag3), mRNA	4.05941	0.404948	0.00073	5.92235	1.06951	0.000568775
NM_001142367; NM_012997	P2rx1	no definition; purinergic receptor P2X, ligand-gated ion channel, 1 (P2rx1), transcript variant 1, mRNA	4.05269	0.640284	0.0124289	3.81838	1.44106	0.00225915
NM_138913	Oas1a	2'-5' oligoadenylate synthetase 1A (Oas1a), mRNA	4.05058	1.24518	0.00190121	2.40657	1.54929	0.0272023
NM_021578	Tgfb1	transforming growth factor, beta 1 (Tgfb1), mRNA	4.04203	0.82382	0.00073	4.50873	1.03222	0.000568775
NM_017125	Cd63	Cd63 molecule (Cd63), mRNA	4.03763	0.726259	0.00073	4.72535	0.811288	0.000568775
NM_138518	Crispld2	cysteine-rich secretory protein LCCL domain containing 2 (Crispld2), mRNA	3.9837	0.760511	0.00073	2.80107	0.632152	0.000568775
NM_001107067; NM_001270834	Rhbdf2	rhomboid 5 homolog 2 (Drosophila) (Rhbdf2), transcript variant 1, mRNA; rhomboid 5 homolog 2 (Drosophila) (Rhbdf2), transcript variant 2, mRNA	3.97292	1.15685	0.00073	4.70805	0.84552	0.000568775
NM_001009965	Tsku	tsukushi, small leucine rich proteoglycan (Tsku), mRNA	3.9639	1.36603	0.00073	3.52333	0.954363	0.000568775
NM_001107031	Slfn2	schlafen 2 (Slfn2), mRNA	3.96285	1.15691	0.00073	3.00745	1.10777	0.000568775
NM_001106461	Rhoc	ras homolog family member C (Rhoc), mRNA	3.95172	0.344248	0.00073	4.75736	0.492402	0.000568775
NM_001270688; NM_001270689; NM_021909	Fxyd5	FXYD domain-containing ion transport regulator 5 (Fxyd5), transcript variant 2, mRNA; FXYD domain-containing ion transport regulator 5 (Fxyd5), transcript variant 3, mRNA; FXYD domain-containing ion transport regulator 5 (Fxyd5), transcript variant 1, mRNA	3.93671	0.983024	0.00073	4.30514	0.67505	0.000568775
NM_013069	Cd74	Cd74 molecule, major histocompatibility complex, class II invariant chain (Cd74), mRNA	3.92211	1.18296	0.00073	3.06437	0.96194	0.000568775
NM_001008320	Rhoj	ras homolog family member J (Rhoj), mRNA	3.91928	0.63148	0.00073	2.2641	0.332991	0.00104156
NM_212505	Ier3	immediate early response 3 (Ier3), mRNA	3.91795	1.15844	0.00073	4.51899	0.933989	0.000568775
NM_001109102	Fam167a	family with sequence similarity 167, member A (Fam167a), mRNA	3.91418	1.56401	0.00073	4.3546	1.37012	0.000568775
NM_023987	Birc3	baculoviral IAP repeat-containing 3 (Birc3), mRNA	3.90624	1.28543	0.00073	6.11113	1.32723	0.000568775
NM_001100640	Lamc2	laminin, gamma 2 (Lamc2), mRNA	3.88714	1.60965	0.00073	2.15852	1.23326	0.0155629
NM_001105734	Dusp10	dual specificity phosphatase 10 (Dusp10), mRNA	3.87996	0.792864	0.00073	3.56705	1.07695	0.000568775
NM_031658	Msln	mesothelin (Msln), mRNA	3.86013	2.78559	0.00073	5.80373	3.35268	0.000568775
NM_021586	Ltbp2	latent transforming growth factor beta binding protein 2 (Ltbp2), mRNA	3.85612	2.57848	0.00073	4.17631	1.75483	0.000568775
NM_134360	Cd40	CD40 molecule, TNF receptor superfamily member 5 (Cd40), mRNA	3.84222	1.15529	0.0172485	3.17272	1.18631	0.018387
NM_001173427	Dram1	DNA-damage regulated autophagy modulator 1 (Dram1), mRNA	3.82659	1.05153	0.00073	3.47863	0.890256	0.000568775
NM_021838	Nos3	nitric oxide synthase 3, endothelial cell (Nos3), mRNA	3.79611	0.655553	0.00073	4.6755	0.75707	0.000568775
NM_001108977	Epha2	Eph receptor A2 (Epha2), mRNA	3.78801	0.659242	0.00073	4.61647	1.19208	0.000568775
NM_001106434	Tm4sf1	transmembrane 4 L six family member 1 (Tm4sf1), mRNA	3.78664	0.875539	0.00073	3.08102	0.589694	0.000568775
NM_001108902	Rab32	RAB32, member RAS oncogene family (Rab32), mRNA	3.77407	0.959724	0.00073	4.99706	1.32155	0.000568775
NM_022259	Cd244	Cd244 molecule, natural killer cell receptor 2B4 (Cd244), mRNA	3.76208	1.07985	0.00559409	3.30237	0.459573	0.00264305
NM_001134843	Myo1g	myosin IG (Myo1g), mRNA	3.75231	0.729424	0.00190121	5.44994	0.965825	0.00104156
NM_001024967	Tmem106a	transmembrane protein 106A (Tmem106a), mRNA	3.74937	0.761709	0.00242057	4.25686	1.54655	0.000568775
NM_053889	Vwf	von Willebrand factor (Vwf), mRNA	3.72371	0.662398	0.00073	3.73071	0.658435	0.000568775
NM_021654	Gja4	gap junction protein, alpha 4 (Gja4), mRNA	3.71301	1.06011	0.00073	3.39105	0.934395	0.000568775
NM_199093	Serping1	serpin peptidase inhibitor, clade G (C1 inhibitor), member 1 (Serping1), mRNA	3.70307	1.35087	0.00073	5.43202	1.44445	0.000568775
NM_030833	Ifitm2	interferon induced transmembrane protein 2 (Ifitm2), mRNA	3.70053	1.1113	0.00073	2.55818	0.53095	0.000568775
NM_019143	Fn1	no definition	3.69786	1.14672	0.00073	4.84353	1.50284	0.000568775
NM_001173437	Chac1	ChaC, cation transport regulator homolog 1 (E. coli) (Chac1), mRNA	3.68857	0.751029	0.00073	3.55463	0.796389	0.000568775
NM_138854	Slc38a5	solute carrier family 38, member 5 (Slc38a5), mRNA	3.68415	1.19135	0.00073	2.05107	0.668368	0.0126053
NM_001109377	Clec5a	C-type lectin domain family 5, member A (Clec5a), mRNA	3.6806	1.14056	0.00073	5.81738	1.19981	0.000568775
NM_032085	Col3a1	collagen, type III, alpha 1 (Col3a1), mRNA	3.65753	2.07417	0.00073	3.29377	1.49694	0.000568775
NM_012907	Apobec1	apolipoprotein B mRNA editing enzyme, catalytic polypeptide 1 (Apobec1), mRNA	3.65208	1.09699	0.00519082	5.12695	1.57706	0.00104156
NM_012904	Anxa1	annexin A1 (Anxa1), mRNA	3.64442	0.899641	0.00073	4.06009	0.882451	0.000568775
NM_013091	Tnfrsf1a	tumor necrosis factor receptor superfamily, member 1a (Tnfrsf1a), mRNA	3.63468	0.476332	0.00073	5.26353	0.663065	0.000568775
NM_001107095	Nfkbiz	nuclear factor of kappa light polypeptide gene enhancer in B-cells inhibitor, zeta (Nfkbiz), mRNA	3.62746	1.17138	0.00073	2.98216	0.744394	0.000568775
NM_080767	Psmb8	proteasome (prosome, macropain) subunit, beta type, 8 (Psmb8), mRNA	3.62701	1.26803	0.00073	4.12459	1.24667	0.000568775
NM_023965	Cybb	cytochrome b-245, beta polypeptide (Cybb), mRNA	3.6048	1.5768	0.00190121	3.08911	0.560502	0.00301488
NM_012715	Adm	adrenomedullin (Adm), mRNA	3.6034	0.74907	0.00073	3.79119	0.749168	0.000568775
NM_024127	Gadd45a	growth arrest and DNA-damage-inducible, alpha (Gadd45a), mRNA	3.60113	0.974079	0.00073	4.49257	0.787065	0.000568775
NM_001127546	Kdelr3	KDEL (Lys-Asp-Glu-Leu) endoplasmic reticulum protein retention receptor 3 (Kdelr3), mRNA	3.60076	0.959034	0.00073	3.10827	0.544616	0.000568775
NM_212466	Cfb	complement factor B (Cfb), mRNA	3.59445	1.17482	0.00073	3.21157	1.17672	0.000568775
NM_001014220	Sp100	no definition	3.59173	0.748456	0.00242057	2.26318	0.639175	0.0144595
NM_133546	Ppp1r15a	protein phosphatase 1, regulatory subunit 15A (Ppp1r15a), mRNA	3.59161	0.276581	0.00073	3.93908	0.261037	0.000568775
NM_001108108	Ano6	anoctamin 6 (Ano6), mRNA	3.59111	0.849753	0.00073	3.62942	0.844149	0.000568775
NM_001034934	Arid5a	AT rich interactive domain 5A (Mrf1 like) (Arid5a), mRNA	3.58517	0.488784	0.00073	4.96354	0.664524	0.000568775
NM_001106824	Pstpip1	proline-serine-threonine phosphatase-interacting protein 1 (Pstpip1), mRNA	3.57039	0.576599	0.00073	4.00283	1.16334	0.000568775
NM_012759	Vav1	no definition	3.56754	0.555102	0.00073	3.99094	0.730111	0.000568775
NM_022605	Hpse	no definition	3.53873	0.757668	0.00291852	2.31035	0.365299	0.0118208
NM_001105735	Litaf	lipopolysaccharide-induced TNF factor (Litaf), mRNA	3.53645	0.73007	0.00073	4.40597	1.0802	0.000568775
NM_012708	Psmb9	proteasome (prosome, macropain) subunit, beta type, 9 (Psmb9), mRNA	3.51728	1.11421	0.00073	2.84398	0.927604	0.000568775
NM_001024897	Ehd2	EH-domain containing 2 (Ehd2), mRNA	3.49839	0.297498	0.00073	3.57467	0.536052	0.000568775
NM_032060	C3ar1	complement component 3a receptor 1 (C3ar1), mRNA	3.48844	0.356613	0.00073	4.97546	0.644777	0.000568775
NM_001109885	Fam129b	family with sequence similarity 129, member B (Fam129b), mRNA	3.48027	0.613138	0.00073	3.82548	0.609267	0.000568775
NM_133578	Dusp5	dual specificity phosphatase 5 (Dusp5), mRNA	3.47203	0.707139	0.00073	5.35668	1.72838	0.000568775
NM_001107022	Scarf1	scavenger receptor class F, member 1 (Scarf1), mRNA	3.46367	0.789602	0.00073	2.92911	0.497723	0.000568775
NM_021583	Ptges	prostaglandin E synthase (Ptges), mRNA	3.45956	2.57012	0.00073	11.029	4.19294	0.000568775
NM_030848	Bst1	bone marrow stromal cell antigen 1 (Bst1), mRNA	3.45575	1.09277	0.0492631	5.14339	3.59586	0.0420273
NM_001011898	Hcls1	hematopoietic cell specific Lyn substrate 1 (Hcls1), mRNA	3.45156	0.398335	0.00073	4.5997	0.593683	0.000568775
NM_001106536	Mybl2	myeloblastosis oncogene-like 2 (Mybl2), mRNA	3.45006	0.692633	0.00291852	3.071	0.881647	0.00147371
NM_013062	Kdr	kinase insert domain receptor (Kdr), mRNA	3.44879	0.479231	0.00073	2.35461	0.292858	0.000568775
NM_001008827	RT1-A1	RT1 class Ia, locus A1 (RT1-A1), mRNA	3.44831	1.40962	0.00073	2.69232	0.529226	0.00147371
NM_130821	Samsn1	SAM domain, SH3 domain and nuclear localization signals, 1 (Samsn1), mRNA	3.44413	1.01759	0.0392472	4.98112	1.74858	0.0266192
NM_053555	Vamp5	vesicle-associated membrane protein 5 (Vamp5), mRNA	3.4391	0.473152	0.00073	3.18822	0.266448	0.00225915
NM_001011965	Stom	stomatin (Stom), mRNA	3.4391	0.544405	0.00073	2.85433	0.514953	0.000568775
NM_001025740	Rrm2	ribonucleotide reductase M2 (Rrm2), mRNA	3.4305	1.32238	0.00073	5.5432	1.70777	0.000568775
NM_001014182	Mall	mal, T-cell differentiation protein-like (Mall), mRNA	3.42027	0.881278	0.00190121	3.74275	0.940088	0.000568775
NM_001191568	Pmf1	polyamine-modulated factor 1 (Pmf1), mRNA	3.42001	0.615873	0.0117437	3.4809	1.15653	0.00650636
NM_212526	Kcne4	potassium voltage-gated channel, Isk-related family, member 4 (Kcne4), mRNA	3.41316	0.643195	0.0254377	4.07345	1.71557	0.0162739
NM_019175	Klk6	kallikrein related-peptidase 6 (Klk6), mRNA	3.41257	0.407151	0.00073	3.2198	1.23486	0.000568775
NM_139194	Fas	Fas cell surface death receptor (Fas), mRNA	3.40615	0.721232	0.0067394	3.79561	0.641511	0.000568775
NM_001013938	Vwa1	von Willebrand factor A domain containing 1 (Vwa1), mRNA	3.40402	0.541368	0.00073	2.73948	0.387877	0.000568775
NM_053896	Aldh1a2	aldehyde dehydrogenase 1 family, member A2 (Aldh1a2), mRNA	3.4007	2.47444	0.00073	1.90182	1.03872	0.0108439
NM_022242	Fam129a	family with sequence similarity 129, member A (Fam129a), mRNA	3.38867	0.346676	0.00073	3.53233	1.00728	0.000568775
NM_053612	Hspb8	heat shock protein B8 (Hspb8), mRNA	3.38733	0.806426	0.00073	3.7211	0.941393	0.000568775
NM_001047881	Arsi	arylsulfatase family, member I (Arsi), mRNA	3.38722	1.17395	0.03946	3.48645	0.954389	0.018387
NM_052806	Chrnb4	cholinergic receptor, nicotinic, beta 4 (neuronal) (Chrnb4), mRNA	3.38426	1.66289	0.0277417	7.15514	2.17509	0.0454729
NM_053635	St14	suppression of tumorigenicity 14 (colon carcinoma) (St14), mRNA	3.38194	0.407994	0.00073	4.26365	0.255542	0.000568775
NM_001107887	Cd163	CD163 molecule (Cd163), mRNA	3.37917	1.69391	0.00073	4.63552	1.60439	0.000568775
NM_001135017	Myl12a	myosin, light chain 12A, regulatory, non-sarcomeric (Myl12a), mRNA	3.37171	0.371363	0.00073	3.20051	0.414901	0.000568775
NM_001105973	Slamf8	SLAM family member 8 (Slamf8), mRNA	3.37075	0.637244	0.00073	4.8557	1.02208	0.000568775
NM_031340	Timeless	timeless circadian clock (Timeless), mRNA	3.36729	0.899791	0.00134743	3.14273	0.369317	0.000568775
NM_001030025	Upp1	uridine phosphorylase 1 (Upp1), mRNA	3.3606	1.32302	0.00073	4.71386	1.44791	0.000568775
NM_053805	Snai1	snail family zinc finger 1 (Snai1), mRNA	3.36007	0.777736	0.00073	2.33433	0.798181	0.0085066
NM_001109077	Arhgap30	Rho GTPase activating protein 30 (Arhgap30), mRNA	3.3599	0.593829	0.00073	3.45259	0.388583	0.000568775
NM_012747	Stat3	signal transducer and activator of transcription 3 (acute-phase response factor) (Stat3), mRNA	3.3543	0.580029	0.00073	4.64204	0.598979	0.000568775
NM_012548	Edn1	endothelin 1 (Edn1), mRNA	3.35051	1.38681	0.00073	2.08687	0.494801	0.0123305
NM_001134972	Plekhg2	pleckstrin homology domain containing, family G (with RhoGef domain) member 2 (Plekhg2), mRNA	3.3379	0.518096	0.00073	2.92189	0.231057	0.000568775
NM_001008829	RT1-A2	RT1 class Ia, locus A2 (RT1-A2), mRNA	3.333	0.821562	0.00073	2.89813	1.01051	0.000568775
NM_001008349	Nfkb2	nuclear factor of kappa light polypeptide gene enhancer in B-cells 2, p49/p100 (Nfkb2), mRNA	3.3306	0.577292	0.00073	4.36787	1.03967	0.000568775
NM_001126300	Islr	immunoglobulin superfamily containing leucine-rich repeat (Islr), mRNA	3.33053	2.56302	0.00073	1.9912	1.01147	0.00650636
NM_001007802	Cmtm6	CKLF-like MARVEL transmembrane domain containing 6 (Cmtm6), mRNA	3.3254	0.445197	0.00073	3.26762	0.461108	0.000568775
NM_001108353	Plac8	placenta-specific 8 (Plac8), mRNA	3.32384	1.13416	0.00073	6.23833	1.66731	0.000568775
NM_001012044	Lcp1	lymphocyte cytosolic protein 1 (Lcp1), mRNA	3.32054	0.642584	0.00073	4.07768	0.578923	0.000568775
NM_053761	Zyx	zyxin (Zyx), mRNA	3.31942	0.243617	0.00073	2.84741	0.353659	0.000568775
NM_173840	Lat2	linker for activation of T cells family, member 2 (Lat2), mRNA	3.31576	0.927274	0.00291852	3.59328	0.904627	0.00147371
NM_080782	Cdkn1a	cyclin-dependent kinase inhibitor 1A (Cdkn1a), mRNA	3.31519	0.94956	0.00073	4.54317	0.829768	0.000568775
NM_001024887	Sigirr	single immunoglobulin and toll-interleukin 1 receptor (TIR) domain (Sigirr), mRNA	3.31236	0.862439	0.00073	3.30292	0.843302	0.000568775
NM_057124	P2ry6	pyrimidinergic receptor P2Y, G-protein coupled, 6 (P2ry6), mRNA	3.31092	0.913462	0.00073	4.16642	0.843708	0.000568775
NM_012551	Egr1	early growth response 1 (Egr1), mRNA	3.29905	0.385468	0.00073	4.53062	0.794083	0.000568775
NM_053382	Tnfaip6	tumor necrosis factor alpha induced protein 6 (Tnfaip6), mRNA	3.29131	0.833659	0.00073	4.81365	1.30883	0.000568775
NM_001034009; NM_023983	Mcam	no definition; melanoma cell adhesion molecule (Mcam), transcript variant 1, mRNA	3.29112	0.673829	0.00073	3.21462	0.640902	0.000568775
NM_012588	Igfbp3	insulin-like growth factor binding protein 3 (Igfbp3), mRNA	3.29042	1.06244	0.00073	2.61393	0.890102	0.000568775
NM_053485	S100a6	S100 calcium binding protein A6 (S100a6), mRNA	3.2759	0.83799	0.00073	3.44532	0.794936	0.000568775
NM_022251	Enpep	no definition	3.27274	0.588785	0.00073	2.64033	0.374996	0.000568775
NM_001109535	Rab20	RAB20, member RAS oncogene family (Rab20), mRNA	3.2702	0.731618	0.0100486	2.21528	0.354245	0.0345739
NM_001107873	Mcm2	minichromosome maintenance complex component 2 (Mcm2), mRNA	3.26757	0.474938	0.00073	3.6329	0.884292	0.000568775
NM_031670	Napsa	napsin A aspartic peptidase (Napsa), mRNA	3.26508	1.19469	0.0107193	2.55496	0.913574	0.0142223
NM_001276477	Rps27l	ribosomal protein S27-like (Rps27l), mRNA	3.26137	0.4703	0.00073	3.08594	0.415467	0.000568775
NM_017173	Serpinh1	serpin peptidase inhibitor, clade H (heat shock protein 47), member 1, (collagen binding protein 1) (Serpinh1), mRNA	3.24739	0.23849	0.00073	3.8941	0.329091	0.000568775
NM_031659	Tgm1	transglutaminase 1 (Tgm1), mRNA	3.2464	0.669718	0.0117437	5.97853	1.62495	0.00301488
NM_001108613	Slc17a9	solute carrier family 17 (vesicular nucleotide transporter), member 9 (Slc17a9), mRNA	3.23658	1.04019	0.0086414	3.0405	0.601254	0.00369784
NM_024159	Dab2	disabled 2, mitogen-responsive phosphoprotein (Dab2), mRNA	3.21957	1.09182	0.00073	2.0702	0.659136	0.00147371
NM_053287	B4galt1	UDP-Gal:betaGlcNAc beta 1,4- galactosyltransferase, polypeptide 1 (B4galt1), mRNA	3.21641	0.772014	0.00073	3.72934	0.757893	0.000568775
NM_001191778	Aldh1l2	no definition	3.19827	1.05852	0.00559409	4.79902	1.03925	0.00104156
NM_001024781	Sox18	SRY (sex determining region Y)-box 18 (Sox18), mRNA	3.19255	0.824415	0.00073	2.35486	0.443304	0.000568775
NM_001007725	Icam2	intercellular adhesion molecule 2 (Icam2), mRNA	3.17483	0.845884	0.00073	2.13456	0.575742	0.00437699
NM_022187	Plk3	polo-like kinase 3 (Plk3), mRNA	3.16674	0.443955	0.00073	4.07074	0.789349	0.000568775
NM_031979	Ybx3	Y box binding protein 3 (Ybx3), mRNA	3.15281	0.5258	0.00073	4.17791	0.726173	0.000568775
NM_031056	Mmp14	matrix metallopeptidase 14 (membrane-inserted) (Mmp14), mRNA	3.1488	1.0022	0.00073	2.32162	0.391457	0.000568775
NM_001108488	Fes	FES proto-oncogene, tyrosine kinase (Fes), mRNA	3.14869	0.477122	0.00190121	3.13297	0.471355	0.000568775
NM_001107760	Dll4	delta-like 4 (Drosophila) (Dll4), mRNA	3.14707	0.452098	0.00073	9.32407	3.02654	0.000568775
NM_001025680	Gpr4	G protein-coupled receptor 4 (Gpr4), mRNA	3.14043	0.81592	0.00073	3.60121	0.879508	0.000568775
NM_017009	Gfap	glial fibrillary acidic protein (Gfap), mRNA	3.13694	0.743222	0.00134743	6.88163	1.47238	0.000568775
NM_019316	Mafb	v-maf avian musculoaponeurotic fibrosarcoma oncogene homolog B (Mafb), mRNA	3.13436	0.499939	0.00073	3.75515	0.776883	0.000568775
NM_001011947	Rai14	retinoic acid induced 14 (Rai14), mRNA	3.12969	0.98173	0.00073	2.80387	0.620314	0.000568775
NM_001024275	Rassf4	Ras association (RalGDS/AF-6) domain family member 4 (Rassf4), mRNA	3.12772	0.431514	0.00073	3.18223	0.588589	0.000568775
NM_001109398	Mthfd2	methylenetetrahydrofolate dehydrogenase (NADP+ dependent) 2, methenyltetrahydrofolate cyclohydrolase (Mthfd2), mRNA	3.12425	0.469946	0.00073	4.45566	0.933447	0.000568775
NM_017259	Btg2	BTG family, member 2 (Btg2), mRNA	3.12083	1.36368	0.00073	7.20106	0.914567	0.000568775
NM_001137564	Mt2A	metallothionein 2A (Mt2A), mRNA	3.11875	0.487394	0.00073	7.32419	1.54075	0.000568775
NM_001106164	Cmtm3	CKLF-like MARVEL transmembrane domain containing 3 (Cmtm3), mRNA	3.11668	0.646809	0.00073	2.69748	0.394296	0.00104156
NM_212525	Tyrobp	Tyro protein tyrosine kinase binding protein (Tyrobp), mRNA	3.10527	0.477547	0.00073	4.07525	0.658116	0.000568775
NM_001008847	RT1-Da	RT1 class II, locus Da (RT1-Da), mRNA	3.10521	1.05927	0.00073	2.7858	0.928866	0.000568775
NM_001109204	Rad51	RAD51 recombinase (Rad51), mRNA	3.10226	0.757023	0.00242057	4.43032	0.867086	0.000568775
NM_171992	Ccnd1	cyclin D1 (Ccnd1), mRNA	3.09558	0.472351	0.00073	3.38966	0.558768	0.000568775
NM_001278483; NM_001278484	Runx2	runt-related transcription factor 2 (Runx2), transcript variant 1, mRNA; runt-related transcription factor 2 (Runx2), transcript variant 2, mRNA	3.09243	0.551122	0.00073	3.04364	0.775803	0.000568775
NM_013185	Hck	hemopoietic cell kinase (Hck), mRNA	3.09198	0.252732	0.00073	5.45051	0.423579	0.000568775
NM_001134562	Rasal3	RAS protein activator like 3 (Rasal3), mRNA	3.09127	0.402008	0.00073	3.20944	0.349151	0.000568775
NM_023092	Myo1c	myosin IC (Myo1c), mRNA	3.08675	0.336343	0.00073	3.12432	0.328995	0.000568775
NM_001025419	Tax1bp3	Tax1 (human T-cell leukemia virus type I) binding protein 3 (Tax1bp3), mRNA	3.08547	0.3525	0.00073	3.31236	0.833279	0.000568775
NM_001034199	Nptx2	neuronal pentraxin II (Nptx2), mRNA	3.08545	0.898241	0.00073	2.86243	1.06542	0.000568775
NM_001033913; NM_145680	Gimap5	no definition; no definition	3.0813	0.534671	0.00242057	3.09071	0.224805	0.00225915
NM_001004245	Esam	endothelial cell adhesion molecule (Esam), mRNA	3.08087	0.707512	0.00073	3.22373	0.673845	0.000568775
NM_001004084	RT1-Bb	RT1 class II, locus Bb (RT1-Bb), mRNA	3.07507	0.992991	0.0218736	2.31758	0.955449	0.0473506
NM_001108052	Rin3	Ras and Rab interactor 3 (Rin3), mRNA	3.06484	0.687909	0.00073	2.17391	0.323883	0.00188208
NM_012862	Mgp	matrix Gla protein (Mgp), mRNA	3.06314	0.965365	0.00073	3.24451	0.791739	0.000568775
NM_031116	Ccl5	chemokine (C-C motif) ligand 5 (Ccl5), mRNA	3.06299	2.18455	0.0438213	5.93299	4.40625	0.0137561
NM_001108076	Myo1f	myosin IF (Myo1f), mRNA	3.05828	0.41286	0.00073	3.23438	0.190006	0.000568775
NM_001110491	Fbxo27	no definition	3.05705	0.182166	0.00073	2.56388	0.236474	0.000568775
NM_001009541	Ier2	immediate early response 2 (Ier2), mRNA	3.05516	0.949503	0.00073	5.74593	1.19583	0.000568775
NM_024125	Cebpb	CCAAT/enhancer binding protein (C/EBP), beta (Cebpb), mRNA	3.0537	1.13466	0.00073	3.84097	1.30412	0.000568775
NM_001191609	Lama5	laminin, alpha 5 (Lama5), mRNA	3.05328	0.563579	0.00073	2.45454	0.201029	0.000568775
NM_130426	Tnfrsf1b	tumor necrosis factor receptor superfamily, member 1b (Tnfrsf1b), mRNA	3.05284	0.461717	0.00073	2.88694	0.662189	0.000568775
NM_145673	Mafk	v-maf avian musculoaponeurotic fibrosarcoma oncogene homolog K (Mafk), mRNA	3.04725	0.337396	0.00073	3.02717	0.382233	0.000568775
NM_001005892	Spi1	Spi-1 proto-oncogene (Spi1), mRNA	3.04286	0.520211	0.00073	3.44831	0.27785	0.000568775
NM_001002016	Lmna	lamin A/C (Lmna), mRNA	3.0352	0.293542	0.00073	3.24586	0.505304	0.000568775
NM_022441	Acvrl1	activin A receptor type II-like 1 (Acvrl1), mRNA	3.02583	0.549531	0.00073	2.85029	0.377677	0.000568775
NM_001100684	Sh3bp2	SH3-domain binding protein 2 (Sh3bp2), mRNA	3.02549	0.811645	0.00073	3.30589	0.603027	0.000568775
NM_021835	Jun	jun proto-oncogene (Jun), mRNA	3.02097	0.401791	0.00073	4.1308	0.90216	0.000568775
NM_138848	Podxl	podocalyxin-like (Podxl), mRNA	3.01768	0.569076	0.00073	3.17109	0.548386	0.000568775
NM_133296	Slc6a20	solute carrier family 6 (proline IMINO transporter), member 20 (Slc6a20), mRNA	3.00951	1.91302	0.00073	3.18957	1.58105	0.000568775
NM_198134	Bst2	bone marrow stromal cell antigen 2 (Bst2), mRNA	2.99474	0.889474	0.00073	2.61957	0.924218	0.000568775
NM_020081	Cd86	CD86 molecule (Cd86), mRNA	2.98935	0.501315	0.00387791	5.60316	1.63642	0.000568775
NM_012610	Ngfr	nerve growth factor receptor (Ngfr), mRNA	2.98401	1.33642	0.00073	3.64783	1.63126	0.000568775
NM_023959	Adamts4	ADAM metallopeptidase with thrombospondin type 1 motif, 4 (Adamts4), mRNA	2.98326	0.353346	0.00073	3.95835	1.21643	0.000568775
NM_031004	Acta2	no definition	2.98163	1.40652	0.00073	2.07775	1.15441	0.00188208
NM_001002802	Bace2	beta-site APP-cleaving enzyme 2 (Bace2), mRNA	2.97849	0.989844	0.00190121	2.32195	0.807517	0.00825836
NM_138826	Mt1a	metallothionein 1a (Mt1a), mRNA	2.971	0.288173	0.00073	4.53034	0.715563	0.000568775
NM_130819	Dhrs9	dehydrogenase/reductase (SDR family) member 9 (Dhrs9), mRNA	2.96942	1.4703	0.0067394	9.68076	4.49444	0.000568775
NM_001030026	Ifi30	interferon gamma inducible protein 30 (Ifi30), mRNA	2.96915	0.572528	0.00073	3.43129	0.593796	0.000568775
NM_021836	Junb	jun B proto-oncogene (Junb), mRNA	2.95328	0.598667	0.00073	4.81044	0.788179	0.000568775
NM_001106542	Ube2c	ubiquitin-conjugating enzyme E2C (Ube2c), mRNA	2.95251	0.436394	0.039903	2.93067	0.823457	0.0270356
NM_001109120	Mboat1	membrane bound O-acyltransferase domain containing 1 (Mboat1), mRNA	2.94715	0.491128	0.0043239	3.28964	0.388757	0.000568775
NM_001100535	Col15a1	no definition	2.94301	0.92043	0.00073	2.42323	0.860342	0.000568775
NM_012722	Eln	elastin (Eln), mRNA	2.93742	0.728722	0.00073	1.84716	0.364832	0.00709664
NM_139324	Ehd4	EH-domain containing 4 (Ehd4), mRNA	2.92566	0.370695	0.00073	2.87016	0.369811	0.000568775
NM_001134555	C1r	no definition	2.91519	0.786114	0.00073	3.03536	0.803596	0.000568775
NM_001271239	Tmem117	transmembrane protein 117 (Tmem117), mRNA	2.91404	0.666436	0.00073	2.80928	0.702287	0.000568775
NM_053908	Ptpn6	protein tyrosine phosphatase, non-receptor type 6 (Ptpn6), mRNA	2.91299	0.400602	0.00073	3.85543	0.563824	0.000568775
NM_024160	Cyba	cytochrome b-245, alpha polypeptide (Cyba), mRNA	2.91077	0.499903	0.00073	3.06216	0.596344	0.000568775
NM_001013433	Arl11	ADP-ribosylation factor-like 11 (Arl11), mRNA	2.90986	0.804389	0.00597101	2.51746	0.564776	0.00468808
NM_001134881	Psd4	pleckstrin and Sec7 domain containing 4 (Psd4), mRNA	2.90847	0.46284	0.00073	3.07784	0.391549	0.000568775
NM_001109300	Cmtm7	CKLF-like MARVEL transmembrane domain containing 7 (Cmtm7), mRNA	2.90736	0.443664	0.00073	3.09655	0.837674	0.000568775
NM_198769	Tlr2	toll-like receptor 2 (Tlr2), mRNA	2.905	0.317851	0.00073	3.6184	0.38421	0.000568775
NM_001013045	Ccl24	chemokine (C-C motif) ligand 24 (Ccl24), mRNA	2.90188	1.63087	0.00387791	3.51994	1.84535	0.000568775
NM_001002829	Rasl11a	RAS-like family 11 member A (Rasl11a), mRNA	2.8975	0.540024	0.0244249	2.23581	0.556133	0.0425026
NM_001106368	Pik3ap1	phosphoinositide-3-kinase adaptor protein 1 (Pik3ap1), mRNA	2.8831	0.603384	0.00190121	2.48107	0.243038	0.00225915
NM_031591	Pecam1	platelet/endothelial cell adhesion molecule 1 (Pecam1), mRNA	2.88062	0.507914	0.00073	2.94635	0.27426	0.000568775
NM_145674	Ggta1	no definition	2.87462	0.924626	0.00073	2.77683	0.809333	0.00104156
NM_031642	Klf6	no definition	2.87239	0.509478	0.00073	3.35837	0.813029	0.000568775
NM_001008884	RT1-Db1	RT1 class II, locus Db1 (RT1-Db1), mRNA	2.87235	0.8906	0.00559409	2.0691	0.897578	0.0406586
NM_001107195	Olfml2b	olfactomedin-like 2B (Olfml2b), mRNA	2.86946	0.357395	0.00073	3.57358	0.633101	0.000568775
NM_001106572	Olfml2a	olfactomedin-like 2A (Olfml2a), mRNA	2.86918	0.773187	0.00073	2.58888	0.752913	0.000568775
NM_001271137	Zmym6nb	ZMYM6 neighbor (Zmym6nb), mRNA	2.86626	1.24861	0.0277417	2.62397	0.869993	0.0171542
NM_001108475	Vasp	vasodilator-stimulated phosphoprotein (Vasp), mRNA	2.86334	0.504575	0.00073	2.95287	0.441579	0.000568775
NM_001108734	Mob3a	MOB kinase activator 3A (Mob3a), mRNA	2.86314	0.516741	0.00073	3.17197	0.578324	0.000568775
NM_001173344	Spred3	sprouty-related, EVH1 domain containing 3 (Spred3), mRNA	2.85898	0.521554	0.00073	2.6387	0.412486	0.000568775
NM_198731	Chdh	choline dehydrogenase (Chdh), mRNA	2.85831	0.310285	0.00073	3.47957	0.449429	0.000568775
NM_175762	Ldlr	low density lipoprotein receptor (Ldlr), mRNA	2.85593	0.477523	0.00073	2.37413	0.262779	0.000568775
NM_001106243	Map4k1	mitogen activated protein kinase kinase kinase kinase 1 (Map4k1), mRNA	2.85179	0.528515	0.00134743	3.4443	0.491113	0.000568775
NM_022226	Lgmn	legumain (Lgmn), mRNA	2.85091	0.202041	0.00073	3.23183	0.265464	0.000568775
NM_053338	Rrad	Ras-related associated with diabetes (Rrad), mRNA	2.84992	0.408443	0.00242057	2.35494	0.577681	0.00437699
NM_001271480	Themis2	thymocyte selection associated family member 2 (Themis2), mRNA	2.84658	1.30102	0.014017	2.90279	0.764009	0.00591236
NM_001039025	Tln1	talin 1 (Tln1), mRNA	2.84439	0.268377	0.00073	2.6345	0.298643	0.000568775
NM_012615	Odc1	ornithine decarboxylase 1 (Odc1), mRNA	2.84398	0.564087	0.00073	3.44869	0.640754	0.000568775
NM_001047853	Arrdc4	arrestin domain containing 4 (Arrdc4), mRNA	2.84159	0.553395	0.00969985	2.46519	0.799169	0.00979983
NM_001106637	Gem	GTP binding protein overexpressed in skeletal muscle (Gem), mRNA	2.84106	0.927294	0.00134743	3.42257	0.692408	0.000568775
NM_212508	Nrm	nurim (nuclear envelope membrane protein) (Nrm), mRNA	2.83927	0.285925	0.00827799	2.46668	0.523623	0.0115655
NM_001004242	Arhgap8	Rho GTPase activating protein 8 (Arhgap8), mRNA	2.8351	1.75342	0.034389	2.43711	1.02891	0.0314367
NM_012762	Casp1	caspase 1 (Casp1), mRNA	2.8316	0.48809	0.0043239	2.28094	0.334574	0.00499467
NM_001109358	Sesn2	sestrin 2 (Sesn2), mRNA	2.82868	0.466914	0.00073	3.50579	0.543467	0.000568775
NM_172322	Pycard	PYD and CARD domain containing (Pycard), mRNA	2.82749	0.220098	0.00474433	3.74182	0.310244	0.000568775
NM_020074	Srgn	serglycin (Srgn), mRNA	2.81638	0.934384	0.00073	2.20389	0.71493	0.000568775
NM_012687	Tbxas1	thromboxane A synthase 1, platelet (Tbxas1), mRNA	2.81595	0.741516	0.00073	4.05393	0.990912	0.000568775
NM_181091	Gmfg	glia maturation factor, gamma (Gmfg), mRNA	2.81277	0.560112	0.00387791	2.44811	0.57152	0.00437699
NM_012771	Lyz2	lysozyme 2 (Lyz2), mRNA	2.81275	0.489984	0.00073	2.49869	0.322934	0.000568775
NM_001044250	Stat6	signal transducer and activator of transcription 6, interleukin-4 induced (Stat6), mRNA	2.80887	0.423254	0.00073	2.75404	0.461591	0.000568775
NM_001134572	RGD1306058	similar to RIKEN cDNA 1110007C09 (RGD1306058), mRNA	2.79929	0.611427	0.00073	2.62537	0.224954	0.000568775
NM_001256509	Fosb	FBJ osteosarcoma oncogene B (Fosb), mRNA	2.79712	0.18543	0.00073	3.72588	0.46346	0.000568775
NM_021864	Sprr1a	small proline-rich protein 1A (Sprr1a), mRNA	2.79202	0.996946	0.0460483	4.57335	1.30905	0.0144595
NM_053882	Ecm1	extracellular matrix protein 1 (Ecm1), mRNA	2.7909	0.724212	0.00073	2.10393	0.504564	0.00264305
NM_053966	Lamc1	laminin, gamma 1 (Lamc1), mRNA	2.78493	0.460558	0.00073	2.9437	0.448748	0.000568775
NM_032055	Tap1	transporter 1, ATP-binding cassette, sub-family B (MDR/TAP) (Tap1), mRNA	2.77903	1.11313	0.00073	2.84134	0.886508	0.000568775
NM_001270762; NM_001270763; NM_139105	Rnh1	ribonuclease/angiogenin inhibitor 1 (Rnh1), transcript variant 1, mRNA; ribonuclease/angiogenin inhibitor 1 (Rnh1), transcript variant 3, mRNA; ribonuclease/angiogenin inhibitor 1 (Rnh1), transcript variant 2, mRNA	2.77068	0.33455	0.00073	3.03835	0.510771	0.000568775
NM_053652	Flt4	fms-related tyrosine kinase 4 (Flt4), mRNA	2.76772	0.549624	0.00190121	2.87396	0.561584	0.000568775
NM_053713	Klf4	Kruppel-like factor 4 (gut) (Klf4), mRNA	2.76724	0.776929	0.00073	4.53917	0.824814	0.000568775
NM_199101	Plekha4	pleckstrin homology domain containing, family A (phosphoinositide binding specific) member 4 (Plekha4), mRNA	2.76604	0.53344	0.00387791	2.92418	0.361434	0.00225915
NM_001106283	Folr2	no definition	2.76519	0.753668	0.0175436	2.6534	0.781945	0.0135268
NM_001164060; NM_053517	Shc1	SHC (Src homology 2 domain containing) transforming protein 1 (Shc1), transcript variant 1, mRNA; SHC (Src homology 2 domain containing) transforming protein 1 (Shc1), transcript variant 2, mRNA	2.76261	0.457873	0.00073	3.13256	0.466665	0.000568775
NM_017287	Mcm6	minichromosome maintenance complex component 6 (Mcm6), mRNA	2.7624	0.511644	0.00073	4.75937	0.809218	0.000568775
NM_031557	Ptgis	prostaglandin I2 (prostacyclin) synthase (Ptgis), mRNA	2.75805	1.12049	0.00387791	2.55344	0.972639	0.00225915
NM_001005890	Clec4a1	C-type lectin domain family 4, member A1 (Clec4a1), mRNA	2.75719	0.757969	0.00597101	3.17074	0.717237	0.00225915
NM_001145842; NM_017113	Grn	granulin (Grn), transcript variant 2, mRNA; granulin (Grn), transcript variant 1, mRNA	2.74739	0.589506	0.00073	2.84725	0.619685	0.000568775
NM_001135033	Trim16	tripartite motif-containing 16 (Trim16), mRNA	2.73591	0.102336	0.00073	2.72165	0.569564	0.000568775
NM_001127570	Trip6	thyroid hormone receptor interactor 6 (Trip6), mRNA	2.7293	0.42091	0.00073	2.33854	0.290095	0.000568775
NM_001015020	Tgif1	TGFB-induced factor homeobox 1 (Tgif1), mRNA	2.72761	0.788788	0.00073	3.98185	0.733953	0.000568775
NM_138900	C1s	complement component 1, s subcomponent (C1s), mRNA	2.72353	0.79257	0.00073	2.72873	0.466668	0.000568775
NM_017255	P2ry2	purinergic receptor P2Y, G-protein coupled, 2 (P2ry2), mRNA	2.72095	0.309578	0.00134743	2.58107	0.837727	0.00188208
NM_001100970	Aebp1	AE binding protein 1 (Aebp1), mRNA	2.71984	1.12453	0.00073	2.20708	0.587976	0.000568775
NM_001107958	Tal1	T-cell acute lymphocytic leukemia 1 (Tal1), mRNA	2.71722	0.299065	0.00073	3.03749	0.517062	0.000568775
NM_001008328	Parp3	poly (ADP-ribose) polymerase family, member 3 (Parp3), mRNA	2.71387	0.48605	0.00073	3.10024	0.305212	0.000568775
NM_017325	Runx1	runt-related transcription factor 1 (Runx1), mRNA	2.71306	0.385614	0.011074	3.65799	0.673948	0.000568775
NM_001109887; NM_001109888; NM_001109889; NM_001109890; NM_138507	Ptprc	protein tyrosine phosphatase, receptor type, C (Ptprc), transcript variant 3, mRNA; protein tyrosine phosphatase, receptor type, C (Ptprc), transcript variant 5, mRNA; protein tyrosine phosphatase, receptor type, C (Ptprc), transcript variant 2, mRNA; protein tyrosine phosphatase, receptor type, C (Ptprc), transcript variant 1, mRNA; protein tyrosine phosphatase, receptor type, C (Ptprc), transcr…	2.71191	1.08489	0.00073	2.70615	0.882813	0.000568775
NM_001013146; NM_012954	Fosl2	fos-like antigen 2 (Fosl2), transcript variant 2, mRNA; fos-like antigen 2 (Fosl2), transcript variant 1, mRNA	2.70819	0.562418	0.00474433	2.76349	0.625648	0.00437699
NM_017087	Bgn	biglycan (Bgn), mRNA	2.7077	1.26246	0.00073	2.38752	1.11593	0.000568775
NM_017099	Kcnj8	potassium inwardly-rectifying channel, subfamily J, member 8 (Kcnj8), mRNA	2.7024	0.71036	0.0043239	2.66453	0.757612	0.00104156
NM_134449	Prkcdbp	protein kinase C, delta binding protein (Prkcdbp), mRNA	2.70008	0.438263	0.00073	2.42592	0.483467	0.000568775
NM_001012164	Cd97	CD97 molecule (Cd97), mRNA	2.69968	0.495973	0.00073	2.21468	0.490378	0.000568775
NM_012678	Tpm4	tropomyosin 4 (Tpm4), mRNA	2.69774	0.697153	0.00073	2.57219	0.62361	0.000568775
NM_053480	Pola2	polymerase (DNA directed), alpha 2, accessory subunit (Pola2), mRNA	2.69757	0.620308	0.00939542	3.25762	0.639796	0.00104156
NM_001014120	Fkbp10	FK506 binding protein 10 (Fkbp10), mRNA	2.69542	0.503845	0.00073	2.77647	0.546133	0.000568775
NM_001109328	Rab7b	no definition	2.69309	0.670959	0.00073	3.13518	0.760067	0.000568775
NM_178094	Itpkc	inositol-trisphosphate 3-kinase C (Itpkc), mRNA	2.6904	0.601996	0.00073	3.092	0.319215	0.000568775
NM_001007738	Tmem252	transmembrane protein 252 (Tmem252), mRNA	2.68902	0.9316	0.00073	4.22239	2.03138	0.000568775
NM_013064	Hcrtr1	hypocretin (orexin) receptor 1 (Hcrtr1), mRNA	2.68844	0.732372	0.00559409	2.03952	0.60097	0.0224439
NR_102351; NR_102352	LOC100910973	no definition; no definition	2.68434	0.810216	0.00073	2.09677	0.664566	0.000568775
NM_001109509	Gpr84	G protein-coupled receptor 84 (Gpr84), mRNA	2.68362	0.386918	0.00073	4.15503	0.836662	0.000568775
NM_001108487	Aen	apoptosis enhancing nuclease (Aen), mRNA	2.68247	0.185666	0.00073	3.02503	0.203956	0.000568775
NM_001108733	Dot1l	DOT1-like histone H3K79 methyltransferase (Dot1l), mRNA	2.68234	0.501394	0.00073	2.87593	0.642631	0.000568775
NM_199115	Angptl4	angiopoietin-like 4 (Angptl4), mRNA	2.67539	1.16034	0.00073	6.14414	1.391	0.000568775
NM_001033683	Vat1	vesicle amine transport 1 (Vat1), mRNA	2.66628	0.676556	0.00073	2.35238	0.614681	0.000568775
NM_001008830; NM_001008839	RT1-A3	RT1 class I, locus A3 (RT1-A3), mRNA; RT1 class I, locus CE16 (RT1-CE16), mRNA	2.66351	0.964866	0.00242057	2.90533	0.705956	0.00104156
NM_023981	Csf1	colony stimulating factor 1 (macrophage) (Csf1), mRNA	2.6606	0.461305	0.00073	2.78076	0.464485	0.000568775
NM_024129	Dcn	decorin (Dcn), mRNA	2.65953	1.23336	0.00073	1.70984	0.669224	0.0324527
NM_001107407	Cdh5	cadherin 5 (Cdh5), mRNA	2.65914	0.281231	0.00073	2.82535	0.325706	0.000568775
NM_001130577	Cyth4	cytohesin 4 (Cyth4), mRNA	2.64715	0.279269	0.00073	2.80513	0.169911	0.000568775
NM_053812	Bak1	BCL2-antagonist/killer 1 (Bak1), mRNA	2.6455	0.50773	0.00073	3.13986	0.554013	0.000568775
NM_138844	Unc13d	unc-13 homolog D (C. elegans) (Unc13d), mRNA	2.64539	0.395602	0.00134743	3.76341	0.572364	0.000568775
NM_001106281	Prcp	prolylcarboxypeptidase (angiotensinase C) (Prcp), mRNA	2.64313	0.871843	0.00073	2.78895	0.952135	0.000568775
NM_001127303	Itpripl2	inositol 1,4,5-trisphosphate receptor interacting protein-like 2 (Itpripl2), mRNA	2.64081	0.573417	0.0193909	2.03742	0.341391	0.0452945
NM_173101	Myo1e	no definition	2.64044	0.344772	0.00073	2.26241	0.385108	0.000568775
NM_001007735	Sertad1	SERTA domain containing 1 (Sertad1), mRNA	2.63988	0.964776	0.00073	3.81721	1.21897	0.000568775
NM_001191813	Hjurp	Holliday junction recognition protein (Hjurp), mRNA	2.63942	0.781369	0.0193909	3.48206	0.45267	0.00301488
NM_023955	Scamp2	secretory carrier membrane protein 2 (Scamp2), mRNA	2.63935	0.567102	0.00073	2.82124	0.607162	0.000568775
NM_001024741	Chaf1b	chromatin assembly factor 1, subunit B (p60) (Chaf1b), mRNA	2.63403	0.679243	0.0189321	3.28017	1.51609	0.00437699
NM_001013144	Slc12a7	solute carrier family 12 (potassium/chloride transporter), member 7 (Slc12a7), mRNA	2.63319	0.596104	0.00073	2.02442	0.278867	0.00147371
NM_033098	Tapbp	TAP binding protein (tapasin) (Tapbp), mRNA	2.63091	0.443516	0.00073	2.14445	0.314792	0.000568775
NM_001025750	Plek	pleckstrin (Plek), mRNA	2.62903	0.295734	0.00073	4.30824	0.442234	0.000568775
NM_031528	Rara	retinoic acid receptor, alpha (Rara), mRNA	2.62726	0.572872	0.00073	2.50016	0.531276	0.000568775
NM_001108743	Elk3	ELK3, member of ETS oncogene family (Elk3), mRNA	2.62228	0.408264	0.00073	2.44311	0.298758	0.000568775
NM_139096	Lgals3bp	lectin, galactoside-binding, soluble, 3 binding protein (Lgals3bp), mRNA	2.61977	0.966912	0.00073	2.1187	0.541997	0.000568775
NM_053563	Ddx39a	no definition	2.61018	0.208707	0.00073	2.65759	0.237224	0.000568775
NM_021587	Ltbp1	latent transforming growth factor beta binding protein 1 (Ltbp1), mRNA	2.60969	0.667839	0.00134743	1.87048	0.445517	0.0175213
NM_017180	Phlda1	pleckstrin homology-like domain, family A, member 1 (Phlda1), mRNA	2.60373	0.220917	0.00073	3.96667	0.375079	0.000568775
NM_001134577	Slc39a1	solute carrier family 39 (zinc transporter), member 1 (Slc39a1), mRNA	2.60254	0.531745	0.00073	3.45803	0.844701	0.000568775
NM_053582	Tinagl1	tubulointerstitial nephritis antigen-like 1 (Tinagl1), mRNA	2.59751	0.735007	0.00073	2.3712	0.285834	0.000568775
NM_001131001	Fcer1g	Fc fragment of IgE, high affinity I, receptor for; gamma polypeptide (Fcer1g), mRNA	2.59515	0.271182	0.00073	2.61712	0.391514	0.000568775
NM_001047842	Shmt1	serine hydroxymethyltransferase 1 (soluble) (Shmt1), mRNA	2.5915	0.3182	0.0107193	3.82739	1.04723	0.000568775
NM_001009645	Kif22	kinesin family member 22 (Kif22), mRNA	2.58942	0.677882	0.010391	4.08405	1.1474	0.00104156
NM_033485	Pawr	PRKC, apoptosis, WT1, regulator (Pawr), mRNA	2.58571	0.573496	0.00342255	2.25143	0.485885	0.0100754
NM_001013124	Ung	no definition	2.58222	0.350546	0.00756328	2.35881	0.28553	0.00369784
NM_001126287	Ppp1r18	protein phosphatase 1, regulatory subunit 18 (Ppp1r18), mRNA	2.58129	0.177815	0.00638051	3.40558	0.419345	0.000568775
NM_001191636	Myof	myoferlin (Myof), mRNA	2.58002	0.309671	0.00073	1.75893	0.436911	0.0199216
NM_001005562	Creb3l1	cAMP responsive element binding protein 3-like 1 (Creb3l1), mRNA	2.57762	0.685712	0.00073	1.72524	0.449406	0.0354447
NM_152790	Carhsp1	calcium regulated heat stable protein 1 (Carhsp1), mRNA	2.57537	0.455557	0.00073	3.12889	0.775057	0.000568775
NM_001105966	Creg1	cellular repressor of E1A-stimulated genes 1 (Creg1), mRNA	2.56561	0.9054	0.00073	2.50668	0.871252	0.000568775
NM_022511	Pfn1	profilin 1 (Pfn1), mRNA	2.56482	0.522349	0.00073	2.9573	0.580927	0.000568775
NM_031135	Klf10	Kruppel-like factor 10 (Klf10), mRNA	2.55951	0.94001	0.00073	2.64921	0.739335	0.000568775
NM_001014077	Clec14a	C-type lectin domain family 14, member A (Clec14a), mRNA	2.55434	0.301317	0.00134743	2.66915	0.485201	0.000568775
NM_001107226	Sh3tc1	SH3 domain and tetratricopeptide repeats 1 (Sh3tc1), mRNA	2.5516	0.411672	0.00073	2.38809	0.283532	0.00147371
NM_053847	Map3k8	mitogen-activated protein kinase kinase kinase 8 (Map3k8), mRNA	2.55154	0.969594	0.0131161	3.05866	0.846209	0.000568775
NM_001109083	Nsl1	NSL1, MIS12 kinetochore complex component (Nsl1), mRNA	2.54808	0.745551	0.0332889	2.20901	0.621873	0.0387653
NM_001044265	Steap4	STEAP family member 4 (Steap4), mRNA	2.54788	0.732184	0.0186741	3.79418	1.67534	0.00147371
NM_001134959	Pear1	platelet endothelial aggregation receptor 1 (Pear1), mRNA	2.54711	0.602707	0.00073	1.71589	0.434315	0.0194917
NM_001106112	Gmnn	geminin (Gmnn), mRNA	2.54256	0.575746	0.00715509	1.97948	0.709856	0.0309254
NM_001007721	Emp2	epithelial membrane protein 2 (Emp2), mRNA	2.54046	0.667767	0.00190121	1.78185	0.283204	0.0314367
NM_198130	Myd88	myeloid differentiation primary response 88 (Myd88), mRNA	2.53262	0.710423	0.00073	3.81111	1.05275	0.000568775
NM_183056	Stk40	serine/threonine kinase 40 (Stk40), mRNA	2.53199	0.330297	0.00073	2.84968	0.306183	0.000568775
NM_001106427	Spry1	sprouty homolog 1, antagonist of FGF signaling (Drosophila) (Spry1), mRNA	2.52953	0.465993	0.0107193	3.16892	0.458705	0.00147371
NM_001100741	Col6a2	collagen, type VI, alpha 2 (Col6a2), mRNA	2.52685	0.768971	0.00073	1.75851	0.401842	0.0113139
NM_001106700	Isg15	ISG15 ubiquitin-like modifier (Isg15), mRNA	2.52359	0.82159	0.00519082	2.46482	1.28278	0.00876461
NM_001106914	Kctd18	potassium channel tetramerization domain containing 18 (Kctd18), mRNA	2.52204	1.36134	0.00073	2.92689	1.50651	0.000568775
NM_001134545	Ssc5d	scavenger receptor cysteine rich family, 5 domains (Ssc5d), mRNA	2.50849	0.713875	0.00073	2.53251	0.349385	0.000568775
NM_001012127	Mapkapk3	mitogen-activated protein kinase-activated protein kinase 3 (Mapkapk3), mRNA	2.50754	0.473292	0.00073	2.84664	0.448648	0.000568775
NM_053396	Adcy7	adenylate cyclase 7 (Adcy7), mRNA	2.50097	0.876023	0.00242057	2.18309	0.526251	0.00264305
NM_001039549; NM_001039691; NM_012683; NM_057105; NM_130407; NM_175846; NM_201423; NM_201424; NM_201425	Ugt1a5	UDP glucuronosyltransferase 1 family, polypeptide A5 (Ugt1a5), mRNA; UDP glucuronosyltransferase 1 family, polypeptide A6 (Ugt1a6), transcript variant 1, mRNA; UDP glucuronosyltransferase 1 family, polypeptide A1 (Ugt1a1), mRNA; UDP glucuronosyltransferase 1 family, polypeptide A6 (Ugt1a6), transcript variant 2, mRNA; UDP glucuronosyltransferase 1 family, polypeptide A7C (Ugt1a7c), mRNA; UDP glyc…	2.4985	0.42216	0.00073	2.53914	0.418361	0.00104156
NM_001007694	Ifit3	interferon-induced protein with tetratricopeptide repeats 3 (Ifit3), mRNA	2.49049	0.90042	0.00134743	2.00282	1.37812	0.0351258
NM_001012005	Nid2	nidogen 2 (osteonidogen) (Nid2), mRNA	2.48733	0.604964	0.00242057	1.90795	0.444129	0.0126053
NM_001111098; NM_030857	Lyn	LYN proto-oncogene, Src family tyrosine kinase (Lyn), transcript variant 2, mRNA; LYN proto-oncogene, Src family tyrosine kinase (Lyn), transcript variant 1, mRNA	2.48566	0.320884	0.00073	2.98589	0.365309	0.000568775
NM_001009536	Trim25	tripartite motif-containing 25 (Trim25), mRNA	2.4849	0.424853	0.00559409	2.03871	0.518716	0.0177399
NM_053669	Sh2b2	SH2B adaptor protein 2 (Sh2b2), mRNA	2.48282	0.31214	0.00242057	2.6308	0.400816	0.000568775
NM_001107449	Clca1	chloride channel accessory 1 (Clca1), mRNA	2.47636	0.716388	0.0184132	2.30931	0.888012	0.0130747
NM_001004215	Ppic	peptidylprolyl isomerase C (Ppic), mRNA	2.47615	0.948022	0.011074	2.64182	0.877897	0.00468808
NM_017249	Esyt1	extended synaptotagmin-like protein 1 (Esyt1), mRNA	2.47612	0.381686	0.00073	2.36945	0.417776	0.000568775
NM_001191096	Mtmr11	myotubularin related protein 11 (Mtmr11), mRNA	2.47557	0.356153	0.00073	2.68578	0.341566	0.000568775
NM_001108481	Rras	related RAS viral (r-ras) oncogene homolog (Rras), mRNA	2.47533	0.19691	0.00073	2.64458	0.200199	0.000568775
NM_031804	Cish	cytokine inducible SH2-containing protein (Cish), mRNA	2.47348	0.870099	0.0163468	2.3074	0.791504	0.0105715
NM_024403	Atf4	activating transcription factor 4 (Atf4), mRNA	2.46942	0.357888	0.00073	2.69353	0.420989	0.000568775
NM_001008722	Irf8	interferon regulatory factor 8 (Irf8), mRNA	2.46883	0.408423	0.00073	3.98114	0.390677	0.000568775
NM_001108153	Sema7a	semaphorin 7A, GPI membrane anchor (Sema7a), mRNA	2.46806	0.477858	0.00073	2.47207	0.304697	0.000568775
NM_012555	Ets1	v-ets avian erythroblastosis virus E26 oncogene homolog 1 (Ets1), mRNA	2.46678	0.487851	0.00073	2.3981	0.420589	0.000568775
NM_024146	Fgfr1	Fibroblast growth factor receptor 1 (Fgfr1), mRNA	2.45728	0.242782	0.00073	2.37632	0.3958	0.000568775
NM_020308	Adam15	ADAM metallopeptidase domain 15 (Adam15), mRNA	2.4551	0.388098	0.00073	2.49443	0.432576	0.000568775
NM_001012133	Sp140	no definition	2.45299	0.356975	0.00474433	2.73331	0.437478	0.00104156
NM_016994	C3	complement component 3 (C3), mRNA	2.44447	0.908915	0.00073	2.96372	1.26086	0.000568775
NM_172019	Ifi47	interferon gamma inducible protein 47 (Ifi47), mRNA	2.439	0.715513	0.00190121	3.55658	1.16628	0.000568775
NM_001108829	Kdm6b	lysine (K)-specific demethylase 6B (Kdm6b), mRNA	2.43772	0.373837	0.00073	3.03941	0.239243	0.000568775
NM_031614	Txnrd1	thioredoxin reductase 1 (Txnrd1), mRNA	2.43358	0.418889	0.00073	2.95167	0.506996	0.000568775
NM_012733	Rbp1	retinol binding protein 1, cellular (Rbp1), mRNA	2.43058	0.747246	0.00134743	2.26205	0.712568	0.000568775
NM_013127	Cd38	CD38 molecule (Cd38), mRNA	2.42593	0.519556	0.00073	2.92209	0.591732	0.000568775
NM_178097	Sla	src-like adaptor (Sla), mRNA	2.42395	0.284153	0.00474433	3.09477	0.71029	0.000568775
NM_001130583	Parvg	parvin, gamma (Parvg), mRNA	2.42037	0.53316	0.00242057	2.46803	0.461796	0.000568775
NM_031349	Aplnr	apelin receptor (Aplnr), mRNA	2.41969	1.12995	0.00073	3.10745	1.34007	0.000568775
NM_001008315	Ltbr	lymphotoxin beta receptor (TNFR superfamily, member 3) (Ltbr), mRNA	2.41804	0.383308	0.00073	2.72404	0.440782	0.000568775
NM_001005907; NM_001277341; NM_001277346	Efemp2	EGF-containing fibulin-like extracellular matrix protein 2 (Efemp2), transcript variant 2, mRNA; no definition; no definition	2.41622	0.52341	0.00073	2.27531	0.216464	0.000568775
NM_013059	Alpl	alkaline phosphatase, liver/bone/kidney (Alpl), mRNA	2.41538	0.459115	0.00073	2.04835	0.379842	0.000568775
NM_001191895	Alpk3	alpha-kinase 3 (Alpk3), mRNA	2.41508	0.633251	0.015238	2.03396	0.340235	0.0264498
NM_001271340	RGD1563365	similar to DNA segment, Chr 10, Wayne State University 102, expressed (RGD1563365), mRNA	2.41438	0.428291	0.00291852	2.27649	0.412534	0.00188208
NM_001108531	Bicc1	BicC family RNA binding protein 1 (Bicc1), mRNA	2.41284	0.75161	0.00474433	1.96363	0.158708	0.0135268
NM_172040	Hyal2	hyaluronoglucosaminidase 2 (Hyal2), mRNA	2.41177	0.477856	0.00073	2.3133	0.376081	0.000568775
NM_001037208	Creld2	cysteine-rich with EGF-like domains 2 (Creld2), mRNA	2.40976	0.377378	0.00073	2.52185	0.344639	0.000568775
NM_001005878	Kifc1	kinesin family member C1 (Kifc1), mRNA	2.40787	0.756945	0.0322629	2.1704	0.73143	0.0351258
NM_001037793	Dock8	dedicator of cytokinesis 8 (Dock8), mRNA	2.40029	0.419094	0.00073	2.74904	0.281476	0.000568775
NM_053302	Gpr182	G protein-coupled receptor 182 (Gpr182), mRNA	2.39492	1.01412	0.0100486	2.94482	1.19059	0.00104156
NM_001025670	Agpat9	1-acylglycerol-3-phosphate O-acyltransferase 9 (Agpat9), mRNA	2.39083	0.486732	0.00190121	2.53306	0.279011	0.00147371
NM_022597	Ctsb	cathepsin B (Ctsb), mRNA	2.38934	0.562268	0.00134743	2.63498	0.586522	0.000568775
NM_012855	Jak3	Janus kinase 3 (Jak3), mRNA	2.38909	0.483031	0.00073	3.47743	0.369155	0.000568775
NM_001191577	Midn	midnolin (Midn), mRNA	2.38748	0.296052	0.00073	2.91988	0.247955	0.000568775
NM_001162535	Sh3d21	SH3 domain containing 21 (Sh3d21), mRNA	2.38419	0.163333	0.0142983	2.68676	0.526836	0.00264305
NM_139104	Egfl7	no definition	2.37761	0.15836	0.00073	2.54227	0.162043	0.000568775
NM_001205348	Cd300a	no definition	2.3753	0.581651	0.011074	2.38029	0.692521	0.00650636
NM_001107712	Cttnbp2nl	CTTNBP2 N-terminal like (Cttnbp2nl), mRNA	2.36459	0.666408	0.00073	2.45489	0.634175	0.000568775
NM_001107264	Nfatc4	nuclear factor of activated T-cells, cytoplasmic, calcineurin-dependent 4 (Nfatc4), mRNA	2.36346	0.987618	0.0178476	2.46009	0.842295	0.00403442
NM_001106123	Mrc1	mannose receptor, C type 1 (Mrc1), mRNA	2.35768	0.603214	0.00597101	1.79038	0.294716	0.0194917
NM_057135	Pfkfb3	6-phosphofructo-2-kinase/fructose-2,6-biphosphatase 3 (Pfkfb3), mRNA	2.3544	0.197085	0.00073	3.8267	0.141782	0.000568775
NM_001013147; NM_031794	Axl	Axl receptor tyrosine kinase (Axl), transcript variant 2, mRNA; Axl receptor tyrosine kinase (Axl), transcript variant 1, mRNA	2.35378	0.201448	0.00073	2.4742	0.233251	0.000568775
NM_001109364	Sowahc	sosondowah ankyrin repeat domain family member C (Sowahc), mRNA	2.35272	0.97087	0.00387791	1.93281	0.655875	0.0113139
NM_130427	Eya2	EYA transcriptional coactivator and phosphatase 2 (Eya2), mRNA	2.34984	0.563466	0.00519082	2.6771	0.545282	0.000568775
NM_053736	Casp4	caspase 4, apoptosis-related cysteine peptidase (Casp4), mRNA	2.34752	1.10923	0.00827799	2.73993	0.550467	0.00225915
NM_001172063	Galnt6	no definition	2.34346	0.403346	0.00073	2.80032	0.839925	0.000568775
NM_013138	Itpr3	no definition	2.33741	0.327885	0.00073	2.5944	0.343062	0.000568775
NM_030997	Vgf	VGF nerve growth factor inducible (Vgf), mRNA	2.33556	0.243844	0.00073	1.83609	0.281202	0.00369784
NM_019354	Ucp2	uncoupling protein 2 (mitochondrial, proton carrier) (Ucp2), mRNA	2.32402	0.155126	0.00073	2.4807	0.160599	0.000568775
NM_001039344	Tes	testis derived transcript (Tes), mRNA	2.31702	0.355707	0.00073	2.02029	0.388374	0.00264305
NM_031107	Rps6ka1	ribosomal protein S6 kinase, polypeptide A1 (Rps6ka1), mRNA	2.31447	0.20905	0.00073	2.22933	0.425447	0.000568775
NM_153473	Myo7a	myosin VIIA (Myo7a), mRNA	2.31187	0.525716	0.00474433	2.51443	0.48252	0.00225915
NM_022526	Dap	death-associated protein (Dap), mRNA	2.311	0.505705	0.00073	2.02202	0.443777	0.000568775
NM_019904	Lgals1	lectin, galactoside-binding, soluble, 1 (Lgals1), mRNA	2.30833	0.547812	0.00134743	1.90955	0.437073	0.00532248
NM_001146125	Fpgs	no definition	2.30783	0.378488	0.00134743	2.59303	0.322967	0.000568775
NM_001079700	Cdc42ep1	CDC42 effector protein (Rho GTPase binding) 1 (Cdc42ep1), mRNA	2.30775	0.262919	0.00073	2.99964	0.734347	0.000568775
NM_053545	Tie1	tyrosine kinase with immunoglobulin-like and EGF-like domains 1 (Tie1), mRNA	2.30608	0.243916	0.00073	1.92158	0.287728	0.00264305
NM_031126	Stxbp2	syntaxin binding protein 2 (Stxbp2), mRNA	2.3033	0.276515	0.00519082	1.81357	0.268057	0.0260067
NM_031818	Clic4	chloride intracellular channel 4 (Clic4), mRNA	2.30317	0.178756	0.00073	2.56628	0.469516	0.000568775
NM_001106098	Slc35d2	solute carrier family 35 (UDP-GlcNAc/UDP-glucose transporter), member D2 (Slc35d2), mRNA	2.30119	0.399621	0.0124289	2.40086	0.695432	0.0033828
NM_001006989	Shisa5	shisa family member 5 (Shisa5), mRNA	2.29686	0.657645	0.00073	2.32466	0.674448	0.000568775
NM_017062	Pdlim4	PDZ and LIM domain 4 (Pdlim4), mRNA	2.29396	0.250498	0.00073	2.94488	0.470038	0.000568775
NM_022260	Casp7	caspase 7 (Casp7), mRNA	2.28793	0.654787	0.00242057	2.41025	0.502998	0.000568775
NM_199256	Sec61a1	Sec61 alpha 1 subunit (S. cerevisiae) (Sec61a1), mRNA	2.28731	0.446519	0.00073	2.74678	0.510733	0.000568775
NM_001009600	Arhgdib	Rho, GDP dissociation inhibitor (GDI) beta (Arhgdib), mRNA	2.2849	0.249783	0.00073	2.49941	0.31431	0.000568775
NM_001191876	Syde1	synapse defective 1, Rho GTPase, homolog 1 (C. elegans) (Syde1), mRNA	2.28426	0.337217	0.00342255	1.75502	0.500922	0.0357331
NM_053310	Homer3	homer homolog 3 (Drosophila) (Homer3), mRNA	2.28347	0.251167	0.00073	2.59821	0.394692	0.000568775
NM_001271244	Rbpms	RNA binding protein with multiple splicing (Rbpms), mRNA	2.28102	0.448871	0.0314107	2.86195	0.396679	0.00437699
NM_012998	P4hb	prolyl 4-hydroxylase, beta polypeptide (P4hb), mRNA	2.28055	0.309988	0.00073	2.42355	0.280771	0.000568775
NM_001191923	Pik3r5	phosphoinositide-3-kinase, regulatory subunit 5 (Pik3r5), mRNA	2.27841	0.269962	0.00793196	3.02187	0.421165	0.000568775
NM_001105668	Mdfic	MyoD family inhibitor domain containing (Mdfic), mRNA	2.27841	0.650344	0.00242057	1.94695	0.683327	0.0085066
NM_203337	St3gal4	ST3 beta-galactoside alpha-2,3-sialyltransferase 4 (St3gal4), mRNA	2.27729	0.552298	0.00073	2.73777	0.655271	0.000568775
NM_001166676	Parpbp	PARP1 binding protein (Parpbp), mRNA	2.27624	1.46719	0.00519082	0.403525	0.2978	0.000568775
NM_031797	Cd82	Cd82 molecule (Cd82), mRNA	2.27179	0.206168	0.00073	2.00471	0.407002	0.000568775
NM_001037773	Ccnjl	cyclin J-like (Ccnjl), mRNA	2.27178	0.506531	0.00638051	2.05473	0.566952	0.0085066
NM_001024891	Rhbdd1	rhomboid domain containing 1 (Rhbdd1), mRNA	2.27157	0.202809	0.015238	2.09401	0.365769	0.0190749
NM_001106978	Glis2	GLIS family zinc finger 2 (Glis2), mRNA	2.27149	0.287277	0.00073	2.36069	0.443478	0.000568775
NM_001013988	Stbd1	starch binding domain 1 (Stbd1), mRNA	2.26893	0.597763	0.0189321	2.34927	0.429905	0.00901788
NM_017192	S1pr2	sphingosine-1-phosphate receptor 2 (S1pr2), mRNA	2.26308	0.673956	0.00519082	2.53856	0.711871	0.00147371
NM_182824	Cd276	Cd276 molecule (Cd276), mRNA	2.26064	0.394598	0.00073	2.24269	0.372825	0.000568775
NM_001012139	Plscr3	phospholipid scramblase 3 (Plscr3), mRNA	2.26014	0.0831105	0.00073	1.9987	0.13383	0.00225915
NM_001013966	Thg1l	tRNA-histidine guanylyltransferase 1-like (S. cerevisiae) (Thg1l), mRNA	2.25716	0.312331	0.0189321	2.22833	0.201661	0.0140118
NM_031524	Pdgfb	platelet-derived growth factor beta polypeptide (Pdgfb), mRNA	2.25569	0.208621	0.00073	1.91295	0.223171	0.00301488
NM_001034137	Sp110	SP110 nuclear body protein (Sp110), mRNA	2.24842	0.187325	0.00559409	2.17952	0.221226	0.00369784
NM_199114	Fgfrl1	fibroblast growth factor receptor-like 1 (Fgfrl1), mRNA	2.24529	0.272779	0.00190121	2.87456	0.314579	0.000568775
NM_001025041	Ier5l	immediate early response 5-like (Ier5l), mRNA	2.24513	0.612705	0.00073	2.75884	0.759471	0.000568775
NM_001108679	Eva1b	eva-1 homolog B (Eva1b), mRNA	2.24423	0.343833	0.00597101	2.86207	0.349719	0.000568775
NM_001108495	Relt	RELT tumor necrosis factor receptor (Relt), mRNA	2.24348	0.411842	0.00559409	2.05446	0.372226	0.00591236
NM_001105720	Nfkbia	nuclear factor of kappa light polypeptide gene enhancer in B-cells inhibitor, alpha (Nfkbia), mRNA	2.24297	0.28383	0.00073	2.51305	0.870837	0.000568775
NM_001008524	C1qc	complement component 1, q subcomponent, C chain (C1qc), mRNA	2.24064	0.307906	0.00073	3.57048	0.311208	0.000568775
NM_053560	Chi3l1	chitinase 3-like 1 (cartilage glycoprotein-39) (Chi3l1), mRNA	2.23803	0.329794	0.00073	2.84224	0.512588	0.000568775
NM_001012147	Pxn	paxillin (Pxn), mRNA	2.23713	0.377932	0.00073	2.06487	0.317778	0.000568775
NM_017000	Nqo1	NAD(P)H dehydrogenase, quinone 1 (Nqo1), mRNA	2.23591	0.475775	0.00134743	2.35675	0.366513	0.000568775
NM_138529	Nav2	neuron navigator 2 (Nav2), mRNA	2.23453	0.318284	0.00073	1.94566	0.219029	0.000568775
NM_016999	Cyp4b1	cytochrome P450, family 4, subfamily b, polypeptide 1 (Cyp4b1), mRNA	2.23179	0.192197	0.0457392	4.44425	0.796434	0.000568775
NM_012716	Slc16a1	solute carrier family 16 (monocarboxylate transporter), member 1 (Slc16a1), mRNA	2.23092	0.174292	0.00073	2.74261	0.310315	0.000568775
NM_001106178	Exoc3l1	exocyst complex component 3-like 1 (Exoc3l1), mRNA	2.22589	0.36515	0.00969985	2.10891	0.211692	0.00369784
NM_001004089	Sipa1	signal-induced proliferation-associated 1 (Sipa1), mRNA	2.22424	0.269108	0.00073	2.42232	0.382612	0.000568775
NM_001184973	Oscar	osteoclast associated, immunoglobulin-like receptor (Oscar), mRNA	2.22192	0.567641	0.0210603	2.85089	0.645233	0.00147371
NM_001098216	Tead3	TEA domain family member 3 (Tead3), mRNA	2.21972	0.538617	0.00899688	2.67428	0.544535	0.00104156
NM_001006974	Ccdc86	coiled-coil domain containing 86 (Ccdc86), mRNA	2.21737	0.365859	0.0043239	2.29824	0.355387	0.000568775
NM_001105906; NM_001198555	Uspl1	ubiquitin specific peptidase like 1 (Uspl1), transcript variant 2, mRNA; ubiquitin specific peptidase like 1 (Uspl1), transcript variant 1, mRNA	2.21732	0.203904	0.00073	2.40026	0.199581	0.000568775
NM_019206	Stk10	serine/threonine kinase 10 (Stk10), mRNA	2.21691	0.17324	0.00291852	2.13994	0.232693	0.000568775
NM_001108608	B4galt5	UDP-Gal:betaGlcNAc beta 1,4-galactosyltransferase, polypeptide 5 (B4galt5), mRNA	2.21008	0.343594	0.00073	2.48413	0.36075	0.000568775
NM_001108248	Was	Wiskott-Aldrich syndrome (Was), mRNA	2.20982	0.695055	0.0314107	2.5641	0.837718	0.00468808
NM_001107275	Slc39a14	solute carrier family 39 (zinc transporter), member 14 (Slc39a14), mRNA	2.2093	0.426461	0.00073	2.29208	0.435027	0.000568775
NM_001106128	Ly86	lymphocyte antigen 86 (Ly86), mRNA	2.20668	0.513267	0.0158053	3.78308	0.689854	0.000568775
NM_001109639	Chst14	carbohydrate (N-acetylgalactosamine 4-0) sulfotransferase 14 (Chst14), mRNA	2.20476	0.315628	0.030119	2.25071	0.483191	0.0142223
NM_053304	Col1a1	collagen, type I, alpha 1 (Col1a1), mRNA	2.2023	1.10134	0.00073	1.84543	0.769162	0.007971
NM_001107288	Flnb	filamin B, beta (Flnb), mRNA	2.20143	0.330127	0.00073	2.19679	0.314592	0.000568775
NM_001024771	Tnip2	TNFAIP3 interacting protein 2 (Tnip2), mRNA	2.19967	0.517525	0.00242057	2.21623	0.393247	0.000568775
NM_019178	Tlr4	toll-like receptor 4 (Tlr4), mRNA	2.19853	0.850052	0.0448111	3.05375	0.847038	0.00369784
NM_001025719	Pxdc1	PX domain containing 1 (Pxdc1), mRNA	2.19631	0.227822	0.0067394	2.47164	0.39935	0.000568775
NM_031525	Pdgfrb	platelet derived growth factor receptor, beta polypeptide (Pdgfrb), mRNA	2.19261	0.279881	0.00073	2.118	0.315903	0.00104156
NM_001191600	Fhod1	no definition	2.19219	0.179966	0.00190121	2.81253	0.255285	0.000568775
NM_001007691	Prss23	protease, serine, 23 (Prss23), mRNA	2.19088	0.3116	0.00134743	1.70858	0.248523	0.018387
NM_001012084	Adh6	alcohol dehydrogenase 6 (class V) (Adh6), mRNA	2.18932	0.979644	0.0218736	2.8129	1.31789	0.00403442
NM_001004424	Tacc3	transforming, acidic coiled-coil containing protein 3 (Tacc3), mRNA	2.18592	0.321404	0.0227373	3.1207	0.806007	0.00104156
NM_052800	Tk1	thymidine kinase 1, soluble (Tk1), mRNA	2.18319	0.277463	0.00756328	3.11105	0.415779	0.000568775
NM_030989	Tp53	tumor protein p53 (Tp53), mRNA	2.1821	0.467603	0.00073	2.47492	0.569455	0.000568775
NM_199267	Rela	v-rel avian reticuloendotheliosis viral oncogene homolog A (Rela), mRNA	2.17873	0.263023	0.00073	2.244	0.278382	0.000568775
NM_001012041	Irf9	interferon regulatory factor 9 (Irf9), mRNA	2.17863	0.35647	0.00190121	1.92018	0.763279	0.0113139
NM_001107883	Il17ra	interleukin 17 receptor A (Il17ra), mRNA	2.16968	0.31475	0.00073	2.41833	0.226433	0.000568775
NM_001127547	Fbln1	fibulin 1 (Fbln1), mRNA	2.16455	1.05627	0.0043239	1.98674	0.962272	0.00369784
NM_053553	Syngr2	no definition	2.16217	0.359208	0.00073	2.21722	0.332925	0.000568775
NM_019370	Enpp3	ectonucleotide pyrophosphatase/phosphodiesterase 3 (Enpp3), mRNA	2.15876	1.1185	0.0215784	3.52959	1.24001	0.000568775
NM_001134933; NM_001244867	Crip1	cysteine-rich protein 1 (intestinal) (Crip1), transcript variant 2, mRNA; cysteine-rich protein 1 (intestinal) (Crip1), transcript variant 1, mRNA	2.15838	0.269957	0.0181375	1.82394	0.208165	0.0395557
NM_001106710	Emilin1	elastin microfibril interfacer 1 (Emilin1), mRNA	2.15458	0.43635	0.00291852	2.02256	0.318631	0.00369784
NM_001106363	Pprc1	peroxisome proliferator-activated receptor gamma, coactivator-related 1 (Pprc1), mRNA	2.15364	0.268464	0.00073	2.62215	0.318127	0.000568775
NM_021693	Sik1	salt-inducible kinase 1 (Sik1), mRNA	2.15224	0.810648	0.00190121	2.97855	0.995568	0.000568775
NM_001107994	Spsb1	splA/ryanodine receptor domain and SOCS box containing 1 (Spsb1), mRNA	2.14951	0.505143	0.00190121	2.54104	0.693064	0.000568775
NM_001106397	Mical1	microtubule associated monooxygenase, calponin and LIM domain containing 1 (Mical1), mRNA	2.14349	0.480814	0.0114156	1.85746	0.11916	0.0157572
NM_001191792	Ubash3b	ubiquitin associated and SH3 domain containing, B (Ubash3b), mRNA	2.13976	0.159	0.00387791	2.09187	0.117274	0.0033828
NM_178102	Mapkapk2	mitogen-activated protein kinase-activated protein kinase 2 (Mapkapk2), mRNA	2.13975	0.407765	0.00073	2.33666	0.485411	0.000568775
NM_001025053	Galnt4	no definition	2.13926	0.500791	0.0189321	2.48958	0.426753	0.00301488
NM_001108513	Unc93b1	unc-93 homolog B1 (C. elegans) (Unc93b1), mRNA	2.13905	0.211067	0.0043239	2.15021	0.223546	0.00147371
NM_019331	Furin	furin (paired basic amino acid cleaving enzyme) (Furin), mRNA	2.13567	0.290624	0.00134743	2.29539	0.334467	0.000568775
NM_001108409	Fgd3	no definition	2.13268	0.24043	0.00756328	1.98748	0.175019	0.00650636
NM_031341	Slc7a7	solute carrier family 7 (amino acid transporter light chain, y+L system), member 7 (Slc7a7), mRNA	2.13067	0.516218	0.0368993	2.51509	0.856052	0.00681685
NM_001033693	Slc31a2	solute carrier family 31 (copper transporter), member 2 (Slc31a2), mRNA	2.1302	0.215983	0.0155445	2.4681	0.21291	0.00147371
NM_182674	Bysl	bystin-like (Bysl), mRNA	2.12884	0.307233	0.00134743	2.25995	0.293194	0.000568775
NM_031144	Actb	actin, beta (Actb), mRNA	2.12734	0.249293	0.0124289	2.21151	0.265411	0.00104156
NM_001108425	Mocos	molybdenum cofactor sulfurase (Mocos), mRNA	2.12433	0.579174	0.039903	2.80111	0.566418	0.00437699
NM_012797	Id1	inhibitor of DNA binding 1 (Id1), mRNA	2.12185	0.252838	0.00342255	2.52234	0.210426	0.000568775
NM_199110	Mfng	MFNG O-fucosylpeptide 3-beta-N-acetylglucosaminyltransferase (Mfng), mRNA	2.11895	0.498933	0.00899688	2.15065	0.529702	0.0105715
NM_001107816	Tor4a	torsin family 4, member A (Tor4a), mRNA	2.11687	0.371451	0.00827799	2.27222	0.253686	0.00301488
NM_001004226	Glmp	kidney predominant protein NCU-G1 (RGD1303130), mRNA	2.1153	0.338525	0.00073	1.85523	0.353341	0.0033828
NM_001002819	Gfpt2	glutamine-fructose-6-phosphate transaminase 2 (Gfpt2), mRNA	2.11351	0.614612	0.0270999	1.96687	0.570354	0.0188467
NM_001108948	Tuft1	tuftelin 1 (Tuft1), mRNA	2.11061	0.268342	0.0298348	1.8116	0.238785	0.0437889
NM_001105719	Mip	major intrinsic protein of lens fiber (Mip), mRNA	2.10995	0.397013	0.00242057	2.27777	0.528403	0.000568775
NM_001013182	Hn1l	hematological and neurological expressed 1-like (Hn1l), mRNA	2.10563	0.19941	0.00190121	2.53669	0.341565	0.000568775
NM_001015033	Col16a1	collagen, type XVI, alpha 1 (Col16a1), mRNA	2.10393	0.663169	0.00073	2.0431	0.518974	0.00104156
NM_139341	Slc15a3	solute carrier family 15 (oligopeptide transporter), member 3 (Slc15a3), mRNA	2.10168	0.418165	0.00899688	2.06855	0.402536	0.00532248
NM_199099	Impdh2	IMP (inosine 5'-monophosphate) dehydrogenase 2 (Impdh2), mRNA	2.10022	0.290579	0.00073	2.45314	0.382803	0.000568775
NM_001008322	Shmt2	serine hydroxymethyltransferase 2 (mitochondrial) (Shmt2), mRNA	2.09972	0.168225	0.00073	2.36086	0.223752	0.000568775
NM_053489	Col18a1	collagen, type XVIII, alpha 1 (Col18a1), mRNA	2.09882	0.462929	0.00190121	1.97426	0.542669	0.000568775
NM_019312	Itpkb	no definition	2.09786	0.398177	0.00073	2.43508	0.323489	0.000568775
NM_001130502	Fam83f	family with sequence similarity 83, member F (Fam83f), mRNA	2.0961	0.500242	0.0181375	2.23222	0.577466	0.00499467
NM_001012206	Phlda3	pleckstrin homology-like domain, family A, member 3 (Phlda3), mRNA	2.09587	0.38566	0.00134743	1.92256	0.43824	0.00301488
NM_001271336	Vsig10	V-set and immunoglobulin domain containing 10 (Vsig10), mRNA	2.09542	0.361207	0.0251614	1.85539	0.248103	0.0339487
NM_001106268	Chsy1	chondroitin sulfate synthase 1 (Chsy1), mRNA	2.09449	0.257971	0.00073	2.17914	0.399638	0.000568775
NM_001108441	Dnajb1	DnaJ (Hsp40) homolog, subfamily B, member 1 (Dnajb1), mRNA	2.09417	0.354045	0.00134743	2.74682	0.333957	0.000568775
NM_053920	Trip10	no definition	2.09156	0.154406	0.0043239	2.26296	0.19701	0.000568775
NM_001106631	Rbpj	recombination signal binding protein for immunoglobulin kappa J region (Rbpj), mRNA	2.08881	0.216491	0.00073	2.60119	0.177975	0.000568775
NM_017244	Crabp2	cellular retinoic acid binding protein 2 (Crabp2), mRNA	2.08866	1.07343	0.0248838	1.82384	0.665456	0.0343174
NM_001011901	Hsph1	heat shock 105/110 protein 1 (Hsph1), mRNA	2.08848	0.403094	0.00291852	2.40983	0.379391	0.000568775
NM_001127544	Slc25a24	solute carrier family 25 (mitochondrial carrier, phosphate carrier), member 24 (Slc25a24), mRNA	2.08746	0.296617	0.00827799	1.93684	0.434152	0.00979983
NM_021846	Mcl1	no definition	2.08469	0.409049	0.00073	2.7571	0.424349	0.000568775
NM_017260	Alox5ap	arachidonate 5-lipoxygenase activating protein (Alox5ap), mRNA	2.0838	0.134358	0.022433	2.59012	0.286137	0.00264305
NM_001109236	Nod1	nucleotide-binding oligomerization domain containing 1 (Nod1), mRNA	2.08287	0.178639	0.00291852	2.62235	0.446911	0.000568775
NM_053352	Ackr3	chemokine (C-X-C motif) receptor 7 (Cxcr7), mRNA	2.08279	0.387075	0.00559409	1.78235	0.335143	0.0169304
NM_053857	Eif4ebp1	eukaryotic translation initiation factor 4E binding protein 1 (Eif4ebp1), mRNA	2.08149	0.223834	0.00242057	3.34668	0.314251	0.000568775
NM_145789	Il13ra1	interleukin 13 receptor, alpha 1 (Il13ra1), mRNA	2.08099	0.475373	0.0067394	2.29204	0.450367	0.000568775
NM_001008882	Uhrf1	ubiquitin-like with PHD and ring finger domains 1 (Uhrf1), mRNA	2.08086	0.239509	0.0160833	1.87543	0.143455	0.0194917
NM_001106423	Mecom	MDS1 and EVI1 complex locus (Mecom), mRNA	2.07655	0.399884	0.0166611	2.15175	0.380896	0.00591236
NM_012758	Syk	spleen tyrosine kinase (Syk), mRNA	2.07461	0.317878	0.0067394	2.15934	0.290392	0.00437699
NM_019333	Pfkfb4	6-phosphofructo-2-kinase/fructose-2,6-biphosphatase 4 (Pfkfb4), mRNA	2.07428	0.34618	0.010391	1.72431	0.19836	0.038006
NM_001109270	Fam110d	family with sequence similarity 110, member D (Fam110d), mRNA	2.07108	0.429685	0.026831	2.48873	0.27978	0.00225915
NM_001108279	Bcl6b	B-cell CLL/lymphoma 6, member B (Bcl6b), mRNA	2.06838	0.669228	0.0184132	2.43925	0.451947	0.000568775
NM_001008379	Prr13	proline rich 13 (Prr13), mRNA	2.0659	0.444525	0.00559409	1.9817	0.462207	0.00225915
NM_031118	Soat1	sterol O-acyltransferase 1 (Soat1), mRNA	2.06521	0.339002	0.00597101	2.0832	0.32044	0.00104156
NM_001033887	Prrc1	proline-rich coiled-coil 1 (Prrc1), mRNA	2.06364	0.17805	0.00899688	1.86109	0.182114	0.0100754
NM_138881	Rsad2	radical S-adenosyl methionine domain containing 2 (Rsad2), mRNA	2.06291	1.05594	0.02754	1.92538	0.862827	0.0196981
NM_001107743	Slc43a3	solute carrier family 43, member 3 (Slc43a3), mRNA	2.05748	0.209684	0.0244249	2.16706	0.506117	0.0105715
NM_001037353	Etv6	ets variant 6 (Etv6), mRNA	2.05724	0.371848	0.0191751	2.11223	0.388825	0.00591236
NM_172222	C2	complement component 2 (C2), mRNA	2.05658	0.552174	0.00519082	2.3835	0.744754	0.000568775
NM_022602	Pim3	Pim-3 proto-oncogene, serine/threonine kinase (Pim3), mRNA	2.05631	0.332475	0.00073	1.98483	0.47716	0.00188208
NM_001007684	Klf2	Kruppel-like factor 2 (Klf2), mRNA	2.05621	0.766883	0.00715509	4.32923	1.4502	0.000568775
NM_001170568	Baz1a	bromodomain adjacent to zinc finger domain, 1A (Baz1a), mRNA	2.05458	0.589983	0.0137022	2.79343	0.780703	0.000568775
NM_053734	Ncf1	neutrophil cytosolic factor 1 (Ncf1), mRNA	2.05385	0.423497	0.0043239	2.15079	0.432031	0.00225915
NM_001170565	Il17rc	interleukin 17 receptor C (Il17rc), mRNA	2.052	0.353148	0.0309003	2.16594	0.391215	0.0128244
NM_001005891	Clec4a3	C-type lectin domain family 4, member A3 (Clec4a3), mRNA	2.0517	0.567874	0.0419886	3.94726	0.687201	0.000568775
NM_001014135	Wdr1	WD repeat domain 1 (Wdr1), mRNA	2.04926	0.304113	0.00190121	2.02628	0.2898	0.000568775
NM_031646	Ramp2	receptor (G protein-coupled) activity modifying protein 2 (Ramp2), mRNA	2.04732	0.440089	0.0067394	2.01076	0.294926	0.00147371
NM_024155	Anxa4	annexin A4 (Anxa4), mRNA	2.04715	0.315141	0.00519082	1.68437	0.230012	0.0235127
NM_053018	Cd9	CD9 molecule (Cd9), mRNA	2.04647	0.20509	0.00134743	2.34448	0.423689	0.000568775
NM_001014200	Sppl2b	signal peptide peptidase-like 2B (Sppl2b), mRNA	2.04555	0.266197	0.00073	2.12142	0.218423	0.000568775
NM_001108373	Mapk1ip1l	mitogen-activated protein kinase 1 interacting protein 1-like (Mapk1ip1l), mRNA	2.0448	0.155216	0.00559409	2.21487	0.167898	0.000568775
NM_001164142; NM_001164143; NM_020543	Cnr2	no definition; no definition; cannabinoid receptor 2 (macrophage) (Cnr2), transcript variant 3, mRNA	2.04362	0.262474	0.00291852	1.82466	0.262367	0.00953761
NM_199089	Tcirg1	T-cell, immune regulator 1, ATPase, H+ transporting, lysosomal V0 subunit A3 (Tcirg1), mRNA	2.04269	0.367957	0.00342255	2.09123	0.213368	0.00104156
NM_001107775	Slc4a11	solute carrier family 4, sodium borate transporter, member 11 (Slc4a11), mRNA	2.04269	0.513673	0.00387791	2.00345	0.48286	0.00188208
NM_001191791	Dpy19l1	dpy-19-like 1 (C. elegans) (Dpy19l1), mRNA	2.03996	0.232514	0.00073	1.99929	0.195808	0.00104156
NM_139327	Hmga1	high mobility group AT-hook 1 (Hmga1), mRNA	2.03706	0.14311	0.00342255	1.86567	0.215393	0.00650636
NM_001109053	Dtx3l	deltex 3 like, E3 ubiquitin ligase (Dtx3l), mRNA	2.03695	0.433652	0.00793196	1.9655	0.490664	0.00437699
NM_001106685	Csf3r	colony stimulating factor 3 receptor (granulocyte) (Csf3r), mRNA	2.03603	0.250798	0.0158053	2.4743	0.18811	0.000568775
NM_032616	Lsr	lipolysis stimulated lipoprotein receptor (Lsr), mRNA	2.03473	0.497443	0.00715509	1.67586	0.271107	0.0381267
NM_001037214	Cdca4	cell division cycle associated 4 (Cdca4), mRNA	2.03435	0.306278	0.014969	2.08538	0.373075	0.00499467
NM_001108997	Dock6	dedicator of cytokinesis 6 (Dock6), mRNA	2.03037	0.237688	0.00638051	1.80089	0.229227	0.0123305
NM_012550	Ednra	endothelin receptor type A (Ednra), mRNA	2.02994	0.375741	0.0160833	2.26868	0.55198	0.00264305
NM_001106791	Irak4	interleukin-1 receptor-associated kinase 4 (Irak4), mRNA	2.02807	0.182353	0.026831	2.01882	0.123866	0.015328
NM_031132	Tgfbr2	transforming growth factor, beta receptor 2 (Tgfbr2), mRNA	2.0276	0.232634	0.00342255	1.84077	0.282016	0.0085066
NM_012859	Lipe	lipase, hormone sensitive (Lipe), mRNA	2.02743	0.23018	0.00291852	2.25093	0.26799	0.000568775
NM_001166275	Mdc1	mediator of DNA damage checkpoint 1 (Mdc1), mRNA	2.02569	0.290375	0.00756328	1.94913	0.290665	0.00621851
NM_001007617	Nuak2	NUAK family, SNF1-like kinase, 2 (Nuak2), mRNA	2.02448	0.302135	0.0117437	2.43127	0.496916	0.000568775
NM_001033967; NM_030986	Ak2	adenylate kinase 2 (Ak2), transcript variant 2, mRNA; no definition	2.02086	0.220361	0.0086414	2.55222	0.434076	0.000568775
NM_017257	Psme2	no definition	2.02002	0.472397	0.00134743	2.1922	0.539597	0.000568775
NM_001025418	Ppp2r1b	protein phosphatase 2, regulatory subunit A, beta (Ppp2r1b), mRNA	2.01968	0.165922	0.00242057	2.11489	0.0981886	0.00104156
NM_017168	Plcg2	no definition	2.01845	0.33945	0.0277417	2.15399	0.344412	0.00437699
NM_080907	Ppp4r1	protein phosphatase 4, regulatory subunit 1 (Ppp4r1), mRNA	2.01662	0.276724	0.00190121	2.21693	0.305615	0.000568775
NM_053391	Hs3st1	heparan sulfate (glucosamine) 3-O-sulfotransferase 1 (Hs3st1), mRNA	2.01501	0.205591	0.00242057	2.13786	0.302844	0.000568775
NM_001109228	Ssmem1	serine-rich single-pass membrane protein 1 (Ssmem1), mRNA	2.0144	0.870191	0.0335255	2.40527	0.900592	0.0033828
NM_001012106	Mad2l2	MAD2 mitotic arrest deficient-like 2 (yeast) (Mad2l2), mRNA	2.00934	0.362027	0.0158053	1.6994	0.315394	0.0381267
NM_001135922	Ttll12	tubulin tyrosine ligase-like family, member 12 (Ttll12), mRNA	2.00895	0.174597	0.00291852	1.94556	0.267568	0.00437699
NM_017264	Psme1	proteasome (prosome, macropain) activator subunit 1 (Psme1), mRNA	2.00622	0.255348	0.0043239	1.94073	0.283479	0.00225915
NM_019242	Ifrd1	interferon-related developmental regulator 1 (Ifrd1), mRNA	2.00325	0.315928	0.00134743	2.45334	0.455458	0.000568775
NM_022684	Bid	BH3 interacting domain death agonist (Bid), mRNA	2.00172	0.523077	0.0448111	2.34137	0.381182	0.00709664
NM_001047104	Nr2c2ap	nuclear receptor 2C2-associated protein (Nr2c2ap), mRNA	2.00067	0.552661	0.0137022	2.37407	0.625031	0.000568775
NM_138847	Nip7	NIP7, nucleolar pre-rRNA processing protein (Nip7), mRNA	1.99741	0.472242	0.00969985	2.30384	0.417425	0.000568775
NM_013123	Il1r1	interleukin 1 receptor, type I (Il1r1), mRNA	1.99572	0.521304	0.0416442	1.87945	0.242431	0.0324527
NM_001013110	Tf	transferrin (Tf), mRNA	1.99534	0.290523	0.0155445	1.69654	0.396805	0.0426708
NM_001106697	Mrto4	no definition	1.99181	0.135127	0.00969985	1.90004	0.194056	0.00403442
NM_001030039	Csk	c-src tyrosine kinase (Csk), mRNA	1.99132	0.250312	0.00342255	2.09695	0.324343	0.00147371
NM_001100988	Spidr	scaffolding protein involved in DNA repair (Spidr), mRNA	1.98603	0.295916	0.0409252	1.78158	0.159529	0.0388977
NM_012935	Cryab	crystallin, alpha B (Cryab), mRNA	1.98365	0.547819	0.00291852	3.73288	1.06956	0.000568775
NM_138827	Slc2a1	solute carrier family 2 (facilitated glucose transporter), member 1 (Slc2a1), mRNA	1.98171	0.421257	0.00559409	2.22843	0.429984	0.000568775
NM_133624	Gbp2	guanylate binding protein 2, interferon-inducible (Gbp2), mRNA	1.97639	0.998551	0.0175436	3.80686	1.71164	0.000568775
NM_001037201	Ddx21	DEAD (Asp-Glu-Ala-Asp) box helicase 21 (Ddx21), mRNA	1.97593	0.488118	0.00134743	2.19457	0.511083	0.000568775
NM_012867	Ninj1	ninjurin 1 (Ninj1), mRNA	1.97359	0.323925	0.00899688	2.07411	0.475628	0.00104156
NM_001127523	Mis18a	MIS18 kinetochore protein A (Mis18a), mRNA	1.9735	0.812793	0.00827799	2.64933	0.946293	0.000568775
NM_001013219	St3gal1	ST3 beta-galactoside alpha-2,3-sialyltransferase 1 (St3gal1), mRNA	1.97319	0.151969	0.020204	1.96625	0.277872	0.0128244
NM_012523	Cd53	Cd53 molecule (Cd53), mRNA	1.97229	0.22083	0.0172485	1.78873	0.216057	0.020605
NM_001128191	Nup43	nucleoporin 43 (Nup43), mRNA	1.96927	0.16795	0.0361933	1.81645	0.29289	0.0439702
NM_001013061	Aprt	adenine phosphoribosyl transferase (Aprt), mRNA	1.96654	0.136204	0.00342255	2.18055	0.209481	0.000568775
NM_173125	Pdlim7	PDZ and LIM domain 7 (Pdlim7), mRNA	1.96519	0.12635	0.00474433	2.06248	0.0879929	0.000568775
NM_001008280	Lrrc59	leucine rich repeat containing 59 (Lrrc59), mRNA	1.96305	0.28414	0.00242057	2.40659	0.283899	0.000568775
NM_053292	Vars	valyl-tRNA synthetase (Vars), mRNA	1.96076	0.215971	0.00291852	1.96991	0.217894	0.000568775
NM_001014269	Lrrfip1	leucine rich repeat (in FLII) interacting protein 1 (Lrrfip1), mRNA	1.95816	0.56549	0.0114156	1.93595	0.544034	0.00532248
NM_001037777	Lrp10	low-density lipoprotein receptor-related protein 10 (Lrp10), mRNA	1.95803	0.191043	0.00474433	1.93299	0.192442	0.00225915
NM_001107564	Ano1	anoctamin 1, calcium activated chloride channel (Ano1), mRNA	1.9577	0.358795	0.0158053	2.25843	0.491062	0.000568775
NM_001108489	Iqgap1	IQ motif containing GTPase activating protein 1 (Iqgap1), mRNA	1.95684	0.181278	0.00073	1.71244	0.139371	0.00979983
NM_001107807	Pmepa1	prostate transmembrane protein, androgen induced 1 (Pmepa1), mRNA	1.95492	0.520338	0.00638051	2.39076	0.365577	0.000568775
NM_001108313	Ifngr2	interferon gamma receptor 2 (Ifngr2), mRNA	1.95348	0.361914	0.00134743	2.05788	0.379848	0.000568775
NM_001025693	Cdca7	cell division cycle associated 7 (Cdca7), mRNA	1.95042	0.358688	0.0339595	2.6283	0.954093	0.00225915
NM_012637	Ptpn1	protein tyrosine phosphatase, non-receptor type 1 (Ptpn1), mRNA	1.94702	0.283505	0.00597101	2.31427	0.249699	0.000568775
NM_001017488	Slc24a6	solute carrier family 24 (sodium/lithium/calcium exchanger), member 6 (Slc24a6), mRNA	1.94464	0.206669	0.0142983	1.77253	0.211408	0.0229584
NM_001105879	Arhgap31	Rho GTPase activating protein 31 (Arhgap31), mRNA	1.94374	0.182381	0.00597101	1.99084	0.163379	0.00147371
NM_001191689	Cln5	ceroid-lipofuscinosis, neuronal 5 (Cln5), mRNA	1.94054	0.440861	0.0196278	1.95847	0.322251	0.0110776
NM_017251	Gjb1	no definition	1.93904	0.180011	0.00474433	1.62684	0.486367	0.0362028
NM_001107702	Fcrl2	Fc receptor-like 2 (Fcrl2), mRNA	1.93603	0.395426	0.014017	2.19929	0.378356	0.00104156
NM_022587	Entpd1	ectonucleoside triphosphate diphosphohydrolase 1 (Entpd1), mRNA	1.93401	0.182135	0.012084	2.14536	0.242743	0.000568775
NM_001008348	Frmd8	FERM domain containing 8 (Frmd8), mRNA	1.93296	0.150607	0.00519082	2.08872	0.31864	0.00147371
NM_017305	Gclm	glutamate cysteine ligase, modifier subunit (Gclm), mRNA	1.93126	0.386122	0.0114156	1.71938	0.325583	0.018387
NM_022500	Ftl1	ferritin light chain 1 (Ftl1), mRNA	1.93109	0.282992	0.00559409	2.17214	0.271158	0.000568775
NM_001033963	Prkx	protein kinase, X-linked (Prkx), mRNA	1.93105	0.199754	0.0137022	1.91407	0.378464	0.0085066
NM_183332	Myadm	myeloid-associated differentiation marker (Myadm), mRNA	1.93049	0.452408	0.00291852	1.76052	0.413683	0.0085066
NM_022591	Tep1	telomerase associated protein 1 (Tep1), mRNA	1.92987	0.293734	0.0043239	1.84303	0.302771	0.00369784
NM_017035	Plcd1	phospholipase C, delta 1 (Plcd1), mRNA	1.92866	0.213082	0.0100486	1.89837	0.127868	0.00369784
NM_001007745	Tmem43	transmembrane protein 43 (Tmem43), mRNA	1.927	0.21609	0.00242057	2.23495	0.255953	0.000568775
NM_001134496	Tmem63a	transmembrane protein 63a (Tmem63a), mRNA	1.92597	0.276725	0.00559409	1.81316	0.536997	0.00741519
NM_001108099	Mdm2	MDM2 proto-oncogene, E3 ubiquitin protein ligase (Mdm2), mRNA	1.92476	0.441539	0.00715509	1.91529	0.340548	0.00188208
NM_001024995	Nrros	negative regulator of reactive oxygen species (Nrros), mRNA	1.92277	0.172906	0.0290746	2.32376	0.387027	0.00264305
NM_019262	C1qb	complement component 1, q subcomponent, B chain (C1qb), mRNA	1.92145	0.289628	0.00242057	3.04078	0.245361	0.000568775
NM_001037648	Fam105a	family with sequence similarity 105, member A (Fam105a), mRNA	1.91952	0.300126	0.0293129	2.37132	0.236086	0.00104156
NM_173045	Zc3hav1	zinc finger CCCH type, antiviral 1 (Zc3hav1), mRNA	1.91844	0.454486	0.0248838	1.863	0.33164	0.0113139
NM_001013982	Orai1	ORAI calcium release-activated calcium modulator 1 (Orai1), mRNA	1.91787	0.301879	0.0189321	2.1718	0.290676	0.00225915
NM_001039339	Zdhhc18	zinc finger, DHHC-type containing 18 (Zdhhc18), mRNA	1.91764	0.294422	0.00387791	2.1727	0.388694	0.000568775
NM_133551	Pla2g4a	phospholipase A2, group IVA (cytosolic, calcium-dependent) (Pla2g4a), mRNA	1.91693	0.532026	0.0314107	2.37301	0.533095	0.000568775
NM_001011995	Tuba1c	tubulin, alpha 1C (Tuba1c), mRNA	1.91548	0.400637	0.00474433	2.07255	0.413382	0.000568775
NM_053520	Elf1	E74-like factor 1 (Elf1), mRNA	1.91498	0.310748	0.02754	1.91681	0.41274	0.0165025
NM_001014050; NM_001244768; NM_001244769; NM_001244770	Fam110a	family with sequence similarity 110, member A (Fam110a), transcript variant 4, mRNA; no definition; no definition; family with sequence similarity 110, member A (Fam110a), transcript variant 3, mRNA	1.91268	0.448199	0.0215784	1.82468	0.210436	0.0155629
NM_001105806	Emc6	ER membrane protein complex subunit 6 (Emc6), mRNA	1.90968	0.674388	0.011074	2.30251	0.699335	0.000568775
NM_001025643	Fbl	fibrillarin (Fbl), mRNA	1.90952	0.0954602	0.00519082	2.31938	0.263014	0.000568775
NM_001037356	Pak1ip1	PAK1 interacting protein 1 (Pak1ip1), mRNA	1.90044	0.137014	0.0227373	1.88707	0.107562	0.00876461
NM_019229	Slc12a4	solute carrier family 12 (potassium/chloride transporter), member 4 (Slc12a4), mRNA	1.89761	0.272142	0.00559409	1.586	0.27253	0.0360046
NM_001130536	Fzd6	frizzled class receptor 6 (Fzd6), mRNA	1.89363	0.470457	0.0284152	1.78818	0.402706	0.0237265
NM_001107652	Snx18	sorting nexin 18 (Snx18), mRNA	1.89275	0.338179	0.00387791	2.20866	0.345734	0.000568775
NM_001106442	Ssr2	signal sequence receptor, beta (Ssr2), mRNA	1.89099	0.458233	0.00638051	1.98061	0.481556	0.00147371
NM_001013865	Tmem39a	transmembrane protein 39a (Tmem39a), mRNA	1.8904	0.372403	0.0316043	1.99458	0.271349	0.00876461
NM_001134749	Stt3a	STT3A, subunit of the oligosaccharyltransferase complex (catalytic) (Stt3a), mRNA	1.89005	0.297647	0.0043239	1.89476	0.343972	0.00225915
NM_001013881	Gatad2a	GATA zinc finger domain containing 2A (Gatad2a), mRNA	1.88969	0.172625	0.00291852	2.12659	0.254606	0.000568775
NM_001110099; NM_012643	Ret	no definition; no definition	1.88292	0.567606	0.014017	1.71883	0.490397	0.0196981
NM_001107566	Tpcn2	two pore segment channel 2 (Tpcn2), mRNA	1.8824	0.277906	0.0207725	2.06609	0.275387	0.00403442
NM_001012064	Pvrl2	poliovirus receptor-related 2 (Pvrl2), mRNA	1.88132	0.243236	0.0193909	1.74859	0.272342	0.0247194
NM_001160228	Adam19	ADAM metallopeptidase domain 19 (Adam19), mRNA	1.87787	0.16753	0.014595	1.63327	0.132975	0.032296
NM_001107995	Phf13	PHD finger protein 13 (Phf13), mRNA	1.87696	0.287199	0.014017	2.01461	0.326895	0.00301488
NM_001106067	Colgalt1	collagen beta(1-O)galactosyltransferase 1 (Colgalt1), mRNA	1.87604	0.235084	0.00638051	2.11836	0.236312	0.000568775
NM_001014071	Errfi1	no definition	1.87534	0.358918	0.00474433	1.995	0.497364	0.000568775
NM_001191624	Lrrk1	leucine-rich repeat kinase 1 (Lrrk1), mRNA	1.87486	0.323103	0.0155445	1.78933	0.311092	0.0146948
NM_001127449	Actg1	actin, gamma 1 (Actg1), mRNA	1.8742	0.382468	0.0303693	1.94174	0.358761	0.00650636
NM_178101	Plod3	procollagen-lysine, 2-oxoglutarate 5-dioxygenase 3 (Plod3), mRNA	1.87174	0.211767	0.0270999	2.01651	0.219578	0.00767948
NM_001134413	Gltp	glycolipid transfer protein (Gltp), mRNA	1.8716	0.153432	0.00387791	1.81339	0.277671	0.00225915
NM_022207	Unc5b	unc-5 homolog B (C. elegans) (Unc5b), mRNA	1.86854	0.145878	0.0086414	2.08023	0.537504	0.00104156
NM_001025696	Yars	tyrosyl-tRNA synthetase (Yars), mRNA	1.86837	0.368597	0.00793196	2.06871	0.322418	0.000568775
NM_130421	Lcp2	lymphocyte cytosolic protein 2 (Lcp2), mRNA	1.86788	0.20242	0.0248838	2.08688	0.242913	0.00264305
NM_001009682	Oasl2	2'-5' oligoadenylate synthetase-like 2 (Oasl2), mRNA	1.86702	0.429114	0.01344	1.90707	0.723124	0.0092824
NM_001105926	Dhx37	DEAH (Asp-Glu-Ala-His) box polypeptide 37 (Dhx37), mRNA	1.8667	0.179576	0.0100486	1.66661	0.122175	0.0237265
NM_020087	Notch3	notch 3 (Notch3), mRNA	1.8658	0.226349	0.00756328	1.93524	0.311278	0.000568775
NM_001277232; NM_182953	Nek6	no definition; no definition	1.86351	0.069765	0.00597101	2.32592	0.229511	0.000568775
NM_033350	Plcb3	phospholipase C, beta 3 (phosphatidylinositol-specific) (Plcb3), mRNA	1.8635	0.171795	0.0142983	2.23023	0.250796	0.000568775
NM_031725	Scamp4	secretory carrier membrane protein 4 (Scamp4), mRNA	1.86333	0.23584	0.0137022	1.90064	0.228906	0.00369784
NM_080886	Msmo1	methylsterol monooxygenase 1 (Msmo1), mRNA	1.86182	0.423023	0.00559409	2.17284	0.431619	0.000568775
NM_001135667	Wdr4	WD repeat domain 4 (Wdr4), mRNA	1.85639	0.186468	0.0405108	1.95968	0.269562	0.0196981
NM_001109271	Ldlrap1	low density lipoprotein receptor adaptor protein 1 (Ldlrap1), mRNA	1.85514	0.0879196	0.00793196	1.72622	0.420936	0.0128244
NM_001106261	Rasip1	Ras interacting protein 1 (Rasip1), mRNA	1.85307	0.190502	0.015238	1.67107	0.17594	0.0272023
NM_001025011	RGD1305464	similar to human chromosome 15 open reading frame 39 (RGD1305464), mRNA	1.8529	0.35347	0.0282187	2.54933	0.590429	0.000568775
NM_001107293	Eaf1	ELL associated factor 1 (Eaf1), mRNA	1.85061	0.155013	0.0381314	1.91801	0.123856	0.0149357
NM_001012357	Ccl9	chemokine (C-C motif) ligand 9 (Ccl9), mRNA	1.84701	0.633965	0.0438213	2.3439	0.734896	0.00301488
NM_001007754; NM_001037555	Rassf1	Ras association (RalGDS/AF-6) domain family member 1 (Rassf1), transcript variant 2, mRNA; Ras association (RalGDS/AF-6) domain family member 1 (Rassf1), transcript variant 1, mRNA	1.84367	0.205693	0.0303693	2.05308	0.281097	0.00104156
NM_145878	Fabp5	fatty acid binding protein 5, epidermal (Fabp5), mRNA	1.84318	0.173922	0.0067394	2.18151	0.274208	0.000568775
NM_001103351	Parp9	poly (ADP-ribose) polymerase family, member 9 (Parp9), mRNA	1.84063	0.499356	0.0239437	1.77722	0.606877	0.0229584
NM_080581	Abcc3	ATP-binding cassette, subfamily C (CFTR/MRP), member 3 (Abcc3), mRNA	1.83998	0.289468	0.036398	1.8351	0.362912	0.0185998
NM_001191548	Ddx54	DEAD (Asp-Glu-Ala-Asp) box polypeptide 54 (Ddx54), mRNA	1.8396	0.169057	0.0107193	2.01852	0.131818	0.000568775
NM_001167840; NM_012968	Il1rap	interleukin 1 receptor accessory protein (Il1rap), transcript variant 2, mRNA; interleukin 1 receptor accessory protein (Il1rap), transcript variant 1, mRNA	1.83616	0.516185	0.0196278	1.93994	0.451992	0.00591236
NM_001105710	Cad	carbamoyl-phosphate synthetase 2, aspartate transcarbamylase, and dihydroorotase (Cad), mRNA	1.83577	0.209394	0.01344	2.03812	0.194792	0.000568775
NM_001105911	Slc29a4	solute carrier family 29 (equilibrative nucleoside transporter), member 4 (Slc29a4), mRNA	1.83543	0.390982	0.0270999	1.73833	0.360363	0.0245633
NM_173116	Sgpl1	sphingosine-1-phosphate lyase 1 (Sgpl1), mRNA	1.83304	0.279946	0.015238	2.00939	0.366533	0.000568775
NM_053758	Plce1	phospholipase C, epsilon 1 (Plce1), mRNA	1.8329	0.33997	0.0207725	2.12833	0.375832	0.000568775
NM_053985	H3f3b	H3 histone, family 3B (H3f3b), mRNA	1.83209	0.168642	0.0107193	1.86865	0.246844	0.00225915
NM_001008277	Tbl3	transducin (beta)-like 3 (Tbl3), mRNA	1.82766	0.253063	0.0186741	1.97342	0.249489	0.00369784
NM_001037285; NM_001037286; NM_001037287; NM_022397	Hnrnpf	heterogeneous nuclear ribonucleoprotein F (Hnrnpf), transcript variant 2, mRNA; heterogeneous nuclear ribonucleoprotein F (Hnrnpf), transcript variant 1, mRNA; heterogeneous nuclear ribonucleoprotein F (Hnrnpf), transcript variant 4, mRNA; heterogeneous nuclear ribonucleoprotein F (Hnrnpf), transcript variant 3, mRNA	1.82695	0.148106	0.00638051	2.03478	0.092701	0.000568775
NM_017020	Il6r	interleukin 6 receptor (Il6r), mRNA	1.82448	0.381266	0.0142983	1.70879	0.460583	0.020605
NM_001107996	Klhl21	kelch-like family member 21 (Klhl21), mRNA	1.82354	0.278616	0.01344	1.7618	0.179314	0.00767948
NM_019359	Cnn3	calponin 3, acidic (Cnn3), mRNA	1.82259	0.181352	0.00597101	2.37234	0.121365	0.000568775
NM_001251926	Tmem200c	transmembrane protein 200C (Tmem200c), mRNA	1.8225	0.413643	0.0107193	1.82434	0.367411	0.00621851
NM_001008282	Galk1	galactokinase 1 (Galk1), mRNA	1.81965	0.163942	0.020508	1.94657	0.306863	0.00499467
NM_001108740	Ckap4	cytoskeleton-associated protein 4 (Ckap4), mRNA	1.81821	0.312008	0.015238	1.92915	0.33507	0.00437699
NM_031668	Mybbp1a	MYB binding protein (P160) 1a (Mybbp1a), mRNA	1.8179	0.199093	0.0318136	2.01975	0.23289	0.00468808
NM_001025707	Tfeb	transcription factor EB (Tfeb), mRNA	1.81666	0.154308	0.020204	1.98484	0.412714	0.00301488
NM_001106698	H6pd	hexose-6-phosphate dehydrogenase (glucose 1-dehydrogenase) (H6pd), mRNA	1.81591	0.266412	0.0293129	1.89537	0.268079	0.0110776
NM_001106405	Cd180	CD180 molecule (Cd180), mRNA	1.81453	0.31396	0.0429487	2.15327	0.359248	0.00563252
NM_001039197	Tor1b	torsin family 1, member B (Tor1b), mRNA	1.81402	0.213619	0.020204	1.90347	0.284246	0.00499467
NM_001110055	RGD1564664	no definition	1.8137	0.3007	0.0137022	2.17422	0.312657	0.000568775
NM_001013153	Ubtd1	ubiquitin domain containing 1 (Ubtd1), mRNA	1.8132	0.194448	0.045927	2.03487	0.553605	0.00709664
NM_031544	Ampd3	adenosine monophosphate deaminase 3 (Ampd3), mRNA	1.81302	0.142912	0.00827799	1.90243	0.264875	0.00104156
NM_001134857	Dnaaf5	HEAT repeat containing 2 (Heatr2), mRNA	1.8125	0.238342	0.027973	1.79449	0.25191	0.016012
NM_001004247	Ubl7	ubiquitin-like 7 (Ubl7), mRNA	1.81023	0.318211	0.0107193	1.98501	0.284607	0.000568775
NM_134351	Mat2a	methionine adenosyltransferase II, alpha (Mat2a), mRNA	1.8092	0.286578	0.00899688	2.1401	0.299855	0.000568775
NM_001033868	Surf4	surfeit 4 (Surf4), mRNA	1.809	0.297138	0.0086414	1.84485	0.331357	0.00147371
NM_001106446	Zbtb7b	zinc finger and BTB domain containing 7B (Zbtb7b), mRNA	1.80854	0.195645	0.0191751	2.41516	0.425987	0.000568775
NM_001004274	Igfbp4	insulin-like growth factor binding protein 4 (Igfbp4), mRNA	1.80748	0.667481	0.0248838	1.92631	0.741334	0.00767948
NM_001107617	Fgd2	FYVE, RhoGEF and PH domain containing 2 (Fgd2), mRNA	1.80609	0.130115	0.0431257	2.37972	0.100979	0.000568775
NM_031014	Atic	5-aminoimidazole-4-carboxamide ribonucleotide formyltransferase/IMP cyclohydrolase (Atic), mRNA	1.80544	0.352391	0.00969985	1.91449	0.349322	0.000568775
NM_001009344	Tbrg1	transforming growth factor beta regulator 1 (Tbrg1), mRNA	1.80521	0.136529	0.0175436	2.09807	0.156751	0.000568775
NM_053554	Picalm	no definition	1.80101	0.448778	0.014595	1.87555	0.464715	0.00369784
NM_172336	Atf5	activating transcription factor 5 (Atf5), mRNA	1.79749	0.136955	0.011074	2.0855	0.452071	0.000568775
NM_001276711	Nfkb1	nuclear factor of kappa light polypeptide gene enhancer in B-cells 1 (Nfkb1), mRNA	1.79616	0.226608	0.0117437	1.79173	0.165253	0.00650636
NM_057208; NM_173111	Tpm3	tropomyosin 3 (Tpm3), transcript variant 1, mRNA; tropomyosin 3 (Tpm3), transcript variant 2, mRNA	1.79537	0.196555	0.0166611	1.97865	0.210725	0.00104156
NM_001107111	Il10rb	interleukin 10 receptor, beta (Il10rb), mRNA	1.78979	0.126278	0.042792	1.94612	0.176936	0.00979983
NM_013111	Slc7a1	solute carrier family 7 (cationic amino acid transporter, y+ system), member 1 (Slc7a1), mRNA	1.78954	0.438916	0.0086414	2.53385	0.511351	0.000568775
NM_001004073; NM_001165922	Lsm2	LSM2 homolog, U6 small nuclear RNA associated (S. cerevisiae) (Lsm2), transcript variant 1, mRNA; no definition	1.78944	0.379205	0.0419886	1.95043	0.370952	0.00767948
NM_130416	Anxa7	annexin A7 (Anxa7), mRNA	1.7887	0.251167	0.0086414	1.87614	0.297281	0.00104156
NM_001107163	Zswim4	zinc finger, SWIM-type containing 4 (Zswim4), mRNA	1.78818	0.0757671	0.022433	1.78534	0.149364	0.0140118
NM_001105789	Arhgef15	Rho guanine nucleotide exchange factor (GEF) 15 (Arhgef15), mRNA	1.78783	0.240044	0.0487542	1.70919	0.175268	0.0397303
NM_001025683	RGD1311946	similar to RIKEN cDNA 1810055G02 (RGD1311946), mRNA	1.78727	0.277542	0.0371394	1.86013	0.254598	0.0105715
NM_001004206	Pa2g4	proliferation-associated 2G4 (Pa2g4), mRNA	1.78508	0.265287	0.0114156	2.05469	0.307254	0.000568775
NM_001009695	Wnt7b	wingless-type MMTV integration site family, member 7B (Wnt7b), mRNA	1.78119	0.331263	0.0347956	2.24797	0.408613	0.00104156
NM_130411	Coro1a	coronin, actin binding protein 1A (Coro1a), mRNA	1.78059	0.268801	0.01344	1.84888	0.378608	0.00264305
NM_001013167	Wasf2	no definition	1.78029	0.168955	0.0239437	2.17505	0.312651	0.000568775
NM_001112737	Limd1	LIM domains containing 1 (Limd1), mRNA	1.7794	0.222704	0.0341387	2.17946	0.290438	0.00104156
NM_001271040	Snrpc	small nuclear ribonucleoprotein polypeptide C (Snrpc), mRNA	1.77496	0.350922	0.0239437	1.73733	0.270674	0.0144595
NM_199372	Eif4a1	eukaryotic translation initiation factor 4A1 (Eif4a1), mRNA	1.77442	0.0769485	0.0137022	2.05506	0.0902277	0.000568775
NM_031825	Fbn1	fibrillin 1 (Fbn1), mRNA	1.77185	0.748793	0.0385447	2.10023	0.82859	0.00225915
NM_053400	Tle3	transducin-like enhancer of split 3 (Tle3), mRNA	1.7718	0.277748	0.0163468	1.95135	0.296988	0.0033828
NM_001277235	Sec23b	no definition	1.76544	0.108379	0.0169396	1.93573	0.187313	0.00264305
NM_030826	Gpx1	glutathione peroxidase 1 (Gpx1), mRNA	1.7653	0.275719	0.0178476	1.64246	0.269668	0.0215845
NM_001114599	Szrd1	SUZ RNA binding domain containing 1 (Szrd1), transcript variant 1, mRNA	1.76231	0.261551	0.0169396	1.85546	0.287237	0.00188208
NM_001108750	Cpne8	copine VIII (Cpne8), mRNA	1.76076	0.257238	0.0184132	2.16733	0.374381	0.000568775
NM_001107613	Anks1a	ankyrin repeat and sterile alpha motif domain containing 1A (Anks1a), mRNA	1.76047	0.143035	0.020508	1.81321	0.236347	0.00563252
NM_001109433	Sdf2l1	stromal cell-derived factor 2-like 1 (Sdf2l1), mRNA	1.76031	0.137011	0.040698	1.99591	0.260864	0.00264305
NM_017172	Zfp36l1	no definition	1.75898	0.184947	0.01344	2.11484	0.249982	0.000568775
NM_017022	Itgb1	integrin, beta 1 (Itgb1), mRNA	1.75853	0.157293	0.0142983	1.90208	0.208544	0.00147371
NM_001014221	LOC363337	similar to RIKEN cDNA 1700081O22 (LOC363337), mRNA	1.75545	0.319693	0.0341387	1.79775	0.512147	0.0169304
NM_013156	Ctsl	cathepsin L (Ctsl), mRNA	1.75137	0.238352	0.0114156	1.98702	0.137484	0.00104156
NM_017037	Pmp22	peripheral myelin protein 22 (Pmp22), mRNA	1.75082	0.363327	0.0189321	1.87692	0.545466	0.00369784
NM_052801	Vhl	von Hippel-Lindau tumor suppressor, E3 ubiquitin protein ligase (Vhl), mRNA	1.75056	0.545602	0.0169396	1.92055	0.523846	0.00104156
NM_001271027	Htra3	HtrA serine peptidase 3 (Htra3), mRNA	1.74973	0.504116	0.0438213	1.96678	0.505894	0.00499467
NM_001109327	Coro1c	coronin, actin binding protein 1C (Coro1c), mRNA	1.74521	0.213481	0.0175436	1.82914	0.175374	0.0033828
NM_022381	Pcna	proliferating cell nuclear antigen (Pcna), mRNA	1.73996	0.0887119	0.0193909	1.92022	0.180294	0.00301488
NM_053417	Gab2	GRB2-associated binding protein 2 (Gab2), mRNA	1.73984	0.141753	0.0359875	1.76587	0.154601	0.0157572
NM_001108808	Eif4e2	eukaryotic translation initiation factor 4E family member 2 (Eif4e2), mRNA	1.73884	0.330913	0.0422115	2.10313	0.360736	0.00147371
NM_001134687	Slc35e3	solute carrier family 35, member E3 (Slc35e3), mRNA	1.73738	0.0913276	0.0163468	1.73316	0.0938944	0.0092824
NM_001106563	Vav2	vav 2 guanine nucleotide exchange factor (Vav2), mRNA	1.73579	0.179992	0.0337431	1.90913	0.277117	0.00437699
NM_001100538	Pabpc4	poly(A) binding protein, cytoplasmic 4 (Pabpc4), mRNA	1.73568	0.20704	0.0107193	1.8372	0.133847	0.00264305
NM_001270692; NM_001270693; NM_001270694; NM_022244	Arhgap17	Rho GTPase activating protein 17 (Arhgap17), transcript variant 1, mRNA; Rho GTPase activating protein 17 (Arhgap17), transcript variant 3, mRNA; no definition; Rho GTPase activating protein 17 (Arhgap17), transcript variant 2, mRNA	1.73499	0.17107	0.0330514	1.63936	0.127739	0.0369781
NM_001108452	Cotl1	coactosin-like F-actin binding protein 1 (Cotl1), mRNA	1.73235	0.31268	0.0221541	1.96811	0.390868	0.000568775
NM_001033891	Mob1a	MOB kinase activator 1A (Mob1a), mRNA	1.73162	0.174745	0.0241996	1.79037	0.139049	0.00621851
NM_001008725	Il6st	interleukin 6 signal transducer (Il6st), mRNA	1.73113	0.0902874	0.0137022	1.86204	0.117275	0.00147371
NM_001007005	Arhgdia	Rho GDP dissociation inhibitor (GDI) alpha (Arhgdia), mRNA	1.73039	0.276818	0.0290746	1.8415	0.321372	0.00563252
NM_001024250	Bop1	block of proliferation 1 (Bop1), mRNA	1.72768	0.282073	0.026831	1.85308	0.214505	0.00591236
NM_001004081	Mpi	mannose phosphate isomerase (mapped) (Mpi), mRNA	1.72748	0.158521	0.02754	1.65365	0.136649	0.0210045
NM_001013122	Kdelr2	KDEL (Lys-Asp-Glu-Leu) endoplasmic reticulum protein retention receptor 2 (Kdelr2), mRNA	1.72588	0.248276	0.0186741	1.76429	0.284629	0.00499467
NM_017199	Ssr4	signal sequence receptor, delta (Ssr4), mRNA	1.72479	0.204452	0.02754	1.78481	0.197323	0.0085066
NM_020306	Adam17	ADAM metallopeptidase domain 17 (Adam17), mRNA	1.72443	0.352934	0.0273208	1.68444	0.351716	0.0217687
NM_001109602	Alyref	Aly/REF export factor (Alyref), mRNA	1.72439	0.218982	0.0191751	2.09743	0.175748	0.000568775
NM_001004204	Tmem248	transmembrane protein 248 (Tmem248), mRNA	1.72296	0.385198	0.030119	1.65764	0.362828	0.0228018
NM_012649	Sdc4	syndecan 4 (Sdc4), mRNA	1.72262	0.466765	0.0196278	2.20627	0.533094	0.000568775
NM_001004283	Eif3d	eukaryotic translation initiation factor 3, subunit D (Eif3d), mRNA	1.72172	0.301481	0.0251614	1.79286	0.28974	0.00499467
NM_001271080	Shkbp1	Sh3kbp1 binding protein 1 (Shkbp1), mRNA	1.71516	0.129407	0.0439951	1.69979	0.0958727	0.0356032
NM_012512	B2m	beta-2 microglobulin (B2m), mRNA	1.71509	0.376784	0.0244249	1.75083	0.43848	0.00825836
NM_030869	Nrp2	neuropilin 2 (Nrp2), mRNA	1.7143	0.432322	0.0357434	1.77067	0.270056	0.0118208
NM_138539	Dnase2	deoxyribonuclease II, lysosomal (Dnase2), mRNA	1.71383	0.147605	0.0438213	2.0473	0.367649	0.000568775
NM_001009671	Coq10b	coenzyme Q10 homolog B (S. cerevisiae) (Coq10b), mRNA	1.70946	0.258882	0.0401132	2.10967	0.309755	0.00104156
NM_001017479	Tmem100	transmembrane protein 100 (Tmem100), mRNA	1.70862	0.267924	0.0322629	2.2272	0.379831	0.000568775
NM_001100756	Ttc7a	tetratricopeptide repeat domain 7A (Ttc7a), mRNA	1.7066	0.170079	0.0347956	1.60752	0.152073	0.0357331
NM_001012014	Ftsj3	FtsJ homolog 3 (E. coli) (Ftsj3), mRNA	1.706	0.15722	0.0215784	1.79826	0.171645	0.00403442
NM_053883	Dusp6	dual specificity phosphatase 6 (Dusp6), mRNA	1.70349	0.194703	0.0316043	2.74221	0.53823	0.000568775
NM_172045	Ppp1r14b	protein phosphatase 1, regulatory (inhibitor) subunit 14B (Ppp1r14b), mRNA	1.70273	0.23003	0.0244249	2.13527	0.296062	0.000568775
NM_001024238	Eprs	glutamyl-prolyl-tRNA synthetase (Eprs), mRNA	1.70144	0.317828	0.027973	1.80373	0.299713	0.00499467
NM_013083	Hspa5	heat shock protein 5 (Hspa5), mRNA	1.69991	0.326229	0.0350064	1.7727	0.337154	0.0108439
NM_001013886	Tubb2b	tubulin, beta 2B class IIb (Tubb2b), mRNA	1.69949	0.194191	0.0210603	1.7107	0.281644	0.0108439
NM_001009704	Sipa1l2	signal-induced proliferation-associated 1 like 2 (Sipa1l2), mRNA	1.69896	0.208642	0.0248838	1.728	0.19266	0.0085066
NM_001033681	Eif5a	eukaryotic translation initiation factor 5A (Eif5a), mRNA	1.69736	0.361658	0.0303693	1.9457	0.426824	0.00188208
NM_001271089; NM_019283	Slc3a2	solute carrier family 3 (amino acid transporter heavy chain), member 2 (Slc3a2), transcript variant 2, mRNA; solute carrier family 3 (amino acid transporter heavy chain), member 2 (Slc3a2), transcript variant 1, mRNA	1.69671	0.273648	0.0316043	2.13233	0.267408	0.000568775
NM_001100655	Nacad	NAC alpha domain containing (Nacad), mRNA	1.69585	0.190023	0.0186741	1.69954	0.312018	0.00825836
NM_001044275	Elovl1	ELOVL fatty acid elongase 1 (Elovl1), mRNA	1.69509	0.283264	0.0213593	1.86694	0.421649	0.00225915
NM_001011980	Ppan	peter pan homolog (Drosophila) (Ppan), mRNA	1.69363	0.218801	0.0419886	1.63955	0.206093	0.0319544
NM_024152	Arf6	ADP-ribosylation factor 6 (Arf6), mRNA	1.69351	0.18457	0.026831	1.93667	0.112587	0.00104156
NM_022399	Calr	calreticulin (Calr), mRNA	1.69301	0.305326	0.0449809	1.69125	0.286281	0.020375
NM_001013169	Phc2	polyhomeotic homolog 2 (Drosophila) (Phc2), mRNA	1.69091	0.148983	0.026576	1.84649	0.21155	0.00264305
NM_134358	Snrpb	small nuclear ribonucleoprotein polypeptides B and B1 (Snrpb), mRNA	1.68974	0.104651	0.0246482	1.78896	0.20092	0.00681685
NM_001037352	Eif6	eukaryotic translation initiation factor 6 (Eif6), mRNA	1.68909	0.341726	0.0284152	1.99603	0.3528	0.00147371
NM_053610	Prdx5	peroxiredoxin 5 (Prdx5), mRNA	1.68596	0.251502	0.0277417	1.69697	0.242631	0.0146948
NM_001011939	Ehd1	EH-domain containing 1 (Ehd1), mRNA	1.68554	0.303733	0.0318136	1.68817	0.303084	0.0128244
NM_001011910	Lap3	leucine aminopeptidase 3 (Lap3), mRNA	1.68108	0.15827	0.0246482	1.86575	0.322698	0.00104156
NM_053773	Tjp2	tight junction protein 2 (Tjp2), mRNA	1.67894	0.253349	0.023013	1.75769	0.339502	0.0092824
NM_001105981	Cnih4	cornichon family AMPA receptor auxiliary protein 4 (Cnih4), mRNA	1.67794	0.365497	0.0488865	1.74655	0.403415	0.0210045
NM_001033895	Crtc2	CREB regulated transcription coactivator 2 (Crtc2), mRNA	1.67585	0.0870349	0.0419886	1.83433	0.228633	0.00767948
NM_031102	Rpl18	ribosomal protein L18 (Rpl18), mRNA	1.67581	0.247694	0.0259715	1.89487	0.373804	0.00147371
NM_024151	Arf4	ADP-ribosylation factor 4 (Arf4), mRNA	1.67495	0.338946	0.0284152	1.74311	0.34246	0.00563252
NM_053523	Herpud1	homocysteine-inducible, endoplasmic reticulum stress-inducible, ubiquitin-like domain member 1 (Herpud1), mRNA	1.67291	0.226405	0.0257276	1.64032	0.194936	0.0251583
NM_001047861	Pkn3	protein kinase N3 (Pkn3), mRNA	1.67209	0.299126	0.047605	1.68886	0.254926	0.020605
NM_022402	Rplp0	ribosomal protein, large, P0 (Rplp0), mRNA	1.67011	0.216558	0.0474	1.95776	0.246528	0.00225915
NM_012498	Akr1b1	aldo-keto reductase family 1, member B1 (aldose reductase) (Akr1b1), mRNA	1.66796	0.238305	0.0337431	1.68091	0.198293	0.0135268
NM_031323	Bmp1	bone morphogenetic protein 1 (Bmp1), mRNA	1.66492	0.201626	0.0298348	1.72881	0.199756	0.0108439
NM_001108183	Manf	no definition	1.66359	0.122383	0.041848	1.86182	0.178546	0.00499467
NM_001126282	Mfsd5	major facilitator superfamily domain containing 5 (Mfsd5), mRNA	1.65812	0.200195	0.045927	1.58005	0.217754	0.0483285
NM_001006976	Tars	threonyl-tRNA synthetase (Tars), mRNA	1.65606	0.251961	0.0352344	1.77979	0.279166	0.00741519
NM_013130	Smad1	SMAD family member 1 (Smad1), mRNA	1.65222	0.119861	0.036398	1.85783	0.15922	0.00591236
NM_001100518	Hs2st1	heparan sulfate 2-O-sulfotransferase 1 (Hs2st1), mRNA	1.65101	0.114326	0.0316043	1.84366	0.175348	0.00403442
NM_001011899	Gart	phosphoribosylglycinamide formyltransferase (Gart), mRNA	1.64914	0.309791	0.0371394	1.82876	0.282289	0.00681685
NM_001024970	Sde2	SDE2 telomere maintenance homolog (S. pombe) (Sde2), mRNA	1.6439	0.333312	0.0467595	1.73927	0.30303	0.0100754
NM_031621	Sh2b3	SH2B adaptor protein 3 (Sh2b3), mRNA	1.64152	0.239898	0.0462564	1.79144	0.237499	0.0092824
NM_001011951	Sf3b4	splicing factor 3b, subunit 4 (Sf3b4), mRNA	1.63976	0.235635	0.0414395	1.78435	0.264193	0.00767948
NM_001012065	Adck4	aarF domain containing kinase 4 (Adck4), mRNA	1.6377	0.118373	0.0423919	2.07049	0.104203	0.000568775
NM_012777	Apod	apolipoprotein D (Apod), mRNA	1.63155	0.287373	0.0361933	1.66521	0.517054	0.0199216
NM_001105721	Notch1	notch 1 (Notch1), mRNA	1.63099	0.170195	0.03946	1.98361	0.188495	0.000568775
NM_001007701	Tram1	translocation associated membrane protein 1 (Tram1), mRNA	1.6307	0.112367	0.0361933	1.57346	0.0956746	0.0293839
NM_001100517	Aars	alanyl-tRNA synthetase (Aars), mRNA	1.62943	0.285615	0.042792	1.66981	0.25214	0.0146948
NM_033021	Sec31a	SEC31 homolog A (S. cerevisiae) (Sec31a), mRNA	1.62766	0.273011	0.0444045	1.68702	0.263781	0.0128244
NM_001031640	Eif3b	eukaryotic translation initiation factor 3, subunit B (Eif3b), mRNA	1.62204	0.125966	0.039903	1.85946	0.125878	0.00188208
NM_017314	Ubc	ubiquitin C (Ubc), mRNA	1.61726	0.149166	0.0453833	1.62821	0.242955	0.021183
NM_001106038	Ipo4	importin 4 (Ipo4), mRNA	1.61696	0.129159	0.0479455	1.66124	0.14084	0.016012
NM_001029910	Pdcd6ip	programmed cell death 6 interacting protein (Pdcd6ip), mRNA	1.61629	0.118779	0.0460483	1.52566	0.119225	0.0486055
NM_001039016	Zdhhc9	zinc finger, DHHC-type containing 9 (Zdhhc9), mRNA	1.6126	0.239611	0.0401132	1.68398	0.321967	0.0155629
NM_012966	Hspe1	heat shock protein 1 (chaperonin 10) (Hspe1), mRNA	1.61239	0.263463	0.0439951	1.75118	0.273835	0.00709664
NM_057132	Rhoa	ras homolog family member A (Rhoa), mRNA	1.61035	0.316468	0.0444045	1.74564	0.272677	0.00563252
NM_019306	Flt1	FMS-related tyrosine kinase 1 (Flt1), mRNA	1.60965	0.167857	0.0449809	2.01475	0.175942	0.000568775
NM_001108106	Plxnb2	plexin B2 (Plxnb2), mRNA	1.6069	0.161506	0.0488865	1.57538	0.174743	0.0297451
NM_057114	Prdx1	peroxiredoxin 1 (Prdx1), mRNA	1.60333	0.0948684	0.0449809	1.69939	0.240336	0.0108439
NM_001012148	Ankrd13a	ankyrin repeat domain 13a (Ankrd13a), mRNA	1.60099	0.206245	0.0474	1.69266	0.354497	0.0115655
NM_001107949	Dnajc6	DnaJ (Hsp40) homolog, subfamily C, member 6 (Dnajc6), mRNA	0.630697	0.0841803	0.0483736	0.541199	0.106198	0.00301488
NM_001037365	Bex1	brain expressed, X-linked 1 (Bex1), mRNA	0.625507	0.0660048	0.0488865	0.624173	0.0413563	0.0251583
NM_001108012	Ncoa1	nuclear receptor coactivator 1 (Ncoa1), mRNA	0.624316	0.104339	0.0485529	0.588375	0.105656	0.0113139
NM_001134481	Plcxd2	phosphatidylinositol-specific phospholipase C, X domain containing 2 (Plcxd2), mRNA	0.623836	0.119367	0.0494391	0.519298	0.204135	0.00369784
NM_017327	Gnao1	guanine nucleotide binding protein (G protein), alpha activating activity polypeptide O (Gnao1), mRNA	0.623486	0.0715407	0.0425923	0.593697	0.0819301	0.0110776
NM_001195199; NM_147141	Cacna1b	calcium channel, voltage-dependent, N type, alpha 1B subunit (Cacna1b), transcript variant 1, mRNA; calcium channel, voltage-dependent, N type, alpha 1B subunit (Cacna1b), transcript variant 2, mRNA	0.621877	0.0556173	0.044168	0.574005	0.0736381	0.00681685
NM_017042	Ppp3cb	protein phosphatase 3, catalytic subunit, beta isozyme (Ppp3cb), mRNA	0.619804	0.0627207	0.0423919	0.567578	0.114377	0.007971
NM_001024371	Ncald	neurocalcin delta (Ncald), mRNA	0.619575	0.119523	0.0451933	0.590116	0.0993901	0.0126053
NM_001108461	Tppp	tubulin polymerization promoting protein (Tppp), mRNA	0.617321	0.187274	0.0488865	0.542357	0.163156	0.0033828
NM_172023	Osbpl1a	no definition	0.616882	0.0987514	0.0438213	0.563187	0.0901897	0.00767948
NM_001134469	Lrrc49	leucine rich repeat containing 49 (Lrrc49), mRNA	0.616282	0.0527464	0.0490637	0.596647	0.0558865	0.0149357
NM_022209	Ppp2r2b	protein phosphatase 2, regulatory subunit B, beta (Ppp2r2b), transcript variant 1, mRNA	0.615982	0.0660168	0.0453833	0.593849	0.0721496	0.0142223
NM_001106217	Lrp11	no definition	0.614633	0.0801517	0.0385447	0.658006	0.0594188	0.0459566
NM_001106494	Lpcat4	lysophosphatidylcholine acyltransferase 4 (Lpcat4), mRNA	0.614595	0.0805649	0.0469439	0.641116	0.0292998	0.0411747
NM_001007149; NM_001007150; NM_134466	Stau2	staufen double-stranded RNA binding protein 2 (Stau2), transcript variant LL, mRNA; staufen double-stranded RNA binding protein 2 (Stau2), transcript variant SS, mRNA; staufen double-stranded RNA binding protein 2 (Stau2), transcript variant LS, mRNA	0.614547	0.0770361	0.0414395	0.607273	0.0769008	0.0196981
NM_001106694	Pink1	PTEN induced putative kinase 1 (Pink1), mRNA	0.613639	0.0729698	0.0445758	0.647366	0.0892338	0.0423499
NM_145784	Gpr37l1	G protein-coupled receptor 37-like 1 (Gpr37l1), mRNA	0.612376	0.0932933	0.041848	0.639066	0.103539	0.0384397
NM_001033984; NM_031805	Ank3	no definition; ankyrin 3, node of Ranvier (ankyrin G) (Ank3), transcript variant 1, mRNA	0.612289	0.0574775	0.0347956	0.603798	0.0809886	0.0185998
NM_031143	Dgkz	diacylglycerol kinase zeta (Dgkz), mRNA	0.611783	0.0603159	0.049835	0.634241	0.0426565	0.032296
NM_199395	Arhgef25	Rho guanine nucleotide exchange factor (GEF) 25 (Arhgef25), mRNA	0.611695	0.10021	0.0409252	0.615538	0.082069	0.0277431
NM_053770	Sorbs2	sorbin and SH3 domain containing 2 (Sorbs2), mRNA	0.611664	0.144389	0.0405108	0.520717	0.158778	0.00147371
NM_001014114	RGD1305733	similar to RIKEN cDNA 2900011O08 (RGD1305733), mRNA	0.611379	0.0873273	0.0383876	0.609968	0.076618	0.0175213
NM_013198	Maob	monoamine oxidase B (Maob), mRNA	0.610618	0.0802602	0.0423919	0.552253	0.0767614	0.00468808
NM_001100702	Wdr47	WD repeat domain 47 (Wdr47), mRNA	0.610262	0.0634328	0.0385447	0.532749	0.105214	0.00225915
NM_001012159	Upf3a	UPF3 regulator of nonsense transcripts homolog A (yeast) (Upf3a), mRNA	0.609836	0.0804387	0.041848	0.620526	0.0566178	0.0241623
NM_001111115; NM_024163	Begain	brain-enriched guanylate kinase-associated (Begain), transcript variant 1, mRNA; brain-enriched guanylate kinase-associated (Begain), transcript variant 2, mRNA	0.609824	0.122113	0.0368993	0.648451	0.12799	0.038006
NM_175765	Psip1	PC4 and SFRS1 interacting protein 1 (Psip1), mRNA	0.609491	0.074971	0.0425923	0.598629	0.0872368	0.0157572
NM_001100548	Rbm5	RNA binding motif protein 5 (Rbm5), mRNA	0.609447	0.14035	0.0396919	0.611548	0.112474	0.0226235
NM_001191596	Usp46	ubiquitin specific peptidase 46 (Usp46), mRNA	0.609265	0.058963	0.0405108	0.600576	0.118892	0.021183
NM_133557	Itfg1	integrin alpha FG-GAP repeat containing 1 (Itfg1), mRNA	0.60863	0.0750051	0.0419886	0.585592	0.0885837	0.0144595
NM_145089	Asrgl1	asparaginase like 1 (Asrgl1), mRNA	0.608281	0.150345	0.0381314	0.586573	0.11333	0.00953761
NM_001013044	Cryzl1	crystallin, zeta (quinone reductase)-like 1 (Cryzl1), mRNA	0.607302	0.07886	0.0396919	0.632997	0.0622903	0.0360046
NM_001271103	Ncor1	no definition	0.606845	0.123209	0.0392472	0.611096	0.140305	0.0175213
NM_001170398	Fry	furry homolog (Drosophila) (Fry), mRNA	0.606586	0.0535778	0.034389	0.593875	0.0565507	0.010354
NM_001047093	Klhl5	kelch-like family member 5 (Klhl5), mRNA	0.605815	0.119554	0.0403226	0.571747	0.121063	0.00953761
NM_001107445	Hspa12a	heat shock protein 12A (Hspa12a), mRNA	0.605552	0.0755957	0.0318136	0.537206	0.0814877	0.000568775
NM_001012738	Ckmt1b	creatine kinase, mitochondrial 1B (Ckmt1b), mRNA	0.605164	0.118463	0.037894	0.608469	0.0899476	0.0167133
NM_001130546	Lynx1	no definition	0.604407	0.152083	0.034602	0.627324	0.111873	0.0301533
NM_031154	Gstm7	glutathione S-transferase, mu 7 (Gstm7), mRNA	0.604094	0.127559	0.0330514	0.626167	0.0623854	0.0245633
NM_001108473	Pnmal1	paraneoplastic Ma antigen family-like 1 (Pnmal1), mRNA	0.603901	0.0627426	0.0316043	0.612024	0.0777128	0.022223
NM_053655	Dnm1l	dynamin 1-like (Dnm1l), mRNA	0.603701	0.211251	0.0490637	0.561504	0.197381	0.0110776
NM_031715	Pfkm	phosphofructokinase, muscle (Pfkm), mRNA	0.603197	0.0865526	0.03548	0.618588	0.0590872	0.0273446
NM_031802	Gabbr2	gamma-aminobutyric acid (GABA) B receptor 2 (Gabbr2), mRNA	0.602444	0.0699601	0.0286579	0.48449	0.0906906	0.000568775
NM_019124	Rabep1	rabaptin, RAB GTPase binding effector protein 1 (Rabep1), mRNA	0.601675	0.1582	0.0445758	0.557983	0.147084	0.0100754
NM_001270602; NM_001270603; NM_001270605; NM_001270606; NM_001270608; NM_001270610; NM_017010	Grin1	glutamate receptor, ionotropic, N-methyl D-aspartate 1 (Grin1), transcript variant 1, mRNA; glutamate receptor, ionotropic, N-methyl D-aspartate 1 (Grin1), transcript variant 3, mRNA; no definition; no definition; no definition; no definition; glutamate receptor, ionotropic, N-methyl D-aspartate 1 (Grin1), transcript variant 2, mRNA	0.601175	0.0436346	0.0462564	0.599223	0.0426885	0.0179656
NM_001012075	Tspyl4	TSPY-like 4 (Tspyl4), mRNA	0.600963	0.107744	0.0284152	0.551925	0.0918305	0.00301488
NM_057211	Klf9	Kruppel-like factor 9 (Klf9), mRNA	0.599794	0.160656	0.0368993	0.625283	0.193064	0.0309254
NM_001105917	Actl6b	actin-like 6B (Actl6b), mRNA	0.599604	0.0531039	0.0405108	0.631011	0.0520046	0.0393807
NM_001100671	Atl2	atlastin GTPase 2 (Atl2), mRNA	0.599072	0.115774	0.0449809	0.542578	0.115138	0.00369784
NM_001107068	Mgat5b	mannosyl (alpha-1,6-)-glycoprotein beta-1,6-N-acetyl-glucosaminyltransferase, isozyme B (Mgat5b), mRNA	0.598848	0.0724123	0.0350064	0.610681	0.109726	0.0229584
NM_001134982	Mpp6	membrane protein, palmitoylated 6 (MAGUK p55 subfamily member 6) (Mpp6), mRNA	0.598543	0.0973039	0.0387994	0.486156	0.0927566	0.00147371
NM_053580	Slc27a1	solute carrier family 27 (fatty acid transporter), member 1 (Slc27a1), mRNA	0.598351	0.0479144	0.0277417	0.624063	0.0206386	0.02579
NM_001083586; NM_017197	Celf2	CUGBP, Elav-like family member 2 (Celf2), transcript variant 2, mRNA; CUGBP, Elav-like family member 2 (Celf2), transcript variant 1, mRNA	0.598228	0.0501937	0.028835	0.621109	0.12661	0.0273446
NM_001106274	Rlbp1	retinaldehyde binding protein 1 (Rlbp1), mRNA	0.597861	0.143526	0.0422115	0.535832	0.127529	0.00403442
NM_017294	Pacsin1	no definition	0.59725	0.0702762	0.0273208	0.598866	0.0586829	0.0151293
NM_001191679	Wdr19	WD repeat domain 19 (Wdr19), mRNA	0.596966	0.0761301	0.047605	0.610883	0.0998228	0.037117
NM_001108741	Appl2	adaptor protein, phosphotyrosine interaction, PH domain and leucine zipper containing 2 (Appl2), mRNA	0.595952	0.10303	0.027973	0.552791	0.117402	0.00563252
NM_024346	Stmn3	no definition	0.59552	0.0645569	0.0327952	0.586796	0.0473799	0.0113139
NM_001107871	Fbxo41	no definition	0.595394	0.0577589	0.0298348	0.644415	0.0913476	0.0492951
NM_001108770	Ccpg1	cell cycle progression 1 (Ccpg1), mRNA	0.594914	0.14105	0.0419886	0.515413	0.121093	0.00403442
NM_138845	Tnrc6b	trinucleotide repeat containing 6B (Tnrc6b), mRNA	0.594265	0.0899477	0.0316043	0.611661	0.106292	0.0215845
NM_001109643	Snapc5	small nuclear RNA activating complex, polypeptide 5 (Snapc5), mRNA	0.59406	0.0887117	0.0479455	0.585184	0.0769278	0.0233291
NM_020092	Srek1	splicing regulatory glutamine/lysine-rich protein 1 (Srek1), mRNA	0.593966	0.187956	0.041848	0.625177	0.1895	0.0325953
NM_001006998	Aldh3b1	aldehyde dehydrogenase 3 family, member B1 (Aldh3b1), mRNA	0.592857	0.092836	0.0471722	0.575572	0.0965267	0.0140118
NM_134404	Svop	no definition	0.592845	0.120476	0.0295988	0.628921	0.114656	0.0388977
NM_001105925	Mmp17	matrix metallopeptidase 17 (Mmp17), mRNA	0.592231	0.139423	0.0401132	0.59029	0.15594	0.0177399
NM_001100697	Eif5a2	eukaryotic translation initiation factor 5A2 (Eif5a2), mRNA	0.592043	0.141927	0.0411929	0.558791	0.146458	0.0123305
NM_001191692	Lrrc16a	leucine rich repeat containing 16A (Lrrc16a), mRNA	0.591995	0.111781	0.0318136	0.530748	0.0789815	0.00403442
NM_001257345	Pcmtd1	protein-L-isoaspartate (D-aspartate) O-methyltransferase domain containing 1 (Pcmtd1), mRNA	0.591898	0.135252	0.0327952	0.51189	0.127697	0.000568775
NM_022300	Basp1	no definition	0.591856	0.214563	0.0241996	0.547412	0.223757	0.00147371
NM_001004446	Smarca2	SWI/SNF related, matrix associated, actin dependent regulator of chromatin, subfamily a, member 2 (Smarca2), mRNA	0.591529	0.118206	0.0218736	0.570327	0.1149	0.00650636
NM_020088	Tenm2	no definition	0.591527	0.12087	0.0254377	0.532061	0.116187	0.00369784
NM_001039341	Dgke	diacylglycerol kinase, epsilon 64kDa (Dgke), mRNA	0.591416	0.100438	0.0460483	0.518106	0.103693	0.00369784
NM_013219	Cadps	Ca++-dependent secretion activator (Cadps), mRNA	0.591066	0.0810303	0.0246482	0.515965	0.098922	0.00188208
NM_001108286	Ypel2	yippee-like 2 (Drosophila) (Ypel2), mRNA	0.590573	0.0812136	0.034389	0.58547	0.126779	0.0213795
NM_031632	Casp9	caspase 9, apoptosis-related cysteine peptidase (Casp9), mRNA	0.590162	0.09065	0.0341387	0.610815	0.0854233	0.0272023
NM_001014131	Ccdc181	coiled-coil domain containing 181 (Ccdc181), mRNA	0.590011	0.165042	0.0347956	0.550184	0.153303	0.007971
NM_001107684	Rapgef2	Rap guanine nucleotide exchange factor (GEF) 2 (Rapgef2), mRNA	0.589353	0.0775823	0.0284152	0.566881	0.106164	0.00499467
NM_001107078	Slc7a4	solute carrier family 7, member 4 (Slc7a4), mRNA	0.588896	0.103643	0.0453833	0.578735	0.125062	0.0247194
NM_001109563	LOC689986	no definition	0.588708	0.150997	0.0371394	0.51144	0.143886	0.00188208
NM_019291	Car2	carbonic anhydrase 2 (Car2), mRNA	0.588306	0.143752	0.0290746	0.52302	0.0688008	0.00188208
NM_133518	Rph3a	rabphilin 3A (Rph3a), mRNA	0.587722	0.0832253	0.0244249	0.613031	0.0480204	0.0213795
NM_173095	Kcna1	potassium voltage-gated channel, shaker-related subfamily, member 1 (Kcna1), mRNA	0.58764	0.10706	0.0350064	0.608163	0.099035	0.022223
NM_053649	Kremen1	kringle containing transmembrane protein 1 (Kremen1), mRNA	0.587489	0.134505	0.039903	0.606109	0.105459	0.0384397
NM_001013060	Rit2	Ras-like without CAAX 2 (Rit2), mRNA	0.587106	0.0590084	0.022433	0.563692	0.0325088	0.00741519
NM_031039	Gpt	glutamic-pyruvate transaminase (alanine aminotransferase) (Gpt), mRNA	0.5871	0.102972	0.0390336	0.601988	0.0964133	0.032296
NM_133401	Abcb1a	ATP-binding cassette, sub-family B (MDR/TAP), member 1A (Abcb1a), mRNA	0.586968	0.172692	0.0423919	0.528018	0.167723	0.00499467
NM_001107496	Dyrk1b	dual-specificity tyrosine-(Y)-phosphorylation regulated kinase 1b (Dyrk1b), mRNA	0.586211	0.0337852	0.0429487	0.605718	0.0631153	0.0303693
NM_031057	Aldh6a1	aldehyde dehydrogenase 6 family, member A1 (Aldh6a1), mRNA	0.586185	0.0963274	0.037894	0.545298	0.0897915	0.0105715
NM_017029	Nefm	no definition	0.58564	0.17068	0.0207725	0.468133	0.13257	0.000568775
NM_001108969	Clvs1	clavesin 1 (Clvs1), mRNA	0.585385	0.119942	0.0439951	0.54194	0.116036	0.0110776
NM_001108290	Spag9	sperm associated antigen 9 (Spag9), mRNA	0.585358	0.127561	0.028835	0.569087	0.113846	0.0085066
NM_013131	Nr3c2	nuclear receptor subfamily 3, group C, member 2 (Nr3c2), mRNA	0.58529	0.108429	0.0401132	0.518481	0.108807	0.0033828
NM_001115021	Qk	quaking (Qk), mRNA	0.58516	0.204381	0.0359875	0.600757	0.171749	0.021183
NM_001107659	Sema5a	sema domain, seven thrombospondin repeats (type 1 and type 1-like), transmembrane domain (TM) and short cytoplasmic domain, (semaphorin) 5A (Sema5a), mRNA	0.58507	0.0827389	0.0286579	0.476491	0.0629821	0.000568775
NM_019234	Dync1i1	dynein cytoplasmic 1 intermediate chain 1 (Dync1i1), mRNA	0.585063	0.0665488	0.026259	0.555732	0.0573676	0.00709664
NM_001106304	Gprc5b	G protein-coupled receptor, class C, group 5, member B (Gprc5b), mRNA	0.584061	0.0726255	0.0158053	0.529745	0.0717462	0.00225915
NM_001109319	Gspt2	G1 to S phase transition 2 (Gspt2), mRNA	0.584003	0.0757714	0.0460483	0.555167	0.0482464	0.0130747
NM_181377	Rtn4rl1	reticulon 4 receptor-like 1 (Rtn4rl1), mRNA	0.583884	0.124781	0.0244249	0.507359	0.130278	0.00147371
NM_001144859	Kiaa0408	uncharacterized LOC292199 (Rgd1310049), mRNA	0.583704	0.153596	0.0306352	0.558687	0.157507	0.00876461
NM_022683	Cul5	cullin 5 (Cul5), mRNA	0.583211	0.198159	0.049835	0.612588	0.18251	0.0447902
NM_057107	Acsl3	acyl-CoA synthetase long-chain family member 3 (Acsl3), mRNA	0.583007	0.0686445	0.0184132	0.569063	0.0785977	0.00901788
NM_001106373	Pank1	pantothenate kinase 1 (Pank1), mRNA	0.58269	0.089968	0.0469439	0.587245	0.0892897	0.0353135
NM_031623	Grb14	growth factor receptor bound protein 14 (Grb14), mRNA	0.582633	0.0725892	0.0439951	0.572536	0.0762876	0.0177399
NM_001191653	Tanc2	tetratricopeptide repeat, ankyrin repeat and coiled-coil containing 2 (Tanc2), mRNA	0.582276	0.0557879	0.0193909	0.543295	0.0843964	0.0033828
NM_001107736	Zfp385b	zinc finger protein 385B (Zfp385b), mRNA	0.582068	0.175072	0.026259	0.610699	0.152003	0.0314367
NM_001135603	Celf5	CUGBP, Elav-like family member 5 (Celf5), mRNA	0.581849	0.0684284	0.0244249	0.580892	0.129419	0.00901788
NM_053346	Nrn1	neuritin 1 (Nrn1), mRNA	0.581687	0.178537	0.0357434	0.435423	0.188744	0.000568775
NM_053630	Kcnh4	potassium voltage-gated channel, subfamily H (eag-related), member 4 (Kcnh4), mRNA	0.581479	0.0607471	0.0478093	0.573116	0.115688	0.0264498
NM_130814	Fgf12	fibroblast growth factor 12 (Fgf12), mRNA	0.581156	0.160068	0.0460483	0.494157	0.154464	0.00437699
NM_001107400	Celf4	CUGBP, Elav-like family member 4 (Celf4), mRNA	0.580987	0.0871227	0.0259715	0.567291	0.113596	0.00591236
NM_138849	Syt17	no definition	0.58094	0.132643	0.0341387	0.409271	0.190828	0.000568775
NM_198758	Rundc3a	RUN domain containing 3A (Rundc3a), mRNA	0.580726	0.0478732	0.014595	0.607143	0.0556399	0.0177399
NM_001109190	Celf3	CUGBP, Elav-like family member 3 (Celf3), mRNA	0.580533	0.0975033	0.0172485	0.564172	0.108438	0.00681685
NM_001108291	Luc7l3	LUC7-like 3 (S. cerevisiae) (Luc7l3), mRNA	0.580505	0.113319	0.023013	0.578831	0.11837	0.0142223
NM_001033899	Sms	spermine synthase (Sms), mRNA	0.580181	0.0279798	0.0254377	0.571379	0.0617231	0.0123305
NM_001106575	Srpk2	SRSF protein kinase 2 (Srpk2), mRNA	0.579753	0.0592343	0.0172485	0.582533	0.0650251	0.00767948
NM_031753	Alcam	activated leukocyte cell adhesion molecule (Alcam), mRNA	0.579103	0.132892	0.0251614	0.484158	0.128265	0.000568775
NM_001014203	Ccdc65	coiled-coil domain containing 65 (Ccdc65), mRNA	0.579058	0.0433223	0.0361933	0.598353	0.0467839	0.0297451
NM_031640	Cpq	carboxypeptidase Q (Cpq), mRNA	0.578751	0.102139	0.03946	0.576879	0.0392802	0.017343
NM_001271136	Mink1	misshapen-like kinase 1 (Mink1), mRNA	0.57865	0.0616844	0.0273208	0.623273	0.0463156	0.0309254
NM_001106498	Pak6	p21 protein (Cdc42/Rac)-activated kinase 6 (Pak6), mRNA	0.578464	0.100603	0.0241996	0.59858	0.0915407	0.0190749
NM_001107003	Rapgef6	Rap guanine nucleotide exchange factor (GEF) 6 (Rapgef6), mRNA	0.578461	0.227478	0.045927	0.607162	0.202008	0.0415169
NM_031566	Nfib	nuclear factor I/B (Nfib), mRNA	0.578359	0.163818	0.0387994	0.553654	0.186269	0.0149357
NM_001108206	Tcte1	t-complex-associated testis expressed 1 (Tcte1), mRNA	0.578315	0.102016	0.042792	0.595945	0.093351	0.0289831
NM_031714	Hrsp12	heat-responsive protein 12 (Hrsp12), mRNA	0.578114	0.0906058	0.0277417	0.578118	0.102461	0.0155629
NM_001169129	Pcdh19	protocadherin 19 (Pcdh19), mRNA	0.577126	0.120228	0.034602	0.581778	0.0724355	0.0229584
NM_022626	Phka1	phosphorylase kinase, alpha 1 (Phka1), mRNA	0.576493	0.0823711	0.037894	0.545361	0.0548318	0.0105715
NM_001104640	Sobp	sine oculis-binding protein homolog (Drosophila) (Sobp), mRNA	0.576314	0.0571319	0.0131161	0.554376	0.117109	0.00499467
NM_001135835	Dpy19l3	dpy-19-like 3 (C. elegans) (Dpy19l3), mRNA	0.576233	0.0875511	0.0163468	0.652319	0.084534	0.0446269
NM_022676	Ppp1r1a	protein phosphatase 1, regulatory (inhibitor) subunit 1A (Ppp1r1a), mRNA	0.575774	0.0865336	0.0175436	0.597782	0.066475	0.0157572
NM_138846	Gpm6b	glycoprotein m6b (Gpm6b), mRNA	0.575207	0.128901	0.0322629	0.593455	0.124625	0.0177399
NM_001106880	Plcl2	phospholipase C-like 2 (Plcl2), mRNA	0.574669	0.0581175	0.0193909	0.568311	0.0640292	0.00876461
NM_001108385	Dmtn	dematin actin binding protein (Dmtn), mRNA	0.574332	0.0427146	0.0124289	0.552971	0.0555661	0.00403442
NM_053834	Kcnj9	potassium inwardly-rectifying channel, subfamily J, member 9 (Kcnj9), mRNA	0.574005	0.0759607	0.0248838	0.467906	0.0546575	0.000568775
NM_001105964	Kifap3	no definition	0.573789	0.0653013	0.0221541	0.537416	0.0874877	0.00369784
NM_001109338	Slc35f1	solute carrier family 35, member F1 (Slc35f1), mRNA	0.573755	0.0463867	0.0184132	0.571503	0.099954	0.00709664
NM_001163168; NM_012731	Ntrk2	no definition; neurotrophic tyrosine kinase, receptor, type 2 (Ntrk2), transcript variant 1, mRNA	0.573423	0.0510396	0.0455726	0.603534	0.0338432	0.0275442
NM_001270712; NM_031117; NM_130738	Snurf	no definition; small nuclear ribonucleoprotein polypeptide N (Snrpn), mRNA; SNRPN upstream reading frame (Snurf), transcript variant 2, mRNA	0.573184	0.0965663	0.020204	0.579384	0.0384382	0.0120994
NM_024372	Slc6a11	solute carrier family 6 (neurotransmitter transporter), member 11 (Slc6a11), mRNA	0.573153	0.106735	0.0189321	0.459858	0.125052	0.000568775
NM_001014183	Lamp5	lysosomal-associated membrane protein family, member 5 (Lamp5), mRNA	0.572829	0.119909	0.0186741	0.617934	0.136109	0.026845
NM_001134755	Zfp523	zinc finger protein 523 (Zfp523), mRNA	0.572803	0.08346	0.0175436	0.594652	0.045891	0.018387
NM_001137643	Gstt3	glutathione S-transferase, theta 3 (Gstt3), mRNA	0.572636	0.118143	0.020508	0.588785	0.0836808	0.0137561
NM_012765	Htr2c	5-hydroxytryptamine (serotonin) receptor 2C (Htr2c), mRNA	0.572343	0.127044	0.0290746	0.442393	0.144202	0.000568775
NM_001107283	Slitrk1	SLIT and NTRK-like family, member 1 (Slitrk1), mRNA	0.572148	0.109321	0.0193909	0.547508	0.143127	0.00532248
NM_031130	Nr2f1	nuclear receptor subfamily 2, group F, member 1 (Nr2f1), mRNA	0.572017	0.137505	0.0160833	0.540932	0.174874	0.00147371
NM_133580	Rab26	RAB26, member RAS oncogene family (Rab26), mRNA	0.571531	0.021681	0.0189321	0.619002	0.0625616	0.0297451
NM_001013192	Olfml1	olfactomedin-like 1 (Olfml1), mRNA	0.571448	0.114163	0.026259	0.481404	0.0800051	0.000568775
NM_001271253	Unc79	unc-79 homolog (C. elegans) (Unc79), mRNA	0.571301	0.0465693	0.0181375	0.629537	0.0899345	0.0360046
NM_001108439	Large	like-glycosyltransferase (Large), mRNA	0.5713	0.112076	0.0193909	0.59262	0.133081	0.0130747
NM_001025712	Itm2a	integral membrane protein 2A (Itm2a), mRNA	0.570918	0.088676	0.02754	0.490237	0.0651223	0.00104156
NM_001107901	Rb1cc1	RB1-inducible coiled-coil 1 (Rb1cc1), mRNA	0.570073	0.160918	0.0259715	0.555207	0.162103	0.00741519
NM_053605	Smpd3	sphingomyelin phosphodiesterase 3, neutral membrane (Smpd3), mRNA	0.569075	0.0876259	0.0163468	0.638551	0.0613422	0.0344392
NM_001107064	Fads6	fatty acid desaturase 6 (Fads6), mRNA	0.568634	0.0889747	0.0316043	0.617667	0.0946436	0.0420273
NM_001025274	Pnisr	PNN-interacting serine/arginine-rich protein (Pnisr), mRNA	0.568336	0.20685	0.028835	0.544707	0.184014	0.00767948
NM_001001800	rnf141	ring finger protein 141 (rnf141), mRNA	0.568212	0.100193	0.0320216	0.547004	0.107367	0.0115655
NM_001135758	Macf1	no definition	0.567898	0.19194	0.0298348	0.568706	0.139587	0.0085066
NM_001134529	Kctd17	potassium channel tetramerization domain containing 17 (Kctd17), mRNA	0.567832	0.0770448	0.0181375	0.586166	0.0716909	0.0110776
NM_001113791	RGD1562618	similar to RIKEN cDNA 6030419C18 gene (RGD1562618), mRNA	0.567761	0.0717957	0.0181375	0.624768	0.0297455	0.0310752
NM_001025755	MGC116197	similar to RIKEN cDNA 1700001E04 (MGC116197), mRNA	0.567525	0.0296875	0.0127243	0.499778	0.0453261	0.000568775
NM_175766	Cyp2j3	no definition	0.567346	0.0868102	0.0385447	0.532209	0.0906648	0.00876461
NM_001007750	Chpt1	choline phosphotransferase 1 (Chpt1), mRNA	0.567175	0.0798597	0.0282187	0.525332	0.0733752	0.00437699
NM_001107730	Kif5c	no definition	0.56684	0.0908201	0.0137022	0.634964	0.0878427	0.0378116
NM_153298	Sfxn5	sideroflexin 5 (Sfxn5), mRNA	0.565785	0.109918	0.0124289	0.649607	0.0531901	0.0425026
NM_001024341	Fam110b	family with sequence similarity 110, member B (Fam110b), mRNA	0.565318	0.114027	0.0241996	0.628209	0.108803	0.0493965
NM_053933; NM_053934; NM_053939; NM_053940; NM_053941; NM_053942; NM_199486; NM_199503; NM_199504; NM_199505; NM_199506; NM_199507; NM_199508; NM_199509; NM_201422	Pcdha4	no definition; no definition; no definition; no definition; no definition; protocadherin alpha 8 (Pcdha8), mRNA; no definition; no definition; no definition; no definition; no definition; no definition; protocadherin alpha 9 (Pcdha9), mRNA; protocadherin alpha subfamily C, 1 (Pcdhac1), mRNA; protocadherin alpha subfamily C, 2 (Pcdhac2), mRNA	0.564743	0.0744385	0.0257276	0.524424	0.117998	0.007971
NM_001004212	Tusc3	tumor suppressor candidate 3 (Tusc3), mRNA	0.564485	0.0392877	0.0142983	0.554443	0.0641216	0.0033828
NM_022618	Akap6	A kinase (PRKA) anchor protein 6 (Akap6), mRNA	0.563957	0.117456	0.014017	0.494321	0.136008	0.000568775
NM_012518	Calm3	calmodulin 3 (Calm3), mRNA	0.563838	0.0947522	0.0158053	0.575362	0.0624482	0.00825836
NM_171983	Sptan1	spectrin, alpha, non-erythrocytic 1 (Sptan1), mRNA	0.563549	0.0528822	0.0293129	0.599137	0.0402432	0.0291655
NM_173143	Abi2	no definition	0.56309	0.0968492	0.020204	0.588223	0.135308	0.0130747
NM_022850	Dpp6	dipeptidylpeptidase 6 (Dpp6), mRNA	0.562821	0.083089	0.0142983	0.588018	0.0509203	0.0110776
NM_001109481	Rprml	reprimo-like (Rprml), mRNA	0.562799	0.121003	0.028835	0.549929	0.119691	0.0118208
NM_001191683	Bcl11a	B-cell CLL/lymphoma 11A (zinc finger protein) (Bcl11a), mRNA	0.562345	0.113745	0.0233287	0.508515	0.162421	0.00301488
NM_001134503	Camsap2	calmodulin regulated spectrin-associated protein family, member 2 (Camsap2), mRNA	0.562191	0.147192	0.0215784	0.519179	0.139468	0.00301488
NM_001114401	Cttnbp2	cortactin binding protein 2 (Cttnbp2), mRNA	0.561869	0.215431	0.0181375	0.537398	0.186978	0.00437699
NM_001108470	Mzf1	myeloid zinc finger 1 (Mzf1), mRNA	0.56143	0.136583	0.0184132	0.577925	0.146959	0.0151293
NM_001108174	Snx14	sorting nexin 14 (Snx14), mRNA	0.56118	0.171249	0.0270999	0.51604	0.143776	0.00468808
NM_017166	Stmn1	stathmin 1 (Stmn1), mRNA	0.561172	0.111203	0.0169396	0.555463	0.0552745	0.0033828
NR_045198	Hmox2-ps1	no definition	0.560011	0.189174	0.0189321	0.582067	0.145532	0.0118208
NM_001109458	Fam163b	family with sequence similarity 163, member B (Fam163b), mRNA	0.559895	0.0979226	0.0169396	0.57724	0.170837	0.0157572
NM_001170603	Astn1	no definition	0.559893	0.0656217	0.00793196	0.527889	0.0783482	0.00147371
NM_022700	Arl3	ADP-ribosylation factor-like 3 (Arl3), mRNA	0.559422	0.0970886	0.0114156	0.62028	0.0140365	0.0243633
NM_001135819	Pdxp	pyridoxal (pyridoxine, vitamin B6) phosphatase (Pdxp), mRNA	0.559009	0.076391	0.0166611	0.616382	0.0662793	0.0213795
NM_001106100	Agtpbp1	ATP/GTP binding protein 1 (Agtpbp1), mRNA	0.558949	0.0817966	0.012084	0.533021	0.0872039	0.00188208
NM_053870	Kcnj4	potassium inwardly-rectifying channel, subfamily J, member 4 (Kcnj4), mRNA	0.558902	0.144697	0.022433	0.574422	0.137714	0.0110776
NM_001191802	Zfp445	zinc finger protein 445 (Zfp445), mRNA	0.558844	0.196222	0.0282187	0.510735	0.172558	0.00301488
NM_001013203	Trim44	tripartite motif-containing 44 (Trim44), mRNA	0.558422	0.151365	0.0186741	0.530469	0.139808	0.00369784
NM_053842	Mapk1	mitogen activated protein kinase 1 (Mapk1), mRNA	0.558253	0.0755234	0.0107193	0.542199	0.135182	0.00301488
NM_198782	Dgki	diacylglycerol kinase, iota (Dgki), mRNA	0.557925	0.114116	0.026831	0.600997	0.153723	0.0349516
NM_001004133; NM_133440; NM_133441; NM_201350	Shank2	no definition; no definition; no definition; SH3 and multiple ankyrin repeat domains 2 (Shank2), transcript variant 1, mRNA	0.557831	0.0719483	0.0142983	0.563697	0.139161	0.00767948
NM_198779	Gpcpd1	glycerophosphocholine phosphodiesterase GDE1 homolog (S. cerevisiae) (Gpcpd1), mRNA	0.557783	0.139378	0.0166611	0.492054	0.124825	0.00104156
NM_147210	Nr1d2	nuclear receptor subfamily 1, group D, member 2 (Nr1d2), mRNA	0.557701	0.146493	0.0193909	0.568992	0.140978	0.0135268
NM_001276472	Hmgcll1	3-hydroxymethyl-3-methylglutaryl-CoA lyase-like 1 (Hmgcll1), mRNA	0.556902	0.101775	0.0425923	0.514363	0.103293	0.0105715
NM_001204879	Apitd1	no definition	0.55655	0.0876784	0.0494391	0.562539	0.0729536	0.0255727
NM_001013069	Stard10	StAR-related lipid transfer (START) domain containing 10 (Stard10), mRNA	0.556262	0.117647	0.0186741	0.628019	0.0890156	0.0382761
NM_001109255	Sspn	sarcospan (Sspn), mRNA	0.556233	0.0777088	0.0284152	0.555445	0.0643415	0.0128244
NM_001191799	Trank1	tetratricopeptide repeat and ankyrin repeat containing 1 (Trank1), mRNA	0.555284	0.0791374	0.012084	0.57569	0.115632	0.00825836
NM_001106109	Nrsn1	neurensin 1 (Nrsn1), mRNA	0.555173	0.079675	0.00756328	0.608807	0.071187	0.017343
NM_031575	Akt3	v-akt murine thymoma viral oncogene homolog 3 (Akt3), mRNA	0.555131	0.0281272	0.0160833	0.525822	0.0881578	0.0033828
NM_031776	Gda	guanine deaminase (Gda), mRNA	0.55509	0.0449747	0.014595	0.539835	0.190445	0.00650636
NM_001077645	Prkacb	protein kinase, cAMP dependent, catalytic, beta (Prkacb), mRNA	0.555079	0.125149	0.00939542	0.50623	0.115137	0.00147371
NM_013084	Acadsb	acyl-CoA dehydrogenase, short/branched chain (Acadsb), mRNA	0.554811	0.19497	0.0385447	0.490978	0.153968	0.00468808
NM_053518	Lyst	no definition	0.554329	0.156739	0.0284152	0.600345	0.148447	0.0353135
NM_001106162	Abhd3	abhydrolase domain containing 3 (Abhd3), mRNA	0.553135	0.0572297	0.0107193	0.557193	0.0529592	0.00403442
NM_001126281	Zfp955a	zinc finger protein 955A (Zfp955a), mRNA	0.552522	0.160877	0.037894	0.469657	0.146511	0.00188208
NM_001171096	RGD1565819	similar to C20orf174 (RGD1565819), mRNA	0.552238	0.127472	0.044168	0.559635	0.198167	0.0360046
NM_019284; NM_133652	Cspg5	no definition; chondroitin sulfate proteoglycan 5 (neuroglycan C) (Cspg5), transcript variant 2, mRNA	0.551507	0.0558826	0.00969985	0.591669	0.0585658	0.0110776
NM_031081	Pdpk1	3-phosphoinositide dependent protein kinase-1 (Pdpk1), mRNA	0.551098	0.0500983	0.0160833	0.602797	0.110554	0.0291655
NM_138519	Dkk3	dickkopf WNT signaling pathway inhibitor 3 (Dkk3), mRNA	0.55103	0.1944	0.00969985	0.495621	0.163967	0.00104156
NM_001191113	Cpne6	copine VI (neuronal) (Cpne6), mRNA	0.550671	0.0929687	0.0100486	0.53589	0.158216	0.00301488
NM_001172151	Cmtm4	CKLF-like MARVEL transmembrane domain containing 4 (Cmtm4), mRNA	0.550566	0.0623805	0.0347956	0.574129	0.116884	0.0335374
NM_031615	Zfp148	zinc finger protein 148 (Zfp148), mRNA	0.549961	0.182072	0.0246482	0.59723	0.214722	0.0247194
NM_001191837	Ube3a	ubiquitin protein ligase E3A (Ube3a), mRNA	0.549833	0.0417005	0.0137022	0.621407	0.0606352	0.0272023
NM_001127607	Ttc30b	tetratricopeptide repeat domain 30B (Ttc30b), mRNA	0.549642	0.12224	0.0479455	0.476038	0.106777	0.007971
NM_031779	Apba1	amyloid beta (A4) precursor protein-binding, family A, member 1 (Apba1), mRNA	0.549533	0.0727321	0.00715509	0.523509	0.0680387	0.00188208
NM_013192	Kcnj6	potassium inwardly-rectifying channel, subfamily J, member 6 (Kcnj6), mRNA	0.549431	0.070338	0.012084	0.521248	0.168408	0.000568775
NM_020083	Ralgapa1	Ral GTPase activating protein, alpha subunit 1 (catalytic) (Ralgapa1), mRNA	0.549419	0.210379	0.0158053	0.466662	0.155326	0.000568775
NM_001107178	Ppp1r12b	protein phosphatase 1, regulatory subunit 12B (Ppp1r12b), mRNA	0.549213	0.0684996	0.00793196	0.569707	0.0983105	0.00563252
NM_213629	Arhgap20	Rho GTPase activating protein 20 (Arhgap20), mRNA	0.548775	0.0927441	0.0142983	0.488226	0.103505	0.000568775
NM_031969	Calm1	calmodulin 1 (Calm1), mRNA	0.548761	0.0942135	0.0293129	0.606703	0.0978111	0.0449531
NM_001013911	Ift80	intraflagellar transport 80 (Ift80), mRNA	0.548252	0.144318	0.0282187	0.533499	0.13445	0.0085066
NM_001047893	Shroom2	shroom family member 2 (Shroom2), mRNA	0.548164	0.0997966	0.0086414	0.511844	0.0901109	0.00147371
NM_001025114	Wasf1	WAS protein family, member 1 (Wasf1), mRNA	0.548029	0.132027	0.0117437	0.559139	0.143099	0.00499467
NM_053519	Sorl1	sortilin-related receptor, LDLR class A repeats-containing (Sorl1), mRNA	0.547901	0.125038	0.00597101	0.53185	0.126194	0.00188208
NM_001107391	Jakmip2	no definition	0.547866	0.196093	0.0320216	0.469667	0.167192	0.00468808
NM_001109480	Tmem229a	transmembrane protein 229A (Tmem229a), mRNA	0.547667	0.169088	0.0124289	0.506034	0.134985	0.00188208
NM_022868	Pcdh8	no definition	0.547117	0.090033	0.010391	0.602418	0.12154	0.0208341
NM_133288	Atp2b3	ATPase, Ca++ transporting, plasma membrane 3 (Atp2b3), mRNA	0.546938	0.10118	0.0067394	0.440951	0.129481	0.000568775
NM_001113197	Nr2e1	nuclear receptor subfamily 2, group E, member 1 (Nr2e1), mRNA	0.54651	0.0438288	0.0445758	0.55771	0.0885377	0.0356032
NM_001039609	Fnbp1l	formin binding protein 1-like (Fnbp1l), mRNA	0.545976	0.17904	0.027973	0.519643	0.166535	0.00563252
NM_022673	Mecp2	methyl CpG binding protein 2 (Mecp2), mRNA	0.545395	0.0830985	0.0469439	0.563672	0.133203	0.0319544
NM_001109580	Sertm1	serine-rich and transmembrane domain containing 1 (Sertm1), mRNA	0.545322	0.136223	0.027973	0.498505	0.184121	0.0085066
NM_031639	Dlg3	discs, large homolog 3 (Drosophila) (Dlg3), mRNA	0.545119	0.0607212	0.00638051	0.555452	0.0750516	0.00369784
NM_001106604	Alms1	Alstrom syndrome 1 (Alms1), mRNA	0.544162	0.214804	0.020204	0.576312	0.199161	0.0289831
NM_013070	Utrn	utrophin (Utrn), mRNA	0.544068	0.154783	0.0100486	0.530453	0.135506	0.00264305
NM_012836	Cpd	carboxypeptidase D (Cpd), mRNA	0.543809	0.0598564	0.00793196	0.645366	0.0725384	0.0492951
NM_031984	Calb1	calbindin 1 (Calb1), mRNA	0.543086	0.0718566	0.014595	0.52546	0.0893202	0.00104156
NM_001044252	Nadk2	NAD kinase 2, mitochondrial (Nadk2), mRNA	0.542688	0.171209	0.0186741	0.49749	0.154534	0.000568775
NM_001107447	Rab11fip2	RAB11 family interacting protein 2 (class I) (Rab11fip2), mRNA	0.542659	0.0788563	0.0172485	0.522209	0.0874724	0.00650636
NM_001024776	Hipk4	homeodomain interacting protein kinase 4 (Hipk4), mRNA	0.541848	0.129765	0.0290746	0.542773	0.126688	0.0175213
NM_053684	Hcn2	hyperpolarization activated cyclic nucleotide-gated potassium channel 2 (Hcn2), mRNA	0.541491	0.052412	0.00969985	0.564188	0.0903863	0.00709664
NM_001170404	Zfp157	zinc finger protein 157 (Zfp157), mRNA	0.541352	0.150871	0.0330514	0.526058	0.117307	0.0169304
NM_053901	Dlgap2	discs, large (Drosophila) homolog-associated protein 2 (Dlgap2), mRNA	0.541309	0.109792	0.0160833	0.565813	0.138866	0.015328
NM_001024308	LOC499742	no definition	0.540798	0.24203	0.0277417	0.598539	0.209858	0.0325953
NM_022198	Clcn4	chloride channel, voltage-sensitive 4 (Clcn4), mRNA	0.540543	0.156042	0.012084	0.485815	0.131619	0.00104156
NM_057098	Tcea2	transcription elongation factor A (SII), 2 (Tcea2), mRNA	0.540207	0.0877922	0.010391	0.582258	0.0678448	0.017343
NM_001106898	Bai3	brain-specific angiogenesis inhibitor 3 (Bai3), mRNA	0.539725	0.0420062	0.00969985	0.495398	0.0607171	0.000568775
NM_031662	Camkk1	calcium/calmodulin-dependent protein kinase kinase 1, alpha (Camkk1), mRNA	0.539166	0.0713127	0.00899688	0.517651	0.0987997	0.00301488
NM_012808	Tst	thiosulfate sulfurtransferase (Tst), mRNA	0.53886	0.0736754	0.00899688	0.606043	0.0834048	0.0243633
NM_022632	Slit2	slit homolog 2 (Drosophila) (Slit2), mRNA	0.538098	0.141274	0.0207725	0.41257	0.105061	0.000568775
NM_153735	Nptx1	neuronal pentraxin I (Nptx1), mRNA	0.537985	0.155443	0.0117437	0.46236	0.219438	0.000568775
NM_013175	Scg5	secretogranin V (7B2 protein) (Scg5), mRNA	0.537722	0.0769929	0.00597101	0.545996	0.0680273	0.00225915
NM_001106171	Tox3	TOX high mobility group box family member 3 (Tox3), mRNA	0.537294	0.0966936	0.028835	0.523558	0.172566	0.00979983
NM_023975	Wdr7	no definition	0.537264	0.0687325	0.0086414	0.486975	0.0975248	0.000568775
NM_001197023	RGD1307443	similar to mKIAA0319 protein (RGD1307443), mRNA	0.537196	0.0962994	0.0210603	0.434841	0.0804938	0.000568775
NM_001107683	Slitrk3	SLIT and NTRK-like family, member 3 (Slitrk3), mRNA	0.53708	0.0961616	0.0286579	0.488002	0.135584	0.00650636
NM_001108247	Wdr13	WD repeat domain 13 (Wdr13), mRNA	0.536814	0.101153	0.0067394	0.572352	0.119278	0.00901788
NM_001271178	Wscd2	no definition	0.536737	0.0989601	0.028835	0.47913	0.0860556	0.00369784
NM_001012129	Satb1	SATB homeobox 1 (Satb1), mRNA	0.536511	0.117649	0.0114156	0.447668	0.0912999	0.000568775
NM_138613	Rnf112	ring finger protein 112 (Rnf112), mRNA	0.536479	0.0674638	0.0067394	0.49686	0.0561651	0.000568775
NM_198786	Mal2	mal, T-cell differentiation protein 2 (Mal2), mRNA	0.536251	0.0918346	0.00715509	0.454937	0.151414	0.000568775
NM_001134796	Mast3	microtubule associated serine/threonine kinase 3 (Mast3), mRNA	0.535963	0.0872941	0.00793196	0.613616	0.0740807	0.0210045
NM_001107868	Zfp638	zinc finger protein 638 (Zfp638), mRNA	0.535772	0.203144	0.0178476	0.575344	0.204169	0.0151293
NM_053379	Dcx	doublecortin (Dcx), mRNA	0.535413	0.153553	0.0213593	0.592663	0.143338	0.0368098
NM_053804	Kcnk4	potassium channel, subfamily K, member 4 (Kcnk4), mRNA	0.535232	0.104745	0.0405108	0.406228	0.0907229	0.000568775
NM_133605	Camk2g	calcium/calmodulin-dependent protein kinase II gamma (Camk2g), mRNA	0.534258	0.0651265	0.00638051	0.494023	0.0427993	0.000568775
NM_199269	Mdga2	MAM domain containing glycosylphosphatidylinositol anchor 2 (Mdga2), mRNA	0.534211	0.136065	0.0322629	0.576731	0.144027	0.0333715
NM_001271454	Igsf21	immunoglobin superfamily, member 21 (Igsf21), mRNA	0.534082	0.0736669	0.0196278	0.46367	0.0555112	0.000568775
NM_031751	Shank1	SH3 and multiple ankyrin repeat domains 1 (Shank1), mRNA	0.533982	0.0757339	0.015238	0.522989	0.100841	0.00188208
NM_001001514; NM_001177695	Ablim2	actin binding LIM protein family, member 2 (Ablim2), transcript variant 2, mRNA; actin binding LIM protein family, member 2 (Ablim2), transcript variant 1, mRNA	0.533966	0.0541441	0.0067394	0.629797	0.0375229	0.0305469
NM_001109177	Lmbrd2	LMBR1 domain containing 2 (Lmbrd2), mRNA	0.533874	0.117196	0.0166611	0.473527	0.160829	0.00188208
NM_001108792	Bend6	no definition	0.533623	0.0650502	0.00715509	0.543838	0.0679468	0.00264305
NM_001107236	Cobl	cordon-bleu WH2 repeat protein (Cobl), mRNA	0.533592	0.0809205	0.00827799	0.491823	0.125708	0.000568775
NM_053851	Cacnb2	calcium channel, voltage-dependent, beta 2 subunit (Cacnb2), mRNA	0.533454	0.08058	0.00793196	0.562191	0.11332	0.0092824
NM_198738	Psat1	phosphoserine aminotransferase 1 (Psat1), mRNA	0.533381	0.105824	0.00559409	0.650923	0.089417	0.0447902
NM_176857	Vcpip1	valosin containing protein (p97)/p47 complex interacting protein 1 (Vcpip1), mRNA	0.533318	0.174679	0.0163468	0.561474	0.200165	0.0181813
NM_001024757	Wwp1	WW domain containing E3 ubiquitin protein ligase 1 (Wwp1), mRNA	0.533314	0.147232	0.0215784	0.565109	0.153656	0.0181813
NM_001191892	Micu3	mitochondrial calcium uptake family, member 3 (Micu3), mRNA	0.533213	0.18389	0.0191751	0.482239	0.159801	0.000568775
NM_001109935	Ctxn1	cortexin 1 (Ctxn1), mRNA	0.533131	0.0997007	0.0117437	0.590464	0.152821	0.0142223
NM_001277278; NM_138896	Pja2	no definition; praja ring finger 2, E3 ubiquitin protein ligase (Pja2), transcript variant 1, mRNA	0.533068	0.089773	0.0086414	0.484685	0.100276	0.00104156
NM_012726	Atxn1	ataxin 1 (Atxn1), mRNA	0.532954	0.101768	0.0100486	0.539773	0.127396	0.00468808
NM_001100704	Extl2	exostosin-like glycosyltransferase 2 (Extl2), mRNA	0.53289	0.0709906	0.0137022	0.539568	0.0889356	0.00621851
NM_017107	Ogt	O-linked N-acetylglucosamine (GlcNAc) transferase (Ogt), mRNA	0.532813	0.141355	0.0114156	0.534063	0.128023	0.00532248
NM_001101805; NM_001102383	Pds5b	PDS5, regulator of cohesion maintenance, homolog B (S. cerevisiae) (Pds5b), transcript variant 2, mRNA; PDS5, regulator of cohesion maintenance, homolog B (S. cerevisiae) (Pds5b), transcript variant 1, mRNA	0.532775	0.119951	0.00597101	0.513614	0.142144	0.00147371
NM_001014140	RGD1309676	similar to RIKEN cDNA 5730469M10 (RGD1309676), mRNA	0.532763	0.0793923	0.0043239	0.520502	0.0362151	0.00188208
NM_020082	Rnase4	ribonuclease, RNase A family 4 (Rnase4), mRNA	0.532643	0.0896191	0.0067394	0.558111	0.0777359	0.00591236
NM_133322	Kcnq2	no definition	0.531742	0.0525079	0.00597101	0.595703	0.0698482	0.0115655
NM_001107857	Ephb6	Eph receptor B6 (Ephb6), mRNA	0.530952	0.102045	0.00827799	0.583131	0.0727006	0.0165025
NM_001191702	Zfhx4	zinc finger homeobox 4 (Zfhx4), mRNA	0.530892	0.189275	0.0184132	0.522279	0.153843	0.00621851
NM_001107401	Nol4	nucleolar protein 4 (Nol4), mRNA	0.530665	0.0899609	0.0127243	0.493646	0.13312	0.00225915
NM_023971	Drp2	dystrophin related protein 2 (Drp2), mRNA	0.530598	0.0872704	0.0155445	0.541673	0.0890935	0.0105715
NM_001107023	Rab11fip4	RAB11 family interacting protein 4 (class II) (Rab11fip4), mRNA	0.529524	0.0406541	0.00291852	0.532389	0.0376154	0.00225915
NM_001270786; NM_001270787; NM_138904	Gls2	glutaminase 2 (liver, mitochondrial) (Gls2), transcript variant 1, mRNA; no definition; glutaminase 2 (liver, mitochondrial) (Gls2), transcript variant 3, mRNA	0.529279	0.0788099	0.0127243	0.53091	0.0351083	0.00563252
NM_001004087	Pcdh7	no definition	0.528808	0.163362	0.0127243	0.467164	0.1463	0.000568775
NM_001008879	Zfp292	zinc finger protein 292 (Zfp292), mRNA	0.527758	0.108572	0.00756328	0.539223	0.117771	0.00369784
NM_001100681; NM_001134862	Pbx1	pre-B-cell leukemia homeobox 1 (Pbx1), transcript variant 2, mRNA; pre-B-cell leukemia homeobox 1 (Pbx1), transcript variant 1, mRNA	0.527756	0.0784981	0.0067394	0.444052	0.088231	0.000568775
NM_001106069	Fcho1	FCH domain only 1 (Fcho1), mRNA	0.527366	0.151666	0.00474433	0.465225	0.116987	0.000568775
NM_057185	Folh1	folate hydrolase 1 (Folh1), mRNA	0.526912	0.153454	0.0196278	0.417706	0.121448	0.000568775
NM_001135084	Zfp322a	zinc finger protein 322a (Zfp322a), mRNA	0.526134	0.199726	0.0469439	0.461685	0.18084	0.00499467
NM_001270576; NM_030991	Snap25	synaptosomal-associated protein 25 (Snap25), transcript variant 2, mRNA; synaptosomal-associated protein 25 (Snap25), transcript variant 3, mRNA	0.526018	0.0982009	0.0117437	0.430767	0.135201	0.000568775
NM_001127580	Oxct1	3-oxoacid CoA transferase 1 (Oxct1), mRNA	0.525697	0.108401	0.0067394	0.506534	0.105679	0.00147371
NM_013126	Dgkg	diacylglycerol kinase, gamma (Dgkg), mRNA	0.525661	0.127028	0.00969985	0.603972	0.151527	0.037117
NM_001108745	Ppfia2	protein tyrosine phosphatase, receptor type, f polypeptide (PTPRF), interacting protein (liprin), alpha 2 (Ppfia2), mRNA	0.525606	0.193365	0.0100486	0.470214	0.178234	0.00147371
NM_183326	Gabra1	gamma-aminobutyric acid (GABA) A receptor, alpha 1 (Gabra1), mRNA	0.525192	0.117137	0.00793196	0.390518	0.123017	0.000568775
NM_181380	Rtn4rl2	reticulon 4 receptor-like 2 (Rtn4rl2), mRNA	0.524586	0.161953	0.0383876	0.430955	0.240494	0.00147371
NM_001024360	Lrrc73	leucine rich repeat containing 73 (Lrrc73), mRNA	0.524367	0.0698397	0.0100486	0.52743	0.0783551	0.00709664
NM_001100637	Trim23	tripartite motif-containing 23 (Trim23), mRNA	0.524022	0.13402	0.011074	0.466814	0.136228	0.000568775
NM_001191921	Zfp286a	zinc finger protein 286A (Zfp286a), mRNA	0.52342	0.13469	0.040698	0.443335	0.114944	0.00591236
NM_001107151; NM_001122644	Galnt9	UDP-N-acetyl-alpha-D-galactosamine:polypeptide N-acetylgalactosaminyltransferase 9 (Galnt9), transcript variant B, mRNA; UDP-N-acetyl-alpha-D-galactosamine:polypeptide N-acetylgalactosaminyltransferase 9 (Galnt9), transcript variant A, mRNA	0.523195	0.163782	0.0191751	0.536391	0.133137	0.00979983
NM_032061	Cntnap1	contactin associated protein 1 (Cntnap1), mRNA	0.523176	0.113643	0.00793196	0.591637	0.062299	0.0135268
NM_181629	Sgtb	small glutamine-rich tetratricopeptide repeat (TPR)-containing, beta (Sgtb), mRNA	0.523015	0.124818	0.0086414	0.502591	0.124425	0.00225915
NM_001017500	LOC498368	similar to RIKEN cDNA 0610040J01 (LOC498368), mRNA	0.522922	0.0990411	0.0431257	0.53892	0.0729577	0.0354447
NM_001100722	Lingo1	leucine rich repeat and Ig domain containing 1 (Lingo1), mRNA	0.522823	0.112742	0.00597101	0.483109	0.154319	0.000568775
NM_001107188	Rasal2	RAS protein activator like 2 (Rasal2), mRNA	0.522105	0.085122	0.0193909	0.554362	0.195403	0.0196981
NM_001013185	Adck3	aarF domain containing kinase 3 (Adck3), mRNA	0.521974	0.0656967	0.00756328	0.540195	0.0587423	0.00468808
NM_001105713	Prkca	no definition	0.521924	0.0482762	0.00939542	0.465434	0.105719	0.000568775
NM_001106737	Nin	ninein (GSK3B interacting protein) (Nin), mRNA	0.521775	0.197646	0.0142983	0.584721	0.167586	0.0310752
NM_138885	Golgb1	golgin B1 (Golgb1), mRNA	0.521707	0.249329	0.0086414	0.450322	0.163077	0.00104156
NM_053722	Clasp2	cytoplasmic linker associated protein 2 (Clasp2), mRNA	0.521548	0.103381	0.00715509	0.492703	0.102622	0.000568775
NM_001012744	Enpp5	ectonucleotide pyrophosphatase/phosphodiesterase 5 (Enpp5), mRNA	0.520687	0.06637	0.0043239	0.491145	0.0576271	0.00104156
NM_013119	Scn3a	sodium channel, voltage-gated, type III, alpha (Scn3a), mRNA	0.52026	0.14384	0.00899688	0.485923	0.113359	0.000568775
NM_001107772	Zc3h6	zinc finger CCCH type containing 6 (Zc3h6), mRNA	0.520026	0.0484846	0.0127243	0.506665	0.0673291	0.00225915
NM_001107946	Hook1	hook microtubule-tethering protein 1 (Hook1), mRNA	0.519317	0.2063	0.0124289	0.518777	0.190899	0.00403442
NM_001127299	Fam84a	family with sequence similarity 84, member A (Fam84a), mRNA	0.519075	0.0634359	0.00519082	0.573994	0.0683917	0.0085066
NM_001001508	Lppr4	lipid phosphate phosphatase-related protein type 4 (Lppr4), mRNA	0.518612	0.124934	0.00387791	0.487083	0.144414	0.000568775
NM_001166307	LOC498592	no definition	0.518323	0.119308	0.0067394	0.545159	0.10789	0.00468808
NM_001271380	Cux2	cut-like homeobox 2 (Cux2), mRNA	0.518209	0.0660713	0.0067394	0.453964	0.136374	0.000568775
NM_001106061	Arhgef3	Rho guanine nucleotide exchange factor (GEF) 3 (Arhgef3), mRNA	0.518003	0.103977	0.00559409	0.536639	0.119896	0.007971
NM_001191579	Elmod1	ELMO/CED-12 domain containing 1 (Elmod1), mRNA	0.517871	0.0761789	0.00387791	0.536441	0.0857154	0.0033828
NM_053621	Magi2	membrane associated guanylate kinase, WW and PDZ domain containing 2 (Magi2), mRNA	0.517702	0.137979	0.00387791	0.502269	0.138457	0.00147371
NM_001014152	Phkb	phosphorylase kinase, beta (Phkb), mRNA	0.517327	0.168652	0.0155445	0.462797	0.133896	0.000568775
NM_001108288	Trim37	tripartite motif-containing 37 (Trim37), mRNA	0.516832	0.0729677	0.015238	0.510131	0.0640096	0.00681685
NM_001107633	Gcc2	GRIP and coiled-coil domain containing 2 (Gcc2), mRNA	0.51661	0.188395	0.012084	0.473747	0.16925	0.00104156
NM_012946	Sparcl1	SPARC-like 1 (hevin) (Sparcl1), mRNA	0.515929	0.0942269	0.0137022	0.435429	0.0795528	0.00147371
NM_012665	Syt2	synaptotagmin II (Syt2), mRNA	0.515915	0.169196	0.0218736	0.544177	0.153246	0.0177399
NM_001134632	Ppp4r4	no definition	0.514832	0.152385	0.0309003	0.506498	0.172363	0.00876461
NM_001107395	Psd2	pleckstrin and Sec7 domain containing 2 (Psd2), mRNA	0.514719	0.0627494	0.00342255	0.509164	0.0614616	0.00225915
NM_138502	Mgll	monoglyceride lipase (Mgll), mRNA	0.51452	0.133305	0.0043239	0.579026	0.0817135	0.0113139
NM_012505	Atp1a2	ATPase, Na+/K+ transporting, alpha 2 polypeptide (Atp1a2), mRNA	0.514344	0.0767037	0.0175436	0.520085	0.0675667	0.00499467
NM_080586	Gabrg1	gamma-aminobutyric acid (GABA) A receptor, gamma 1 (Gabrg1), mRNA	0.514288	0.156094	0.011074	0.473212	0.139205	0.00147371
NM_139097	Scn3b	sodium channel, voltage-gated, type III, beta subunit (Scn3b), mRNA	0.514078	0.0808059	0.00474433	0.524126	0.103473	0.00147371
NM_001107690	Fam189b	family with sequence similarity 189, member B (Fam189b), mRNA	0.513835	0.0784841	0.00342255	0.560898	0.0734402	0.00621851
NM_145675	Cyp4x1	cytochrome P450, family 4, subfamily x, polypeptide 1 (Cyp4x1), mRNA	0.513206	0.10001	0.0295988	0.493069	0.0635841	0.0115655
NM_001191657	Atp13a5	ATPase type 13A5 (Atp13a5), mRNA	0.51259	0.157762	0.0445758	0.535708	0.169322	0.0426708
NM_001008369	Pitpnm1	phosphatidylinositol transfer protein, membrane-associated 1 (Pitpnm1), mRNA	0.512462	0.0460629	0.00827799	0.546165	0.0224705	0.00621851
NM_001277386; NM_001277425	Iqsec2	no definition; no definition	0.511903	0.0513889	0.00134743	0.58387	0.0916678	0.0105715
NM_181365	Kcnip4	Kv channel interacting protein 4 (Kcnip4), mRNA	0.511821	0.178473	0.0251614	0.347788	0.105951	0.000568775
NM_001106722	Gpr22	G protein-coupled receptor 22 (Gpr22), mRNA	0.510759	0.121071	0.02754	0.476798	0.227836	0.00709664
NM_053888	Myt1l	no definition	0.510171	0.123022	0.00342255	0.462514	0.113268	0.000568775
NM_001127558	Zfp2	zinc finger protein 2 (Zfp2), mRNA	0.509928	0.118449	0.0453833	0.495553	0.114386	0.0219912
NM_012628	Prkcg	protein kinase C, gamma (Prkcg), mRNA	0.509681	0.0670403	0.00342255	0.466717	0.103545	0.000568775
NM_023988	Zfp354c	zinc finger protein 354C (Zfp354c), mRNA	0.509613	0.165569	0.0298348	0.458639	0.143981	0.00468808
NM_001044276	Rprm	reprimo, TP53 dependent G2 arrest mediator candidate (Rprm), mRNA	0.509447	0.193203	0.0210603	0.462405	0.239792	0.00403442
NM_017171	Prkce	no definition	0.509411	0.0681955	0.00474433	0.49202	0.0922779	0.000568775
NM_198752	Kifc2	kinesin family member C2 (Kifc2), mRNA	0.509242	0.0260786	0.00073	0.529718	0.0500246	0.00104156
NM_133566	Cst6	cystatin E/M (Cst6), mRNA	0.509202	0.0275659	0.028835	0.463317	0.125119	0.00681685
NM_001108034	Mpp5	membrane protein, palmitoylated 5 (MAGUK p55 subfamily member 5) (Mpp5), mRNA	0.508112	0.159855	0.0127243	0.495086	0.153224	0.0033828
NM_031645	Ramp1	receptor (G protein-coupled) activity modifying protein 1 (Ramp1), mRNA	0.507596	0.0667019	0.00474433	0.608675	0.0533496	0.0314367
NM_001191658	Atp13a4	ATPase type 13A4 (Atp13a4), mRNA	0.50711	0.0858537	0.0142983	0.566249	0.0869461	0.02495
NM_031610	Kcnj3	potassium inwardly-rectifying channel, subfamily J, member 3 (Kcnj3), mRNA	0.50685	0.112141	0.0213593	0.395933	0.14595	0.000568775
NM_182672	Cbr4	no definition	0.506818	0.0484241	0.034602	0.514954	0.0752635	0.0219912
NM_134432	Agt	angiotensinogen (serpin peptidase inhibitor, clade A, member 8) (Agt), mRNA	0.506683	0.144509	0.0043239	0.467595	0.129611	0.000568775
NM_001270556; NM_012806	Mapk10	mitogen activated protein kinase 10 (Mapk10), transcript variant 1, mRNA; no definition	0.506357	0.0882222	0.00242057	0.48622	0.134142	0.000568775
NM_001107139	Pitpnm2	phosphatidylinositol transfer protein, membrane-associated 2 (Pitpnm2), mRNA	0.506094	0.102843	0.00387791	0.583237	0.0878126	0.00953761
NM_001270852; NM_001270853; NM_012545	Ddc	dopa decarboxylase (aromatic L-amino acid decarboxylase) (Ddc), transcript variant 3, mRNA; dopa decarboxylase (aromatic L-amino acid decarboxylase) (Ddc), transcript variant 2, mRNA; dopa decarboxylase (aromatic L-amino acid decarboxylase) (Ddc), transcript variant 1, mRNA	0.505987	0.140886	0.0429488	0.381824	0.144988	0.00104156
NM_053801	Sec14l2	SEC14-like 2 (S. cerevisiae) (Sec14l2), mRNA	0.505982	0.120303	0.00190121	0.53997	0.0941347	0.00369784
NM_001130570	Scrt1	scratch family zinc finger 1 (Scrt1), mRNA	0.505786	0.0988421	0.00474433	0.597274	0.0306244	0.0181813
NM_001108901	Samd5	sterile alpha motif domain containing 5 (Samd5), mRNA	0.505756	0.150971	0.0467595	0.526744	0.140645	0.0359043
NM_001106525	Snph	no definition	0.505603	0.0731621	0.00073	0.594193	0.0705748	0.015328
NM_001025710	Fam126b	family with sequence similarity 126, member B (Fam126b), mRNA	0.505603	0.121833	0.0196278	0.510424	0.176687	0.0128244
NM_001106055	Mycbp2	no definition	0.505587	0.0534426	0.0043239	0.508576	0.0717268	0.00104156
NM_017242	Lsamp	limbic system-associated membrane protein (Lsamp), mRNA	0.505136	0.0961109	0.00242057	0.487887	0.0652832	0.000568775
NM_019375	Sept3	septin 3 (Sept3), mRNA	0.504399	0.0979064	0.0043239	0.525096	0.0803147	0.00104156
NM_001009831	Atl1	atlastin GTPase 1 (Atl1), mRNA	0.504173	0.0667958	0.00242057	0.46458	0.0948431	0.000568775
NM_001044269	Tmem196	transmembrane protein 196 (Tmem196), mRNA	0.503849	0.104867	0.0487542	0.399994	0.0983745	0.00403442
NM_001105725	Ccng2	cyclin G2 (Ccng2), mRNA	0.503682	0.0838374	0.00793196	0.599387	0.0500745	0.0321387
NM_001012748	Cdh20	cadherin 20 (Cdh20), mRNA	0.50358	0.117918	0.0163468	0.452644	0.119929	0.00147371
NM_033499	Scrg1	stimulator of chondrogenesis 1 (Scrg1), mRNA	0.503332	0.0585445	0.0286579	0.511051	0.0559084	0.0146948
NM_001107781	Pak7	p21 protein (Cdc42/Rac)-activated kinase 7 (Pak7), mRNA	0.503013	0.145179	0.01344	0.377328	0.0928836	0.000568775
NM_053573	Olfm1	olfactomedin 1 (Olfm1), mRNA	0.502844	0.104898	0.00291852	0.412673	0.181095	0.000568775
NM_012739	Adra2a	adrenoceptor alpha 2A (Adra2a), mRNA	0.502764	0.148584	0.020204	0.547294	0.130379	0.0279649
NM_001106422	Tnik	TRAF2 and NCK interacting kinase (Tnik), mRNA	0.502619	0.122663	0.00342255	0.542574	0.137867	0.00437699
NM_001108214	Npas2	neuronal PAS domain protein 2 (Npas2), mRNA	0.502602	0.120235	0.00387791	0.549273	0.112958	0.0033828
NM_001007658	Them6	thioesterase superfamily member 6 (Them6), mRNA	0.502571	0.0836054	0.00827799	0.481261	0.0533925	0.000568775
NM_001103354	LOC100125362	hypothetical protein LOC100125362 (LOC100125362), mRNA	0.502535	0.0777923	0.00597101	0.483347	0.097228	0.000568775
NM_001106579	Sema3e	sema domain, immunoglobulin domain (Ig), short basic domain, secreted, (semaphorin) 3E (Sema3e), mRNA	0.502211	0.101472	0.0127243	0.531074	0.0969706	0.0085066
NM_001083966	Rev3l	REV3-like, polymerase (DNA directed), zeta, catalytic subunit (Rev3l), mRNA	0.502082	0.203016	0.00793196	0.475692	0.162595	0.000568775
NM_001191726	Hs6st2	heparan sulfate 6-O-sulfotransferase 2 (Hs6st2), mRNA	0.500757	0.211963	0.00969985	0.474105	0.179873	0.00225915
NM_001108555	Lrba	no definition	0.500459	0.0693133	0.00559409	0.48786	0.0748218	0.00147371
NM_001107301	Abhd8	abhydrolase domain containing 8 (Abhd8), mRNA	0.500348	0.084029	0.00242057	0.544966	0.0708885	0.00403442
NM_001107310	Spock3	sparc/osteonectin, cwcv and kazal-like domains proteoglycan (testican) 3 (Spock3), mRNA	0.500165	0.146239	0.00474433	0.497218	0.171301	0.00147371
NM_001191804	Tmem151b	transmembrane protein 151B (Tmem151b), mRNA	0.500024	0.10493	0.00291852	0.508743	0.0760285	0.00104156
NM_001079885; NM_001198653	Vwa3a	von Willebrand factor A domain containing 3A (Vwa3a), transcript variant 2, mRNA; von Willebrand factor A domain containing 3A (Vwa3a), transcript variant 1, mRNA	0.499827	0.20423	0.0117437	0.418323	0.152374	0.000568775
NM_001107825	Ntng2	netrin G2 (Ntng2), mRNA	0.499356	0.140389	0.0127243	0.484907	0.192002	0.00264305
NM_001135716	Map9	microtubule-associated protein 9 (Map9), mRNA	0.498875	0.115397	0.00387791	0.486803	0.126569	0.000568775
NM_031070	Nell2	NEL-like 2 (chicken) (Nell2), mRNA	0.498813	0.10772	0.00073	0.504918	0.126484	0.000568775
NM_001135778	Prodh	proline dehydrogenase (oxidase) 1 (Prodh), nuclear gene encoding mitochondrial protein, mRNA	0.498408	0.088852	0.00387791	0.506849	0.0946647	0.00147371
NM_017069	Gabra3	gamma-aminobutyric acid (GABA) A receptor, alpha 3 (Gabra3), mRNA	0.497563	0.139226	0.0107193	0.41766	0.1548	0.000568775
NM_001271195	Fstl5	follistatin-like 5 (Fstl5), mRNA	0.497466	0.123033	0.00969985	0.467332	0.123426	0.00104156
NM_001107441	Ccsap	centriole, cilia and spindle-associated protein (Ccsap), mRNA	0.497328	0.0943755	0.00342255	0.464416	0.10288	0.000568775
NM_080691	Cacng3	calcium channel, voltage-dependent, gamma subunit 3 (Cacng3), mRNA	0.496391	0.0854122	0.0067394	0.519396	0.136237	0.00532248
NM_001107782	Btbd3	BTB (POZ) domain containing 3 (Btbd3), mRNA	0.496058	0.126769	0.00190121	0.431329	0.147755	0.000568775
NM_022217	Amph	amphiphysin (Amph), mRNA	0.495872	0.0770421	0.00190121	0.467815	0.102923	0.000568775
NM_133304	Heph	hephaestin (Heph), mRNA	0.495525	0.125287	0.0100486	0.534962	0.144906	0.0128244
NM_001271196	Usp34	no definition	0.494938	0.14418	0.0385447	0.492785	0.122452	0.0144595
NM_001143847; NM_001270604; NM_031079	Pde2a	phosphodiesterase 2A, cGMP-stimulated (Pde2a), transcript variant 1, mRNA; phosphodiesterase 2A, cGMP-stimulated (Pde2a), transcript variant 3, mRNA; phosphodiesterase 2A, cGMP-stimulated (Pde2a), transcript variant 2, mRNA	0.494835	0.0514186	0.00291852	0.563776	0.0763229	0.00532248
NM_001168631	Cdh10	cadherin 10 (Cdh10), mRNA	0.494509	0.142842	0.00597101	0.423722	0.138494	0.000568775
NM_012956	Gabrb1	gamma-aminobutyric acid (GABA) A receptor, beta 1 (Gabrb1), mRNA	0.494482	0.113165	0.012084	0.559946	0.129368	0.0217687
NM_057116	Ppp2r2c	no definition	0.494218	0.0801909	0.00242057	0.579292	0.0680472	0.00621851
NM_001106847	Tfdp2	transcription factor Dp-2 (E2F dimerization partner 2) (Tfdp2), mRNA	0.493999	0.0454999	0.0155445	0.534001	0.046746	0.015328
NM_053657	Cdc42bpa	CDC42 binding protein kinase alpha (Cdc42bpa), mRNA	0.493992	0.116891	0.00242057	0.457353	0.0855231	0.000568775
NM_012971	Kcna4	potassium voltage-gated channel, shaker-related subfamily, member 4 (Kcna4), mRNA	0.493951	0.11217	0.00969985	0.481447	0.156154	0.00468808
NM_199409	Panx2	pannexin 2 (Panx2), mRNA	0.49364	0.095817	0.00190121	0.523489	0.0575399	0.000568775
NM_001107689	Ash1l	ash1 (absent, small, or homeotic)-like (Drosophila) (Ash1l), mRNA	0.493534	0.160438	0.0043239	0.459584	0.14033	0.000568775
NM_019314	Kcnn2	potassium intermediate/small conductance calcium-activated channel, subfamily N, member 2 (Kcnn2), mRNA	0.493496	0.118969	0.0191751	0.487472	0.116172	0.00591236
NM_001191621	Map3k10	mitogen activated protein kinase kinase kinase 10 (Map3k10), mRNA	0.493253	0.0890171	0.0043239	0.540609	0.0638002	0.00403442
NM_012497	Aldoc	aldolase C, fructose-bisphosphate (Aldoc), mRNA	0.493034	0.093255	0.00827799	0.547516	0.0972628	0.0092824
NM_001107897	Gdap1	ganglioside-induced differentiation-associated-protein 1 (Gdap1), mRNA	0.492829	0.134229	0.00597101	0.452372	0.132848	0.000568775
NM_001134886	Vps13b	vacuolar protein sorting 13 homolog B (yeast) (Vps13b), mRNA	0.492754	0.0792754	0.0043239	0.50248	0.0948059	0.00188208
NM_030841	Nptxr	neuronal pentraxin receptor (Nptxr), mRNA	0.49273	0.14487	0.00597101	0.435227	0.233973	0.00104156
NM_031076	Pcm1	pericentriolar material 1 (Pcm1), mRNA	0.492153	0.183135	0.00474433	0.48596	0.165693	0.00104156
NM_012527	Chrm3	cholinergic receptor, muscarinic 3 (Chrm3), mRNA	0.491959	0.0967411	0.00242057	0.414809	0.0905882	0.000568775
NM_019621	Dlg4	discs, large homolog 4 (Drosophila) (Dlg4), mRNA	0.491887	0.101483	0.0067394	0.589409	0.0686355	0.021183
NM_001109118	Elovl2	ELOVL fatty acid elongase 2 (Elovl2), mRNA	0.49153	0.0635884	0.00134743	0.60407	0.0577094	0.0199216
NM_012567	Gja1	gap junction protein, alpha 1 (Gja1), mRNA	0.491403	0.0643755	0.00134743	0.542746	0.0375009	0.00563252
NM_001033665; NM_012916	Bcan	brevican (Bcan), transcript variant 1, mRNA; no definition	0.490288	0.0542631	0.00134743	0.551318	0.0533761	0.00591236
NM_012508	Atp2b2	no definition	0.490281	0.10833	0.00387791	0.482075	0.0586706	0.000568775
NM_001017470	Cep70	centrosomal protein 70 (Cep70), mRNA	0.49023	0.194799	0.0390336	0.436611	0.158144	0.00499467
NM_001113184; NM_001113185; NM_017263	Gria4	glutamate receptor, ionotropic, AMPA 4 (Gria4), transcript variant 2, mRNA; no definition; glutamate receptor, ionotropic, AMPA 4 (Gria4), transcript variant 1, mRNA	0.490196	0.101427	0.00387791	0.440761	0.0913862	0.00104156
NM_001034130	Iqub	IQ motif and ubiquitin domain containing (Iqub), mRNA	0.490087	0.217567	0.00793196	0.485802	0.1598	0.00225915
NM_001106598	Ctnna2	catenin (cadherin associated protein), alpha 2 (Ctnna2), mRNA	0.489731	0.0850241	0.0172485	0.482089	0.082286	0.00876461
NM_001108300	Adam11	ADAM metallopeptidase domain 11 (Adam11), mRNA	0.489123	0.0643746	0.00190121	0.448171	0.067437	0.000568775
NM_001109345	RGD1563349	no definition	0.488412	0.111054	0.00134743	0.503933	0.072317	0.00104156
NM_001108955	Fjx1	four jointed box 1 (Drosophila) (Fjx1), mRNA	0.487847	0.101618	0.00134743	0.477767	0.081216	0.000568775
NM_080405	Gli3	GLI family zinc finger 3 (Gli3), mRNA	0.487505	0.0860818	0.012084	0.522678	0.0942387	0.00953761
NM_001107753	Lrrc4c	leucine rich repeat containing 4C (Lrrc4c), mRNA	0.487394	0.104532	0.00638051	0.478997	0.120999	0.000568775
NM_001127337	Brsk1	BR serine/threonine kinase 1 (Brsk1), mRNA	0.487191	0.10603	0.00519082	0.530151	0.0682291	0.00264305
NM_001134986	Rnf180	ring finger protein 180 (Rnf180), mRNA	0.48708	0.0725685	0.00827799	0.505948	0.0767901	0.00532248
NM_022231	Xiap	X-linked inhibitor of apoptosis (Xiap), mRNA	0.486894	0.200377	0.0086414	0.506159	0.186575	0.00681685
NM_001108357	Mob1b	MOB kinase activator 1B (Mob1b), mRNA	0.486658	0.148791	0.0196278	0.529172	0.148901	0.0210045
NM_022678	Zfp238	zinc finger protein 238 (Zfp238), mRNA	0.48623	0.132444	0.00291852	0.433021	0.154885	0.000568775
NM_153470	Lzts1	leucine zipper, putative tumor suppressor 1 (Lzts1), mRNA	0.48558	0.10535	0.00134743	0.601622	0.107593	0.0155629
NM_001100473	Wnt7a	wingless-type MMTV integration site family, member 7A (Wnt7a), mRNA	0.485459	0.0939059	0.00342255	0.597944	0.0514747	0.0331915
NM_173310	Chst15	carbohydrate (N-acetylgalactosamine 4-sulfate 6-O) sulfotransferase 15 (Chst15), mRNA	0.485418	0.125255	0.00756328	0.588289	0.134483	0.0411747
NM_030856	Lrrn3	leucine rich repeat neuronal 3 (Lrrn3), mRNA	0.485314	0.124003	0.0043239	0.481277	0.125854	0.00147371
NM_001108723	Cyp46a1	cytochrome P450, family 46, subfamily a, polypeptide 1 (Cyp46a1), mRNA	0.485075	0.0870241	0.00190121	0.563842	0.0735349	0.00591236
NM_001271152	Paqr9	progestin and adipoQ receptor family member IX (Paqr9), mRNA	0.48481	0.0404363	0.0127243	0.521823	0.111399	0.0217687
NM_001108315	Ttc3	no definition	0.484558	0.0992348	0.00134743	0.42873	0.100967	0.000568775
NM_031520	Myh10	myosin, heavy chain 10, non-muscle (Myh10), mRNA	0.484252	0.0937839	0.00134743	0.453552	0.0979178	0.000568775
NM_145769	Lgi1	leucine-rich, glioma inactivated 1 (Lgi1), mRNA	0.483886	0.085416	0.00559409	0.418744	0.109129	0.000568775
NM_001107605	Neurl1	neuralized E3 ubiquitin protein ligase 1 (Neurl1), mRNA	0.483719	0.0959851	0.00387791	0.571325	0.128949	0.0130747
NM_001017960; NM_031134	Thra	no definition; thyroid hormone receptor alpha (Thra), transcript variant TRalpha2, mRNA	0.48247	0.0569001	0.014969	0.575136	0.0564255	0.0415169
NM_001113409; NM_181092	Syngap1	synaptic Ras GTPase activating protein 1 (Syngap1), transcript variant 2, mRNA; synaptic Ras GTPase activating protein 1 (Syngap1), transcript variant 1, mRNA	0.482292	0.0593116	0.00073	0.515768	0.083796	0.00104156
NM_001108453	Cbfa2t3	core-binding factor, runt domain, alpha subunit 2; translocated to, 3 (Cbfa2t3), mRNA	0.481651	0.11172	0.00134743	0.576599	0.0900906	0.0144595
NM_001107355	Vps41	vacuolar protein sorting 41 homolog (S. cerevisiae) (Vps41), mRNA	0.481114	0.143417	0.00291852	0.430463	0.13624	0.000568775
NM_001107667	Ccdc39	coiled-coil domain containing 39 (Ccdc39), mRNA	0.480784	0.194121	0.00939542	0.456223	0.16356	0.00104156
NM_022946	Dlgap1	discs, large (Drosophila) homolog-associated protein 1 (Dlgap1), mRNA	0.48062	0.0722901	0.00073	0.412796	0.124388	0.000568775
NM_053868	Nlgn1	neuroligin 1 (Nlgn1), mRNA	0.480161	0.185187	0.00519082	0.368161	0.134743	0.000568775
NM_021859	Matk	megakaryocyte-associated tyrosine kinase (Matk), mRNA	0.479669	0.0836199	0.00134743	0.456454	0.0740508	0.000568775
NM_031707	Homer1	homer homolog 1 (Drosophila) (Homer1), mRNA	0.479582	0.124194	0.00134743	0.416526	0.119999	0.000568775
NM_031608	Gria1	no definition	0.47929	0.0233338	0.00073	0.544982	0.0456383	0.0033828
NM_032062	Kalrn	kalirin, RhoGEF kinase (Kalrn), mRNA	0.47928	0.0667955	0.00073	0.521098	0.0884612	0.000568775
NM_021676	Shank3	SH3 and multiple ankyrin repeat domains 3 (Shank3), mRNA	0.479227	0.087897	0.00073	0.565111	0.0506945	0.00681685
NM_001124768; NM_001124769; NM_001124770; NM_012666	Tac1	tachykinin, precursor 1 (Tac1), transcript variant 2, mRNA; no definition; tachykinin, precursor 1 (Tac1), transcript variant 4, mRNA; tachykinin, precursor 1 (Tac1), transcript variant 1, mRNA	0.478685	0.142024	0.00242057	0.526405	0.143545	0.00264305
NM_017323	Nr2c2	nuclear receptor subfamily 2, group C, member 2 (Nr2c2), mRNA	0.478599	0.0372475	0.00134743	0.493215	0.0639868	0.00188208
NM_173146	Unc13c	unc-13 homolog C (C. elegans) (Unc13c), mRNA	0.478271	0.169202	0.00190121	0.460812	0.164436	0.000568775
NM_017293	Uhmk1	U2AF homology motif (UHM) kinase 1 (Uhmk1), mRNA	0.478036	0.119961	0.00073	0.530825	0.186157	0.00147371
NM_012522	Cbs	cystathionine beta synthase (Cbs), mRNA	0.477969	0.0846745	0.00134743	0.527089	0.0402137	0.00104156
NM_031613	Tmod2	tropomodulin 2 (Tmod2), mRNA	0.477632	0.0575919	0.00242057	0.557753	0.083802	0.00709664
NM_001134841	Car6	carbonic anhydrase 6 (Car6), mRNA	0.477453	0.0918413	0.00638051	0.56336	0.0519463	0.0255727
NM_001025282	Orc3	origin recognition complex, subunit 3 (Orc3), mRNA	0.476246	0.100667	0.0137022	0.50436	0.135017	0.0115655
NM_001107905	Ubxn2b	UBX domain protein 2B (Ubxn2b), mRNA	0.475544	0.111521	0.0169396	0.441893	0.122808	0.0033828
NM_001191874	Gareml	GRB2 associated, regulator of MAPK1-like (Gareml), mRNA	0.475382	0.0893934	0.00474433	0.560047	0.0837802	0.0196981
NM_053874	Cap2	CAP, adenylate cyclase-associated protein, 2 (yeast) (Cap2), mRNA	0.474257	0.0747027	0.00190121	0.453216	0.0825317	0.000568775
NM_001191887	Aff3	AF4/FMR2 family, member 3 (Aff3), mRNA	0.474145	0.0721625	0.00073	0.509729	0.0612761	0.000568775
NM_053474	Ppp1r9b	protein phosphatase 1, regulatory subunit 9B (Ppp1r9b), mRNA	0.473442	0.0842081	0.00827799	0.60803	0.053128	0.0382761
NM_001107811	Gpr155	G protein-coupled receptor 155 (Gpr155), mRNA	0.472072	0.0796649	0.00291852	0.455348	0.0853407	0.000568775
NM_001033680	Syt1	synaptotagmin I (Syt1), mRNA	0.472049	0.0847894	0.00073	0.393965	0.121347	0.000568775
NM_001106524	Acss1	acyl-CoA synthetase short-chain family member 1 (Acss1), mRNA	0.471837	0.0377552	0.00073	0.440227	0.0237268	0.000568775
NM_138905	Ppap2b	phosphatidic acid phosphatase type 2B (Ppap2b), mRNA	0.47166	0.0866464	0.00073	0.419886	0.0646652	0.000568775
NM_013150	Nrcam	no definition	0.470583	0.0967129	0.00134743	0.407	0.133761	0.000568775
NM_021758	Lin7b	lin-7 homolog B (C. elegans) (Lin7b), mRNA	0.470214	0.0686413	0.00190121	0.476616	0.0559501	0.000568775
NM_001100516	Kctd1	potassium channel tetramerization domain containing 1 (Kctd1), mRNA	0.469905	0.10958	0.00073	0.531839	0.0948053	0.00104156
NM_001109477	Dnal1	dynein, axonemal, light chain 1 (Dnal1), mRNA	0.469866	0.108159	0.0178476	0.443701	0.104468	0.00563252
NM_001025020	Syndig1	synapse differentiation inducing 1 (Syndig1), mRNA	0.469768	0.0394194	0.00073	0.604761	0.088082	0.0376604
NM_001106571	Lhx2	LIM homeobox 2 (Lhx2), mRNA	0.469514	0.0805122	0.00190121	0.511531	0.132088	0.00264305
NM_001013977	Aifm3	apoptosis-inducing factor, mitochondrion-associated 3 (Aifm3), nuclear gene encoding mitochondrial protein, mRNA	0.46941	0.075313	0.00073	0.449091	0.0750617	0.000568775
NM_001178072	Ubr1	no definition	0.469163	0.0911196	0.00190121	0.460097	0.105817	0.000568775
NM_001100963	Aass	no definition	0.469124	0.137127	0.0221541	0.460927	0.134536	0.00953761
NM_017354	Ntm	neurotrimin (Ntm), mRNA	0.468955	0.073839	0.00073	0.414553	0.0531422	0.000568775
NM_133611	Slc2a13	solute carrier family 2 (facilitated glucose transporter), member 13 (Slc2a13), mRNA	0.468649	0.117585	0.00190121	0.430185	0.12978	0.000568775
NM_001169137; NM_024367	Epha5	EPH receptor A5 (Epha5), transcript variant 1, mRNA; EPH receptor A5 (Epha5), transcript variant 2, mRNA	0.468341	0.0993202	0.00715509	0.40404	0.158153	0.000568775
NM_001127492	Sphkap	SPHK1 interactor, AKAP domain containing (Sphkap), mRNA	0.468201	0.1595	0.00387791	0.39151	0.150413	0.000568775
NM_001106821	Atm	ATM serine/threonine kinase (Atm), mRNA	0.467309	0.173274	0.014595	0.484978	0.155894	0.0092824
NM_001008311	Ermn	ermin, ERM-like protein (Ermn), mRNA	0.466287	0.161699	0.00073	0.47532	0.185402	0.000568775
NM_001012035	Cdkl2	cyclin-dependent kinase-like 2 (CDC2-related kinase) (Cdkl2), mRNA	0.466145	0.0902263	0.00190121	0.484289	0.119879	0.00225915
NM_001100479	Ptpn4	protein tyrosine phosphatase, non-receptor type 4 (Ptpn4), mRNA	0.466112	0.145762	0.00190121	0.410305	0.113314	0.000568775
NM_032462	Kcnip3	Kv channel interacting protein 3, calsenilin (Kcnip3), mRNA	0.46536	0.107199	0.00474433	0.459995	0.167621	0.00188208
NM_001134746	Lrrtm4	leucine rich repeat transmembrane neuronal 4 (Lrrtm4), mRNA	0.465305	0.118107	0.0117437	0.505528	0.143038	0.0137561
NM_012828	Cacnb3	calcium channel, voltage-dependent, beta 3 subunit (Cacnb3), mRNA	0.465028	0.0775723	0.00073	0.488266	0.0736193	0.000568775
NM_001139508	Mical2	microtubule associated monooxygenase, calponin and LIM domain containing 2 (Mical2), mRNA	0.464983	0.14468	0.00073	0.420746	0.160906	0.000568775
NM_001107666	Ttc14	tetratricopeptide repeat domain 14 (Ttc14), mRNA	0.464941	0.195648	0.00559409	0.514498	0.18385	0.00825836
NM_001107758	Meis2	Meis homeobox 2 (Meis2), mRNA	0.464925	0.107827	0.00073	0.567635	0.151344	0.00741519
NM_133318	Khdrbs2	KH domain containing, RNA binding, signal transduction associated 2 (Khdrbs2), mRNA	0.464893	0.0889543	0.0215784	0.528214	0.109033	0.0344392
NM_001007645	Mturn	maturin, neural progenitor differentiation regulator homolog (Xenopus) (Mturn), mRNA	0.464394	0.0721459	0.00242057	0.503595	0.0312267	0.00147371
NM_019309	Grik2	glutamate receptor, ionotropic, kainate 2 (Grik2), mRNA	0.464384	0.13242	0.00519082	0.490417	0.14761	0.00264305
NM_053856	Scg3	secretogranin III (Scg3), mRNA	0.464223	0.104735	0.00134743	0.488496	0.0941327	0.00188208
NM_001008774	Tmem170b	transmembrane protein 170B (Tmem170b), mRNA	0.464143	0.140898	0.0320216	0.486887	0.14037	0.0316229
NM_001107414	Rpgrip1l	Rpgrip1-like (Rpgrip1l), mRNA	0.463432	0.136627	0.00190121	0.45566	0.126685	0.000568775
NM_153630	Nalcn	no definition	0.463255	0.0768852	0.00190121	0.42638	0.0725846	0.000568775
NM_172085	Pou3f2	POU class 3 homeobox 2 (Pou3f2), mRNA	0.463159	0.230061	0.0107193	0.481547	0.229284	0.00876461
NM_013048	Ttpa	tocopherol (alpha) transfer protein (Ttpa), mRNA	0.463056	0.113774	0.028835	0.478715	0.140591	0.0266192
NM_001009716	Asphd2	aspartate beta-hydroxylase domain containing 2 (Asphd2), mRNA	0.462941	0.0619105	0.00190121	0.556232	0.0729007	0.0110776
NM_031347	Ppargc1a	peroxisome proliferator-activated receptor gamma, coactivator 1 alpha (Ppargc1a), mRNA	0.462434	0.171312	0.01344	0.430722	0.141412	0.00499467
NM_001135755	Cep290	centrosomal protein 290 (Cep290), mRNA	0.462399	0.140422	0.0246482	0.433367	0.130514	0.00650636
NM_057118	Cntn1	contactin 1 (Cntn1), mRNA	0.462245	0.155172	0.00190121	0.354936	0.115877	0.000568775
NM_012703	Thrsp	thyroid hormone responsive (Thrsp), mRNA	0.462171	0.104548	0.00559409	0.457686	0.0194332	0.00104156
NM_001106414	Ttc33	tetratricopeptide repeat domain 33 (Ttc33), mRNA	0.462168	0.10761	0.00474433	0.456742	0.11039	0.00301488
NM_053536	Klf15	Kruppel-like factor 15 (Klf15), mRNA	0.461496	0.0271345	0.00291852	0.469485	0.0375083	0.00147371
NM_001107548	Usp31	ubiquitin specific peptidase 31 (Usp31), mRNA	0.461464	0.0506622	0.00073	0.527199	0.114155	0.00188208
NM_031573	Phkg1	phosphorylase kinase, gamma 1 (Phkg1), mRNA	0.461301	0.0774289	0.0236437	0.461749	0.105179	0.0123305
NM_001106665	Ttc39b	tetratricopeptide repeat domain 39B (Ttc39b), mRNA	0.461099	0.0799798	0.0114156	0.5104	0.117341	0.0171542
NM_001039101	Zdhhc15	zinc finger, DHHC-type containing 15 (Zdhhc15), mRNA	0.46017	0.0971059	0.0306352	0.453093	0.128232	0.016012
NM_019230	Slc22a3	solute carrier family 22 (organic cation transporter), member 3 (Slc22a3), mRNA	0.460164	0.246425	0.0490637	0.384277	0.238428	0.00591236
NM_024365	Htr6	5-hydroxytryptamine (serotonin) receptor 6, G protein-coupled (Htr6), mRNA	0.459829	0.0779618	0.020508	0.5128	0.10483	0.0324527
NM_172041; NM_172042	Kcnk2	potassium channel, subfamily K, member 2 (Kcnk2), transcript variant 1, mRNA; potassium channel, subfamily K, member 2 (Kcnk2), transcript variant 2, mRNA	0.459683	0.0942529	0.00190121	0.515254	0.0932775	0.00468808
NM_001106996	Cyfip2	cytoplasmic FMR1 interacting protein 2 (Cyfip2), mRNA	0.459039	0.0987319	0.00342255	0.501701	0.0786593	0.0033828
NM_019329	Cntn3	contactin 3 (plasmacytoma associated) (Cntn3), mRNA	0.458381	0.12067	0.010391	0.427667	0.144244	0.00264305
NM_017303	Kcnab1	potassium voltage-gated channel, shaker-related subfamily, beta member 1 (Kcnab1), mRNA	0.458168	0.107653	0.00073	0.449842	0.140787	0.000568775
NM_001108922	Stk32c	serine/threonine kinase 32C (Stk32c), mRNA	0.457816	0.0800685	0.00073	0.522677	0.0612626	0.00188208
NM_012686	Vsnl1	visinin-like 1 (Vsnl1), mRNA	0.45735	0.0801344	0.00073	0.415405	0.104084	0.000568775
NM_022302	Necab1	N-terminal EF-hand calcium binding protein 1 (Necab1), mRNA	0.45729	0.219353	0.00474433	0.392246	0.174657	0.000568775
NM_017214	Rgs4	regulator of G-protein signaling 4 (Rgs4), mRNA	0.456561	0.112578	0.00134743	0.411667	0.0541819	0.000568775
NM_012543	Dbp	D site of albumin promoter (albumin D-box) binding protein (Dbp), transcript variant 1, mRNA	0.456428	0.0822317	0.00073	0.567684	0.0809435	0.00591236
NM_001134643	Kcnq5	potassium voltage-gated channel, KQT-like subfamily, member 5 (Kcnq5), mRNA	0.455796	0.111095	0.00073	0.435776	0.124676	0.000568775
NM_134331	Epha7	Eph receptor A7 (Epha7), mRNA	0.45579	0.112451	0.00387791	0.403987	0.13337	0.000568775
NM_001270626; NM_001270627; NM_001270628; NM_057190	Nsmf	NMDA receptor synaptonuclear signaling and neuronal migration factor (Nsmf), transcript variant 2, mRNA; NMDA receptor synaptonuclear signaling and neuronal migration factor (Nsmf), transcript variant 3, mRNA; NMDA receptor synaptonuclear signaling and neuronal migration factor (Nsmf), transcript variant 4, mRNA; NMDA receptor synaptonuclear signaling and neuronal migration factor (Nsmf), transcr…	0.455755	0.0737576	0.00073	0.471347	0.068817	0.000568775
NM_001106718	Fam49a	family with sequence similarity 49, member A (Fam49a), mRNA	0.455714	0.146437	0.00387791	0.413747	0.146212	0.000568775
NM_001108954	B3galt1	UDP-Gal:betaGlcNAc beta 1,3-galactosyltransferase, polypeptide 1 (B3galt1), mRNA	0.455704	0.107798	0.0086414	0.432727	0.126771	0.00225915
NM_139330	Sipa1l1	signal-induced proliferation-associated 1 like 1 (Sipa1l1), mRNA	0.455578	0.0884996	0.00134743	0.575634	0.074081	0.00468808
NM_133515	Akap5	A kinase (PRKA) anchor protein 5 (Akap5), mRNA	0.454783	0.167517	0.00073	0.468922	0.176818	0.000568775
NM_001108024	Lrfn5	leucine rich repeat and fibronectin type III domain containing 5 (Lrfn5), mRNA	0.454465	0.0949825	0.00291852	0.416749	0.0969216	0.000568775
NM_001107732	Ccdc148	coiled-coil domain containing 148 (Ccdc148), mRNA	0.453933	0.117015	0.0496143	0.368366	0.0930405	0.00621851
NM_001108991	Trhde	thyrotropin-releasing hormone degrading enzyme (Trhde), mRNA	0.453819	0.0520051	0.0043239	0.408852	0.0913576	0.00147371
NM_052829	Rims1	regulating synaptic membrane exocytosis 1 (Rims1), mRNA	0.453656	0.0786534	0.00073	0.432952	0.0915962	0.000568775
NM_001108971	RGD1309821	similar to KIAA1161 protein (RGD1309821), mRNA	0.45314	0.0841861	0.00242057	0.483796	0.0777561	0.00188208
NM_130739	Acsl6	acyl-CoA synthetase long-chain family member 6 (Acsl6), mRNA	0.452165	0.0599559	0.00073	0.408266	0.0537814	0.000568775
NM_022710	Pde1b	phosphodiesterase 1B, calmodulin-dependent (Pde1b), mRNA	0.452077	0.101325	0.00073	0.514902	0.111584	0.00104156
NM_053779	Serpini1	serpin peptidase inhibitor, clade I (neuroserpin), member 1 (Serpini1), mRNA	0.45192	0.0956659	0.00073	0.327283	0.125107	0.000568775
NM_001142652	Neurl1b	neuralized E3 ubiquitin protein ligase 1B (Neurl1b), mRNA	0.451485	0.0580056	0.00638051	0.494482	0.096321	0.00876461
NM_001191782	Nav3	neuron navigator 3 (Nav3), mRNA	0.450813	0.0878975	0.00073	0.438178	0.144394	0.000568775
NM_001007752	Mns1	meiosis-specific nuclear structural 1 (Mns1), mRNA	0.450806	0.180177	0.0160833	0.499861	0.171269	0.0193111
NM_001106545	Kcng1	potassium voltage-gated channel, subfamily G, member 1 (Kcng1), mRNA	0.450288	0.0822585	0.00291852	0.478559	0.0781069	0.00264305
NM_001100975	Vps13a	vacuolar protein sorting 13 homolog A (S. cerevisiae) (Vps13a), mRNA	0.450179	0.158023	0.00342255	0.440731	0.163942	0.00147371
NM_001108552	Trim2	no definition	0.449945	0.108994	0.00073	0.44392	0.0934847	0.000568775
NM_080587	Gabra4	gamma-aminobutyric acid (GABA) A receptor, alpha 4 (Gabra4), mRNA	0.449932	0.155058	0.00242057	0.404177	0.1448	0.000568775
NM_001100653	Sidt1	SID1 transmembrane family, member 1 (Sidt1), mRNA	0.449459	0.0563774	0.00073	0.414439	0.132635	0.000568775
NM_022600	Adcy5	adenylate cyclase 5 (Adcy5), mRNA	0.44934	0.0800318	0.00134743	0.549117	0.108645	0.00499467
NM_017304	Kcnab2	potassium voltage-gated channel, shaker-related subfamily, beta member 2 (Kcnab2), mRNA	0.449337	0.0867921	0.00073	0.490267	0.0567556	0.000568775
NM_001105743	Shc3	SHC (Src homology 2 domain containing) transforming protein 3 (Shc3), mRNA	0.449275	0.0787533	0.00073	0.451754	0.0729757	0.000568775
NM_001107279	Pcdh17	protocadherin 17 (Pcdh17), mRNA	0.449072	0.147155	0.00073	0.455714	0.118897	0.000568775
NM_001003402	Eml5	echinoderm microtubule associated protein like 5 (Eml5), mRNA	0.448973	0.211368	0.00291852	0.417318	0.155226	0.000568775
NM_012746	Pcsk2	proprotein convertase subtilisin/kexin type 2 (Pcsk2), mRNA	0.448939	0.0612507	0.00073	0.410715	0.0658513	0.000568775
NM_001012737	Cdh7	cadherin 7, type 2 (Cdh7), mRNA	0.448805	0.177146	0.020204	0.413489	0.151688	0.00681685
NM_173152	Pex5l	peroxisomal biogenesis factor 5-like (Pex5l), mRNA	0.448792	0.0995913	0.00134743	0.451416	0.0588051	0.000568775
NM_012773	Akap11	A kinase (PRKA) anchor protein 11 (Akap11), mRNA	0.448562	0.128301	0.00073	0.441688	0.140678	0.000568775
NM_001107285	Gpc5	glypican 5 (Gpc5), mRNA	0.448326	0.0646249	0.00073	0.530821	0.0572969	0.00225915
NM_001107365	Camk1d	calcium/calmodulin-dependent protein kinase ID (Camk1d), mRNA	0.44822	0.0514942	0.00073	0.468006	0.104863	0.000568775
NM_001100574	Zfp192	zinc finger protein 192 (Zfp192), mRNA	0.447978	0.148646	0.00387791	0.426941	0.121684	0.000568775
NM_173307	Abca5	ATP-binding cassette, subfamily A (ABC1), member 5 (Abca5), mRNA	0.447894	0.121269	0.010391	0.366032	0.0901406	0.00104156
NM_031783	Nefl	neurofilament, light polypeptide (Nefl), mRNA	0.447475	0.124847	0.00073	0.357253	0.0999205	0.000568775
NM_019266	Scn8a	no definition	0.446552	0.0359944	0.00073	0.40508	0.085589	0.000568775
NM_031547	Chrm4	cholinergic receptor, muscarinic 4 (Chrm4), mRNA	0.446459	0.087667	0.00073	0.480218	0.073655	0.0033828
NM_001277157	Crebrf	CREB3 regulatory factor (Crebrf), mRNA	0.446354	0.10157	0.00134743	0.458569	0.111239	0.000568775
NM_012829	Cck	cholecystokinin (Cck), mRNA	0.44598	0.143462	0.00134743	0.42123	0.139934	0.000568775
NM_080892	Selenbp1	selenium binding protein 1 (Selenbp1), mRNA	0.445643	0.0942394	0.00638051	0.370157	0.0577474	0.000568775
NM_001168642	Zfp40	zinc finger protein 40 (Zfp40), mRNA	0.445328	0.148667	0.0100486	0.37508	0.114772	0.000568775
NM_001108048	Rps6ka5	ribosomal protein S6 kinase, polypeptide 5 (Rps6ka5), mRNA	0.445167	0.113928	0.00073	0.466694	0.147112	0.000568775
NM_017083	Myo5b	myosin Vb (Myo5b), mRNA	0.444995	0.0654786	0.00073	0.42953	0.115588	0.000568775
NM_031730	Kcnd2	potassium voltage-gated channel, Shal-related subfamily, member 2 (Kcnd2), mRNA	0.444594	0.100522	0.00073	0.410032	0.121278	0.000568775
NM_023024	Dync2h1	no definition	0.444227	0.135213	0.00242057	0.463708	0.126554	0.000568775
NM_031048	Lifr	leukemia inhibitory factor receptor alpha (Lifr), mRNA	0.443667	0.0772959	0.00291852	0.543772	0.0845026	0.022444
NM_199400	Ica1l	islet cell autoantigen 1-like (Ica1l), mRNA	0.4436	0.131531	0.0127243	0.396604	0.111924	0.00301488
NM_053613	Rtn4r	reticulon 4 receptor (Rtn4r), mRNA	0.443443	0.134464	0.00474433	0.322093	0.14543	0.000568775
NM_012574	Grin2b	glutamate receptor, ionotropic, N-methyl D-aspartate 2B (Grin2b), mRNA	0.442736	0.0535178	0.00073	0.488188	0.0978928	0.000568775
NM_001109627	LOC691153	hypothetical protein LOC691153 (LOC691153), mRNA	0.44262	0.122683	0.010391	0.417573	0.155849	0.000568775
NM_175582	Id4	inhibitor of DNA binding 4 (Id4), mRNA	0.442528	0.0743883	0.00073	0.483507	0.0923674	0.00104156
NM_212522	Sptb	spectrin, beta, erythrocytic (Sptb), mRNA	0.440914	0.0758738	0.00073	0.486028	0.0677879	0.000568775
NM_057207	Sv2b	no definition	0.44048	0.0970007	0.00073	0.389186	0.176437	0.000568775
NM_012769	Gucy1b3	guanylate cyclase 1, soluble, beta 3 (Gucy1b3), mRNA	0.440227	0.0604125	0.00073	0.469817	0.0934968	0.000568775
NM_001191772	Trip11	thyroid hormone receptor interactor 11 (Trip11), mRNA	0.440212	0.178644	0.00134743	0.465786	0.171323	0.00147371
NM_001025423	Adhfe1	alcohol dehydrogenase, iron containing, 1 (Adhfe1), mRNA	0.43966	0.0551772	0.00073	0.467199	0.0466458	0.000568775
NM_001271267	Sox5	SRY (sex determining region Y)-box 5 (Sox5), mRNA	0.438476	0.0935049	0.0086414	0.374906	0.0993355	0.00104156
NM_001109309	Cdk5r2	cyclin-dependent kinase 5, regulatory subunit 2 (p39) (Cdk5r2), mRNA	0.438464	0.102863	0.00073	0.48268	0.0804388	0.000568775
NM_012546	Drd1	dopamine receptor D1 (Drd1), mRNA	0.438452	0.0963264	0.00073	0.464284	0.156054	0.000568775
NM_139101	Alg10	ALG10, alpha-1,2-glucosyltransferase (Alg10), mRNA	0.437596	0.107709	0.00638051	0.480271	0.129973	0.0108439
NM_001011949	Ccna1	cyclin A1 (Ccna1), mRNA	0.43698	0.0443872	0.0403226	0.480141	0.0474379	0.0354447
NM_001169578	Diras2	DIRAS family, GTP-binding RAS-like 2 (Diras2), mRNA	0.436832	0.075761	0.00073	0.404216	0.0491383	0.000568775
NM_001108478	Ttc9b	tetratricopeptide repeat domain 9B (Ttc9b), mRNA	0.435831	0.109244	0.00073	0.468649	0.111733	0.000568775
NM_001025775	Ppip5k2	diphosphoinositol pentakisphosphate kinase 2 (Ppip5k2), mRNA	0.433742	0.139815	0.0127243	0.445717	0.109155	0.00953761
NM_001109193	Dnajb14	DnaJ (Hsp40) homolog, subfamily B, member 14 (Dnajb14), mRNA	0.432427	0.062899	0.00134743	0.456169	0.108139	0.00147371
NM_001191947	Dact3	dapper, antagonist of beta-catenin, homolog 3 (Xenopus laevis) (Dact3), mRNA	0.4324	0.0705274	0.00073	0.453951	0.0709594	0.000568775
NM_134370	Psd	pleckstrin and Sec7 domain containing (Psd), mRNA	0.432203	0.0731801	0.00134743	0.568469	0.0881799	0.00953761
NM_001024259	Bmpr1b	bone morphogenetic protein receptor, type IB (Bmpr1b), mRNA	0.431966	0.132541	0.014595	0.42187	0.121731	0.00563252
NM_001106974	Rbfox1	RNA binding protein, fox-1 homolog (C. elegans) 1 (Rbfox1), mRNA	0.431484	0.0769487	0.00073	0.428127	0.102132	0.000568775
NM_001033675; NM_001033676; NM_133529	Cabp1	calcium binding protein 1 (Cabp1), transcript variant 2, mRNA; calcium binding protein 1 (Cabp1), transcript variant 3, mRNA; calcium binding protein 1 (Cabp1), transcript variant 1, mRNA	0.431424	0.115854	0.00073	0.462671	0.079481	0.000568775
NM_001037327	Csmd1	CUB and Sushi multiple domains 1 (Csmd1), mRNA	0.430812	0.0545766	0.00073	0.401931	0.094407	0.000568775
NM_001276304; NM_173138	Dlgap3	no definition; discs, large (Drosophila) homolog-associated protein 3 (Dlgap3), transcript variant 1, mRNA	0.429765	0.0795748	0.00190121	0.503557	0.026705	0.000568775
NM_001135874	Ston2	stonin 2 (Ston2), mRNA	0.429467	0.0588222	0.00242057	0.534316	0.0924588	0.0157572
NM_030875	Scn1a	no definition	0.428519	0.149917	0.00073	0.394851	0.128105	0.000568775
NM_053788	Stx1a	syntaxin 1A (brain) (Stx1a), mRNA	0.428513	0.0884047	0.00073	0.418367	0.161569	0.000568775
NM_001033894	Jakmip1	janus kinase and microtubule interacting protein 1 (Jakmip1), mRNA	0.427895	0.0542846	0.00073	0.447947	0.0617555	0.000568775
NM_012499	Apc	adenomatous polyposis coli (Apc), mRNA	0.427593	0.154539	0.00073	0.383708	0.155501	0.000568775
NM_001099483; NM_001099657	Vom2r36	vomeronasal 2 receptor, 36 (Vom2r36), mRNA; vomeronasal 2 receptor, 34 (Vom2r34), mRNA	0.427009	0.115166	0.015238	0.463416	0.0790587	0.0123305
NM_001108125	Sesn3	sestrin 3 (Sesn3), mRNA	0.425364	0.0201394	0.00073	0.453772	0.0729304	0.000568775
NM_001107489	Zfp575	zinc finger protein 575 (Zfp575), mRNA	0.425149	0.110646	0.00291852	0.484887	0.118516	0.00709664
NM_021767	Nrxn1	no definition	0.424946	0.161778	0.00073	0.390502	0.137473	0.000568775
NM_001110137; NM_021751	Prom1	no definition; prominin 1 (Prom1), transcript variant 1, mRNA	0.424648	0.0747891	0.00073	0.4393	0.0596065	0.000568775
NM_001024290	Gal3st3	galactose-3-O-sulfotransferase 3 (Gal3st3), mRNA	0.424528	0.0735722	0.00134743	0.38092	0.0909108	0.000568775
NM_053441	Slco1c1	solute carrier organic anion transporter family, member 1c1 (Slco1c1), mRNA	0.424363	0.0960239	0.00073	0.389388	0.0677322	0.000568775
NM_024483	Adra1d	adrenoceptor alpha 1D (Adra1d), mRNA	0.424227	0.186778	0.0215784	0.398781	0.149018	0.00650636
NM_001277260; NM_001277261; NM_001277262; NM_134388	Tnnt1	troponin T type 1 (skeletal, slow) (Tnnt1), transcript variant 2, mRNA; troponin T type 1 (skeletal, slow) (Tnnt1), transcript variant 3, mRNA; troponin T type 1 (skeletal, slow) (Tnnt1), transcript variant 4, mRNA; troponin T type 1 (skeletal, slow) (Tnnt1), transcript variant 1, mRNA	0.423913	0.193044	0.00190121	0.429205	0.257371	0.00104156
NM_022008	Fxyd7	FXYD domain-containing ion transport regulator 7 (Fxyd7), mRNA	0.42315	0.0421285	0.00073	0.355524	0.0851379	0.000568775
NM_001191894	Stk32a	serine/threonine kinase 32A (Stk32a), mRNA	0.422572	0.0948118	0.0416442	0.452503	0.146333	0.0404858
NM_053388	Gjb6	gap junction protein, beta 6 (Gjb6), mRNA	0.422543	0.110495	0.00073	0.416633	0.0924137	0.000568775
NM_022407	Aldh1a1	aldehyde dehydrogenase 1 family, member A1 (Aldh1a1), mRNA	0.422315	0.0504676	0.00073	0.436853	0.0656769	0.000568775
NM_001100575	Mpp7	membrane protein, palmitoylated 7 (MAGUK p55 subfamily member 7) (Mpp7), mRNA	0.422315	0.168228	0.0259715	0.426288	0.160557	0.015328
NM_001107713	Fam212b	family with sequence similarity 212, member B (Fam212b), mRNA	0.422271	0.0879649	0.00073	0.443624	0.0976571	0.000568775
NM_053428	Fgf13	fibroblast growth factor 13 (Fgf13), mRNA	0.421914	0.0917466	0.00073	0.383492	0.109061	0.000568775
NM_178106	Entpd3	ectonucleoside triphosphate diphosphohydrolase 3 (Entpd3), mRNA	0.421744	0.0837094	0.00134743	0.461058	0.112754	0.00188208
NM_019211	Rasgrp1	RAS guanyl releasing protein 1 (calcium and DAG-regulated) (Rasgrp1), mRNA	0.421452	0.0812194	0.00073	0.393823	0.0974957	0.000568775
NM_001001515	Lmo7	LIM domain 7 (Lmo7), mRNA	0.420783	0.115993	0.00073	0.390009	0.131558	0.000568775
NM_022609	B3gat2	beta-1,3-glucuronyltransferase 2 (B3gat2), mRNA	0.420679	0.0950297	0.00291852	0.465409	0.0935551	0.000568775
NM_001106915	Carf	calcium responsive transcription factor (Carf), mRNA	0.420664	0.169957	0.0137022	0.377356	0.130058	0.000568775
NM_019148	Strn	striatin, calmodulin binding protein (Strn), mRNA	0.420646	0.131469	0.00073	0.410655	0.150052	0.000568775
NM_078619	Slc8a2	solute carrier family 8 (sodium/calcium exchanger), member 2 (Slc8a2), mRNA	0.420632	0.0710943	0.00073	0.386487	0.073869	0.000568775
NM_001107763	Ltk	leukocyte receptor tyrosine kinase (Ltk), mRNA	0.420448	0.111739	0.00073	0.395925	0.0847222	0.000568775
NM_021856	Clock	clock circadian regulator (Clock), transcript variant 1, mRNA	0.420017	0.165211	0.0067394	0.387455	0.147469	0.00225915
NM_001135814	Mgat4c	mannosyl (alpha-1,3-)-glycoprotein beta-1,4-N-acetylglucosaminyltransferase, isozyme C (putative) (Mgat4c), mRNA	0.419831	0.0809609	0.0339595	0.386942	0.0750988	0.00979983
NM_198749	Rab15	RAB15, member RAS oncogene family (Rab15), mRNA	0.418402	0.0911631	0.00073	0.491983	0.0731367	0.000568775
NM_032106	Robo2	roundabout homolog 2 (Drosophila) (Robo2), mRNA	0.418036	0.102618	0.00073	0.350372	0.109748	0.000568775
NM_001172305; NM_012713	Prkcb	protein kinase C, beta (Prkcb), transcript variant 2, mRNA; protein kinase C, beta (Prkcb), transcript variant 1, mRNA	0.417981	0.116442	0.00073	0.407957	0.101926	0.000568775
NM_023957	Arhgef9	no definition	0.4179	0.0782818	0.00073	0.411228	0.0877475	0.000568775
NM_013012	Prkg2	protein kinase, cGMP-dependent, type II (Prkg2), mRNA	0.417889	0.116632	0.00597101	0.376946	0.099017	0.000568775
NM_031554	Acvr2b	activin A receptor, type IIB (Acvr2b), mRNA	0.41777	0.0972668	0.0210603	0.520146	0.132125	0.0449531
NM_021682	Negr1	neuronal growth regulator 1 (Negr1), mRNA	0.417596	0.131057	0.00073	0.35144	0.135096	0.000568775
NM_001135779	Gabra2	gamma-aminobutyric acid (GABA-A) receptor, subunit alpha 2 (Gabra2), mRNA	0.417379	0.114084	0.00073	0.405566	0.135749	0.000568775
NM_133302	Adarb2	adenosine deaminase, RNA-specific, B2 (Adarb2), mRNA	0.416893	0.113387	0.0158053	0.378535	0.0965319	0.00468808
NM_031828	Kcnma1	potassium large conductance calcium-activated channel, subfamily M, alpha member 1 (Kcnma1), mRNA	0.416809	0.0576474	0.00073	0.358186	0.127655	0.000568775
NM_001077641	Plcb1	phospholipase C, beta 1 (phosphoinositide-specific) (Plcb1), mRNA	0.416798	0.145573	0.00073	0.355657	0.12106	0.000568775
NM_001037093	Akap9	A kinase (PRKA) anchor protein 9 (Akap9), mRNA	0.41661	0.169744	0.00073	0.409817	0.138726	0.000568775
NM_001270564; NM_001270565; NM_001270566; NM_001270567; NM_001270568; NM_001270569; NM_001270570; NM_053506	Hrh3	no definition; no definition; no definition; no definition; histamine receptor H3 (Hrh3), transcript variant 6, mRNA; no definition; no definition; histamine receptor H3 (Hrh3), transcript variant 1, mRNA	0.416047	0.0754705	0.00073	0.628195	0.075305	0.0356032
NM_001107190	Rabgap1l	RAB GTPase activating protein 1-like (Rabgap1l), mRNA	0.415984	0.0962783	0.00793196	0.43392	0.145399	0.00591236
NM_001106873	Slc25a23	solute carrier family 25 (mitochondrial carrier; phosphate carrier), member 23 (Slc25a23), mRNA	0.415068	0.0679894	0.00073	0.487009	0.0562871	0.000568775
NM_134377	Clstn2	calsyntenin 2 (Clstn2), mRNA	0.414533	0.0944026	0.00073	0.435861	0.13462	0.00188208
NM_001109072	Fam163a	family with sequence similarity 163, member A (Fam163a), mRNA	0.412352	0.125199	0.00073	0.593853	0.0957452	0.0266192
NM_001077201	Caln1	calneuron 1 (Caln1), mRNA	0.412204	0.0615302	0.00242057	0.439033	0.0833064	0.00264305
NM_001014124	Dnajc28	DnaJ (Hsp40) homolog, subfamily C, member 28 (Dnajc28), mRNA	0.412055	0.138345	0.014595	0.485358	0.158675	0.0235127
NM_001276720	Otof	no definition	0.411097	0.0764022	0.00073	0.377048	0.0844756	0.000568775
NM_001106057	Slitrk6	SLIT and NTRK-like family, member 6 (Slitrk6), mRNA	0.410687	0.133921	0.00899688	0.489432	0.209585	0.0295772
NM_001079938	Bbx	bobby sox homolog (Drosophila) (Bbx), mRNA	0.410075	0.0542015	0.00073	0.455051	0.0619734	0.00188208
NM_031044	Hnmt	histamine N-methyltransferase (Hnmt), mRNA	0.409814	0.147289	0.015238	0.370802	0.142972	0.00264305
NM_001012205	Dpp10	dipeptidylpeptidase 10 (Dpp10), mRNA	0.409697	0.104538	0.00242057	0.336211	0.115999	0.000568775
NM_001107755	Pamr1	peptidase domain containing associated with muscle regeneration 1 (Pamr1), mRNA	0.408787	0.143532	0.00190121	0.448827	0.11402	0.0033828
NM_001106255	RGD1309036	hypothetical LOC292874 (RGD1309036), mRNA	0.40809	0.0917758	0.00073	0.441137	0.101724	0.000568775
NM_013225	Cntn6	contactin 6 (Cntn6), mRNA	0.407378	0.0952672	0.00519082	0.297727	0.0668655	0.000568775
NM_001098724	Necab3	N-terminal EF-hand calcium binding protein 3 (Necab3), mRNA	0.407276	0.0921634	0.00073	0.354368	0.100756	0.000568775
NM_183327	Gabrg2	gamma-aminobutyric acid (GABA) A receptor, gamma 2 (Gabrg2), mRNA	0.407226	0.120371	0.00073	0.387796	0.134747	0.000568775
NM_001191966	Napb	N-ethylmaleimide-sensitive factor attachment protein, beta (Napb), mRNA	0.406456	0.0935098	0.00073	0.375148	0.122443	0.000568775
NM_199106	Galnt13	polypeptide N-acetylgalactosaminyltransferase 13 (Galnt13), mRNA	0.405207	0.0813721	0.00597101	0.486854	0.0935054	0.0165025
NM_031765	Rxrg	retinoid X receptor gamma (Rxrg), mRNA	0.403578	0.066222	0.00073	0.438358	0.0808073	0.000568775
NM_175708	Car11	carbonic anhydrase 11 (Car11), mRNA	0.403444	0.0748235	0.00073	0.44412	0.0866994	0.000568775
NM_023026	Agap2	ArfGAP with GTPase domain, ankyrin repeat and PH domain 2 (Agap2), mRNA	0.40331	0.0804702	0.00073	0.50782	0.0571227	0.00403442
NM_080773	Chrm1	cholinergic receptor, muscarinic 1 (Chrm1), mRNA	0.403265	0.118905	0.00073	0.417683	0.154518	0.000568775
NM_001271377	Pcdh15	protocadherin 15 (Pcdh15), mRNA	0.402293	0.0957148	0.00756328	0.408317	0.0501707	0.00225915
NM_057142	Lrrc7	leucine rich repeat containing 7 (Lrrc7), mRNA	0.402009	0.145244	0.00134743	0.410411	0.157899	0.000568775
NM_001017457	Degs2	delta(4)-desaturase, sphingolipid 2 (Degs2), mRNA	0.401867	0.119836	0.0163468	0.312802	0.0660999	0.00104156
NM_001130569	Mpped1	metallophosphoesterase domain containing 1 (Mpped1), mRNA	0.401669	0.118104	0.00073	0.424857	0.130087	0.000568775
NM_001107662	Phc3	polyhomeotic homolog 3 (Drosophila) (Phc3), mRNA	0.400674	0.0695079	0.00190121	0.571623	0.169015	0.0331915
NM_001191922	Shisa6	shisa family member 6 (Shisa6), mRNA	0.400047	0.0907926	0.02754	0.384584	0.0982407	0.00876461
NM_001017380	Cyld	no definition	0.400008	0.100036	0.00073	0.436717	0.109705	0.000568775
NM_001012026	Mdm4	MDM4, p53 regulator (Mdm4), mRNA	0.398204	0.0950919	0.00073	0.475527	0.115935	0.00403442
NM_001191562	Trpm3	transient receptor potential cation channel, subfamily M, member 3 (Trpm3), mRNA	0.398108	0.218693	0.00073	0.303267	0.137038	0.000568775
NM_001109051	Fn3k	fructosamine 3 kinase (Fn3k), mRNA	0.397848	0.0693227	0.00073	0.413678	0.0564106	0.000568775
NM_001005898	Omg	oligodendrocyte-myelin glycoprotein (Omg), mRNA	0.397785	0.0562828	0.028835	0.379076	0.0596049	0.0123305
NM_001270538; NM_013002	Pcp4	Purkinje cell protein 4 (Pcp4), transcript variant 2, mRNA; Purkinje cell protein 4 (Pcp4), transcript variant 1, mRNA	0.397647	0.101132	0.00073	0.470384	0.116666	0.000568775
NM_001134837	Trps1	trichorhinophalangeal syndrome I (Trps1), mRNA	0.397597	0.130644	0.00291852	0.456738	0.17119	0.007971
NM_001013230	Selplg	selectin P ligand (Selplg), mRNA	0.39717	0.0809701	0.00073	0.345762	0.0579611	0.000568775
NM_001107314	RGD1304810	similar to 6430573F11Rik protein (RGD1304810), mRNA	0.39684	0.141699	0.0067394	0.379721	0.120622	0.00301488
NM_030871	Pde1a	phosphodiesterase 1A, calmodulin-dependent (Pde1a), mRNA	0.396299	0.0764739	0.00073	0.369949	0.158022	0.000568775
NM_021769	Sult1d1	sulfotransferase family 1D, member 1 (Sult1d1), mRNA	0.395947	0.0497144	0.00073	0.464448	0.0342589	0.00621851
NM_012647	Scn2a	no definition	0.395418	0.09204	0.00073	0.33657	0.100877	0.000568775
NM_012761	Sp4	Sp4 transcription factor (Sp4), mRNA	0.394539	0.0935574	0.00242057	0.39267	0.0938861	0.000568775
NM_030868	Nov	nephroblastoma overexpressed (Nov), mRNA	0.394342	0.101485	0.00073	0.227072	0.118273	0.000568775
NM_023960	Kcnmb4	potassium large conductance calcium-activated channel, subfamily M, beta member 4 (Kcnmb4), mRNA	0.394268	0.0866608	0.00073	0.452268	0.0491163	0.000568775
NM_024000	Camkv	CaM kinase-like vesicle-associated (Camkv), mRNA	0.394238	0.0740774	0.00073	0.458725	0.0569975	0.000568775
NM_153305	Fzd9	frizzled class receptor 9 (Fzd9), mRNA	0.393264	0.0748144	0.00073	0.514384	0.0907465	0.0149357
NM_001162411	Epha4	Eph receptor A4 (Epha4), mRNA	0.392439	0.108463	0.00073	0.420072	0.123817	0.000568775
NM_001170325	Actn2	actinin alpha 2 (Actn2), mRNA	0.391746	0.0858984	0.00073	0.420964	0.131816	0.000568775
NM_001008316	Plag1	pleiomorphic adenoma gene 1 (Plag1), mRNA	0.391708	0.14608	0.0100486	0.417747	0.148359	0.007971
NM_017310	Sema3a	sema domain, immunoglobulin domain (Ig), short basic domain, secreted, (semaphorin) 3A (Sema3a), mRNA	0.39148	0.155989	0.023013	0.295867	0.182998	0.000568775
NM_022223	Fgf14	fibroblast growth factor 14 (Fgf14), mRNA	0.391271	0.150347	0.01996	0.357073	0.168065	0.00901788
NM_001106214	Lix1	Lix1 homolog (chicken) (Lix1), mRNA	0.39119	0.0669814	0.00073	0.302796	0.0495771	0.000568775
NM_001106387	Lrrtm3	leucine rich repeat transmembrane neuronal 3 (Lrrtm3), mRNA	0.391073	0.0813902	0.00073	0.403296	0.107843	0.000568775
NM_175595	Cacna2d3	calcium channel, voltage-dependent, alpha2/delta subunit 3 (Cacna2d3), mRNA	0.391049	0.0703727	0.00073	0.456928	0.0909981	0.000568775
NM_053930; NM_053931	Gp1bb	glycoprotein Ib (platelet), beta polypeptide (Gp1bb), mRNA; septin 5 (Sept5), mRNA	0.389804	0.0781362	0.00073	0.425199	0.108017	0.000568775
NM_001034010	Tril	TLR4 interactor with leucine-rich repeats (Tril), mRNA	0.388162	0.0541281	0.00073	0.398527	0.0454586	0.000568775
NM_001013857	Lrrc48	leucine rich repeat containing 48 (Lrrc48), mRNA	0.388043	0.0900637	0.00242057	0.419087	0.107119	0.00188208
NM_017041	Ppp3ca	no definition	0.387664	0.113178	0.00073	0.389682	0.121552	0.000568775
NM_001277287; NM_001277288	Bcl11b	no definition; no definition	0.387541	0.080871	0.00073	0.438187	0.116713	0.000568775
NM_214457	Phactr1	no definition	0.387227	0.0812144	0.00073	0.504233	0.0550579	0.00104156
NM_012869	Npy5r	neuropeptide Y receptor Y5 (Npy5r), mRNA	0.386347	0.081347	0.0303693	0.451541	0.102119	0.0491407
NM_017295	Gabra5	gamma-aminobutyric acid (GABA) A receptor, alpha 5 (Gabra5), mRNA	0.385716	0.102179	0.00073	0.313064	0.0907431	0.000568775
NM_001108218	Hecw2	HECT, C2 and WW domain containing E3 ubiquitin protein ligase 2 (Hecw2), mRNA	0.38428	0.0664992	0.00073	0.389698	0.0606655	0.000568775
NM_001106671	Ttc22	tetratricopeptide repeat domain 22 (Ttc22), mRNA	0.383761	0.0940975	0.0137022	0.341567	0.156203	0.00264305
NM_012547	Drd2	no definition	0.38298	0.088634	0.00073	0.531742	0.139273	0.0033828
NM_001107252	Nkiras1	no definition	0.382494	0.0773974	0.00073	0.414643	0.0713658	0.000568775
NM_145777	Olfm3	olfactomedin 3 (Olfm3), mRNA	0.382126	0.0917508	0.00073	0.357752	0.0888181	0.000568775
NM_178105	Gpm6a	glycoprotein m6a (Gpm6a), mRNA	0.37921	0.0455734	0.00073	0.366656	0.108268	0.000568775
NM_173123	Cyp4f4	cytochrome P450, family 4, subfamily f, polypeptide 4 (Cyp4f4), mRNA	0.378816	0.0749716	0.00638051	0.409811	0.0611717	0.00468808
NM_001107437	Jph3	junctophilin 3 (Jph3), mRNA	0.378803	0.0681788	0.00073	0.452528	0.0399094	0.000568775
NM_001191669	Thsd7b	thrombospondin, type I, domain containing 7B (Thsd7b), mRNA	0.378551	0.0649344	0.0067394	0.357122	0.0565541	0.00147371
NM_131906	Slco1a2	solute carrier organic anion transporter family, member 1A2 (Slco1a2), mRNA	0.377618	0.0783236	0.00073	0.396799	0.0876104	0.000568775
NM_033352	Abcd2	ATP-binding cassette, subfamily D (ALD), member 2 (Abcd2), mRNA	0.377045	0.0325685	0.00073	0.374524	0.0581805	0.000568775
NM_001271104	Foxp2	forkhead box P2 (Foxp2), mRNA	0.37668	0.0887304	0.00073	0.469361	0.131414	0.000568775
NM_053721	Rasgrf2	no definition	0.376523	0.0514321	0.00073	0.321099	0.114898	0.000568775
NM_022800	P2ry12	purinergic receptor P2Y, G-protein coupled, 12 (P2ry12), mRNA	0.37638	0.105798	0.00073	0.345793	0.11101	0.000568775
NM_022282	Dlg2	discs, large homolog 2 (Drosophila) (Dlg2), mRNA	0.376343	0.0666458	0.00969985	0.370501	0.0751566	0.00369784
NM_012784	Cnr1	cannabinoid receptor 1 (brain) (Cnr1), mRNA	0.376291	0.100923	0.00073	0.305658	0.0808057	0.000568775
NM_172022	Lzts3	leucine zipper, putative tumor suppressor family member 3 (Lzts3), mRNA	0.375968	0.0916238	0.00073	0.393144	0.102017	0.000568775
NM_017065	Gabrb3	gamma-aminobutyric acid (GABA) A receptor, beta 3 (Gabrb3), mRNA	0.375059	0.119935	0.00073	0.327682	0.136248	0.000568775
NM_001172079	Icam5	intercellular adhesion molecule 5, telencephalin (Icam5), mRNA	0.37449	0.0648359	0.00073	0.400588	0.108656	0.000568775
NM_145682	Filip1	filamin A interacting protein 1 (Filip1), mRNA	0.374376	0.114654	0.00073	0.372747	0.128094	0.000568775
NM_023991	Prkaa2	protein kinase, AMP-activated, alpha 2 catalytic subunit (Prkaa2), mRNA	0.373774	0.103152	0.00559409	0.333491	0.155028	0.00104156
NM_053546	Angpt1	angiopoietin 1 (Angpt1), mRNA	0.373503	0.205684	0.0460483	0.356373	0.205969	0.0243633
NM_001039009	Zdhhc21	zinc finger, DHHC-type containing 21 (Zdhhc21), mRNA	0.373471	0.0777493	0.00190121	0.372626	0.147984	0.000568775
NM_017106	Clcn5	chloride channel, voltage-sensitive 5 (Clcn5), mRNA	0.372502	0.106577	0.014017	0.443732	0.157317	0.0343174
NM_001017503	Purb	purine rich element binding protein B (Purb), mRNA	0.372365	0.10704	0.00073	0.4058	0.144518	0.000568775
NM_017357	Hpcal4	hippocalcin-like 4 (Hpcal4), mRNA	0.371543	0.0519933	0.00073	0.45213	0.11376	0.000568775
NM_053879	Cntn4	contactin 4 (Cntn4), mRNA	0.371409	0.112377	0.00073	0.340036	0.120413	0.000568775
NM_001105882	Tmprss7	transmembrane protease, serine 7 (Tmprss7), mRNA	0.371103	0.193674	0.0163468	0.439465	0.0983937	0.0301533
NM_031834	Sult1a1	sulfotransferase family, cytosolic, 1A, phenol-preferring, member 1 (Sult1a1), mRNA	0.369542	0.103877	0.00073	0.46684	0.0993331	0.00188208
NM_001107587	Slitrk2	SLIT and NTRK-like family, member 2 (Slitrk2), mRNA	0.368894	0.0764191	0.00073	0.405336	0.114936	0.00225915
NM_001008823	Krt26	keratin 26 (Krt26), mRNA	0.368601	0.101986	0.015238	0.354056	0.100133	0.00767948
NM_001170799	Ipcef1	interaction protein for cytohesin exchange factors 1 (Ipcef1), mRNA	0.367649	0.123995	0.0335255	0.302987	0.133469	0.00147371
NM_053514	Lin7a	lin-7 homolog a (C. elegans) (Lin7a), mRNA	0.367585	0.113174	0.0311815	0.303612	0.124724	0.00825836
NM_053848	Opcml	no definition	0.367532	0.0880097	0.00073	0.329356	0.126625	0.000568775
NM_001191809	Ino80d	INO80 complex subunit D (Ino80d), mRNA	0.367463	0.10639	0.0067394	0.407824	0.139569	0.0105715
NM_001082977	Rasgrp2	RAS guanyl releasing protein 2 (calcium and DAG-regulated) (Rasgrp2), mRNA	0.367389	0.0690499	0.00073	0.365806	0.0956886	0.000568775
NM_001106058	Cldn10	claudin 10 (Cldn10), mRNA	0.36655	0.0817445	0.00073	0.397619	0.028385	0.000568775
NM_001025129	Fam107a	family with sequence similarity 107, member A (Fam107a), mRNA	0.366389	0.0935424	0.00073	0.443658	0.0986677	0.000568775
NM_173337	Camk2n1	calcium/calmodulin-dependent protein kinase II inhibitor 1 (Camk2n1), mRNA	0.365438	0.0832646	0.00073	0.403279	0.0855639	0.000568775
NM_017302	Slc16a7	solute carrier family 16 (monocarboxylate transporter), member 7 (Slc16a7), mRNA	0.365256	0.0560532	0.0158053	0.387211	0.173815	0.00876461
NM_133422	Zfp483	zinc finger protein 483 (Zfp483), mRNA	0.365251	0.125638	0.00073	0.353289	0.107988	0.000568775
NM_017108	Kcnh3	potassium voltage-gated channel, subfamily H (eag-related), member 3 (Kcnh3), mRNA	0.364439	0.0848447	0.015238	0.399102	0.123672	0.0137561
NM_001108227	Wnt10a	wingless-type MMTV integration site family, member 10A (Wnt10a), mRNA	0.363261	0.135509	0.014017	0.369988	0.0725585	0.0118208
NM_001107371	Neto1	neuropilin (NRP) and tolloid (TLL)-like 1 (Neto1), mRNA	0.361285	0.137331	0.00073	0.386446	0.144834	0.000568775
NM_001107671	Plcxd3	phosphatidylinositol-specific phospholipase C, X domain containing 3 (Plcxd3), mRNA	0.360417	0.0870372	0.00242057	0.335125	0.123263	0.000568775
NM_001135756	Galntl6	polypeptide N-acetylgalactosaminyltransferase-like 6 (Galntl6), mRNA	0.359868	0.117947	0.0163468	0.366974	0.128057	0.0120994
NM_001106550	Nkain4	Na+/K+ transporting ATPase interacting 4 (Nkain4), mRNA	0.358618	0.0689844	0.00073	0.390694	0.0558131	0.000568775
NM_053311	Atp2b1	ATPase, Ca++ transporting, plasma membrane 1 (Atp2b1), mRNA	0.358027	0.0939493	0.00073	0.356119	0.0924211	0.000568775
NM_001136241	Ngef	neuronal guanine nucleotide exchange factor (Ngef), mRNA	0.357556	0.0560475	0.00073	0.424204	0.0572281	0.000568775
NM_001047869	Arhgap5	Rho GTPase activating protein 5 (Arhgap5), mRNA	0.356761	0.0687012	0.00073	0.386334	0.0883703	0.000568775
NM_019328	Nr4a2	nuclear receptor subfamily 4, group A, member 2 (Nr4a2), mRNA	0.356124	0.127901	0.00073	0.319027	0.161018	0.000568775
NM_001108163	Fam81a	family with sequence similarity 81, member A (Fam81a), mRNA	0.355381	0.079233	0.00073	0.363168	0.131768	0.000568775
NM_053746	Cntn5	contactin 5 (Cntn5), mRNA	0.355204	0.140471	0.00827799	0.29515	0.133983	0.000568775
NM_001107745	C1qtnf4	C1q and tumor necrosis factor related protein 4 (C1qtnf4), mRNA	0.355103	0.0778106	0.00073	0.389836	0.0928135	0.000568775
NM_139263	Fgd4	no definition	0.353943	0.112724	0.00073	0.371458	0.141984	0.000568775
NM_001013243	Slc30a3	solute carrier family 30 (zinc transporter), member 3 (Slc30a3), mRNA	0.35371	0.114324	0.00073	0.261879	0.168345	0.000568775
NM_214459	Phactr3	phosphatase and actin regulator 3 (Phactr3), mRNA	0.353061	0.0681856	0.00073	0.360565	0.0706515	0.000568775
NM_032083	Chn1	chimerin 1 (Chn1), mRNA	0.352413	0.0751345	0.00073	0.340069	0.0922318	0.000568775
NM_001107212	Adamts3	ADAM metallopeptidase with thrombospondin type 1, motif 3 (Adamts3), mRNA	0.35192	0.0641363	0.00190121	0.398074	0.0865395	0.00104156
NM_178092	Slc4a10	solute carrier family 4, sodium bicarbonate transporter, member 10 (Slc4a10), mRNA	0.351459	0.145422	0.00073	0.287224	0.124154	0.000568775
NM_001025145	Zfp365	zinc finger protein 365 (Zfp365), mRNA	0.351075	0.0840821	0.00073	0.367208	0.0716292	0.000568775
NM_001107280	Pcdh20	protocadherin 20 (Pcdh20), mRNA	0.350477	0.100947	0.00073	0.38299	0.118328	0.000568775
NM_001107839	Rc3h2	ring finger and CCCH-type domains 2 (Rc3h2), mRNA	0.349574	0.0898437	0.00073	0.438516	0.179614	0.00188208
NM_001004263	Itgb6	integrin, beta 6 (Itgb6), mRNA	0.34956	0.126946	0.00387791	0.222131	0.055352	0.000568775
NM_001271193	Ago3	no definition	0.348606	0.103364	0.00969985	0.395706	0.165351	0.0128244
NM_019167	Sptbn2	spectrin, beta, non-erythrocytic 2 (Sptbn2), mRNA	0.347561	0.0847424	0.00073	0.40517	0.0640976	0.000568775
NM_022847	Pgr	progesterone receptor (Pgr), mRNA	0.34753	0.0880302	0.00242057	0.303229	0.0747079	0.000568775
NM_134335	Myo9a	myosin IXA (Myo9a), mRNA	0.34665	0.114868	0.00073	0.374373	0.131115	0.000568775
NM_001105712	Grm3	glutamate receptor, metabotropic 3 (Grm3), mRNA	0.346102	0.0614868	0.00073	0.378299	0.0494891	0.000568775
NM_001113366; NM_021686	Cnksr2	connector enhancer of kinase suppressor of Ras 2 (Cnksr2), transcript variant 1, mRNA; no definition	0.345536	0.0837354	0.00073	0.313231	0.136499	0.000568775
NM_001013952	LOC300308	similar to hypothetical protein 4930509O22 (LOC300308), mRNA	0.345381	0.143264	0.00134743	0.283296	0.0997828	0.000568775
NM_080407	Bmpr2	bone morphogenetic protein receptor, type II (serine/threonine kinase) (Bmpr2), mRNA	0.344067	0.0994839	0.00073	0.373026	0.140017	0.000568775
NM_133568	Rasd2	RASD family, member 2 (Rasd2), mRNA	0.34379	0.089514	0.00073	0.516832	0.0967046	0.00188208
NM_031564	Epha3	Eph receptor A3 (Epha3), mRNA	0.343452	0.164381	0.0184132	0.382367	0.179796	0.021183
NM_012927	Cdh6	no definition	0.341025	0.106536	0.00073	0.421966	0.123111	0.00264305
NM_017289	Gabrd	gamma-aminobutyric acid (GABA) A receptor, delta (Gabrd), mRNA	0.339923	0.0951893	0.00073	0.320026	0.0748273	0.000568775
NM_001107319	Unc5d	unc-5 homolog D (C. elegans) (Unc5d), mRNA	0.33965	0.121816	0.00073	0.278885	0.121309	0.000568775
NM_013029	St8sia3	ST8 alpha-N-acetyl-neuraminide alpha-2,8-sialyltransferase 3 (St8sia3), mRNA	0.335697	0.066095	0.00073	0.375978	0.095047	0.000568775
NM_138841	Gpr26	G protein-coupled receptor 26 (Gpr26), mRNA	0.335148	0.0857968	0.00190121	0.328695	0.131934	0.000568775
NM_001107281	Klf12	Kruppel-like factor 12 (Klf12), mRNA	0.334	0.0858811	0.00134743	0.389412	0.085228	0.00369784
NM_024140	Nrgn	neurogranin (Nrgn), mRNA	0.333436	0.101792	0.00073	0.432323	0.0979013	0.000568775
NM_001172155	Kctd16	potassium channel tetramerization domain containing 16 (Kctd16), mRNA	0.332907	0.0795599	0.00899688	0.320781	0.104767	0.00532248
NM_203409	Ncam2	neural cell adhesion molecule 2 (Ncam2), mRNA	0.332701	0.126183	0.00073	0.404668	0.15955	0.000568775
NM_001034187	Sh3rf2	SH3 domain containing ring finger 2 (Sh3rf2), mRNA	0.33156	0.0580785	0.00291852	0.367837	0.106966	0.00403442
NM_053703	Map2k6	mitogen-activated protein kinase kinase 6 (Map2k6), mRNA	0.331557	0.0692983	0.00073	0.410829	0.0773365	0.00104156
NM_017144	Tnni3	troponin I type 3 (cardiac) (Tnni3), mRNA	0.331222	0.121101	0.00342255	0.461029	0.210308	0.0289831
NM_001009504	Fbxl16	F-box and leucine-rich repeat protein 16 (Fbxl16), mRNA	0.330129	0.0672562	0.00073	0.41931	0.0408425	0.000568775
NM_001105994	Ephx4	epoxide hydrolase 4 (Ephx4), mRNA	0.328841	0.129625	0.00073	0.359963	0.150066	0.000568775
NM_001106165	Car7	carbonic anhydrase 7 (Car7), mRNA	0.328569	0.119013	0.00387791	0.259639	0.0989046	0.000568775
NM_001191789	Lrrk2	leucine-rich repeat kinase 2 (Lrrk2), mRNA	0.328533	0.0886549	0.00073	0.324806	0.0989414	0.000568775
NM_001011971	Xkr4	XK, Kell blood group complex subunit-related family, member 4 (Xkr4), mRNA	0.328519	0.0591332	0.00073	0.29816	0.124465	0.000568775
NM_001047102	Cadm2	cell adhesion molecule 2 (Cadm2), mRNA	0.327732	0.0662349	0.00073	0.293095	0.0894664	0.000568775
NM_001271404	Hs6st3	heparan sulfate 6-O-sulfotransferase 3 (Hs6st3), mRNA	0.327471	0.0920785	0.00134743	0.274453	0.0826168	0.000568775
NM_031045	Itpka	inositol-trisphosphate 3-kinase A (Itpka), mRNA	0.327419	0.0629876	0.00073	0.383418	0.0730381	0.000568775
NM_001112742; NM_032990	Gria3	glutamate receptor, ionotropic, AMPA 3 (Gria3), transcript variant 2, mRNA; glutamate receptor, ionotropic, AMPA 3 (Gria3), transcript variant 1, mRNA	0.326182	0.103999	0.00073	0.268014	0.104552	0.000568775
NM_053859	Slc17a7	solute carrier family 17 (vesicular glutamate transporter), member 7 (Slc17a7), mRNA	0.326137	0.166146	0.00073	0.290808	0.20075	0.000568775
NM_178333	Sytl5	synaptotagmin-like 5 (Sytl5), mRNA	0.324687	0.181164	0.0169396	0.393267	0.21525	0.0301533
NM_001012347	Rgs7bp	regulator of G-protein signaling 7 binding protein (Rgs7bp), mRNA	0.323633	0.109074	0.00073	0.29182	0.100058	0.000568775
NM_001108051	Slc24a4	no definition	0.319144	0.0626008	0.00073	0.415108	0.100922	0.000568775
NM_001012034	Art3	ADP-ribosyltransferase 3 (Art3), mRNA	0.319122	0.066952	0.0483736	0.317294	0.0450887	0.0253659
NM_031672	Slc15a2	solute carrier family 15 (oligopeptide transporter), member 2 (Slc15a2), mRNA	0.318766	0.0775518	0.00073	0.304448	0.0490088	0.000568775
NM_017090	Gucy1a3	guanylate cyclase 1, soluble, alpha 3 (Gucy1a3), mRNA	0.314445	0.0966044	0.00073	0.273268	0.0958706	0.000568775
NM_138544	Fat3	FAT atypical cadherin 3 (Fat3), mRNA	0.314299	0.0459688	0.00073	0.318444	0.0825376	0.000568775
NM_001109467	Emid1	EMI domain containing 1 (Emid1), mRNA	0.313796	0.0461716	0.00073	0.329619	0.0449672	0.000568775
NM_053991	Vip	vasoactive intestinal peptide (Vip), mRNA	0.313181	0.12182	0.00134743	0.281639	0.132549	0.00104156
NM_019623	Cyp4f1	cytochrome P450, family 4, subfamily f, polypeptide 1 (Cyp4f1), mRNA	0.311758	0.0604663	0.00190121	0.301674	0.0179205	0.000568775
NM_053424	Slc4a4	solute carrier family 4, sodium bicarbonate cotransporter, member 4 (Slc4a4), mRNA	0.31049	0.103891	0.00073	0.280391	0.0637223	0.000568775
NM_017122	Hpca	hippocalcin (Hpca), mRNA	0.309358	0.0728458	0.00073	0.446663	0.0801199	0.000568775
NM_017167	Oprk1	opioid receptor, kappa 1 (Oprk1), mRNA	0.308311	0.135799	0.0114156	0.415566	0.186351	0.0418732
NM_001003711	Jph4	junctophilin 4 (Jph4), mRNA	0.30829	0.0677068	0.00073	0.357142	0.0765557	0.000568775
NM_134326	Alb	albumin (Alb), mRNA	0.307586	0.0723627	0.00073	0.455824	0.0887085	0.0146948
NM_001110847; NM_001110848; NM_012919	Cacna2d1	calcium channel, voltage-dependent, alpha2/delta subunit 1 (Cacna2d1), transcript variant 3, mRNA; calcium channel, voltage-dependent, alpha2/delta subunit 1 (Cacna2d1), transcript variant 2, mRNA; calcium channel, voltage-dependent, alpha2/delta subunit 1 (Cacna2d1), transcript variant 1, mRNA	0.307556	0.0642949	0.00073	0.246307	0.0991881	0.000568775
NM_030993	Ddn	dendrin (Ddn), mRNA	0.305779	0.0625832	0.00073	0.386379	0.131475	0.000568775
NM_001270958	Rorb	RAR-related orphan receptor B (Rorb), mRNA	0.305491	0.0653128	0.00073	0.416544	0.0973664	0.00369784
NM_001008880	Scn4b	sodium channel, voltage-gated, type IV, beta subunit (Scn4b), mRNA	0.303101	0.0702066	0.00073	0.411887	0.113149	0.000568775
NM_173327	Taok1	no definition	0.302964	0.126448	0.00073	0.340225	0.152432	0.000568775
NM_001170557	Plk5	polo-like kinase 5 (Plk5), mRNA	0.301636	0.0268773	0.00073	0.277023	0.0811815	0.000568775
NM_024383	Hes5	hes family bHLH transcription factor 5 (Hes5), mRNA	0.301139	0.0425339	0.00073	0.321157	0.0805499	0.000568775
NM_001191070	Tbr1	no definition	0.301013	0.103839	0.00073	0.245115	0.141344	0.000568775
NM_001106960	Frmpd4	FERM and PDZ domain containing 4 (Frmpd4), mRNA	0.300422	0.141676	0.00073	0.271505	0.119987	0.000568775
NM_053465	Fut9	fucosyltransferase 9 (alpha (1,3) fucosyltransferase) (Fut9), mRNA	0.298878	0.0862619	0.0043239	0.365266	0.149489	0.0100754
NM_019224	Rgs9	regulator of G-protein signaling 9 (Rgs9), mRNA	0.298872	0.0670355	0.00073	0.340451	0.121613	0.000568775
NM_001105733	Cacnb4	calcium channel, voltage-dependent, beta 4 subunit (Cacnb4), mRNA	0.298129	0.0844113	0.00073	0.304772	0.100006	0.000568775
NM_080898	Trpc5	transient receptor potential cation channel, subfamily C, member 5 (Trpc5), mRNA	0.297038	0.143176	0.00387791	0.242203	0.0816379	0.000568775
NM_001134635	RGD1566243	similar to protein of unknown function (RGD1566243), mRNA	0.295568	0.0773834	0.0259715	0.378291	0.119128	0.048502
NM_001168630	Cdh9	cadherin 9, type 2, T1-cadherin (Cdh9), mRNA	0.294952	0.0692982	0.00073	0.300461	0.103088	0.000568775
NM_001109403	C1ql3	complement component 1, q subcomponent-like 3 (C1ql3), mRNA	0.294586	0.090205	0.00073	0.267984	0.104912	0.000568775
NM_001107577	Lrrc10b	leucine rich repeat containing 10B (Lrrc10b), mRNA	0.294459	0.106462	0.00073	0.44627	0.172932	0.000568775
NM_001191817	Hhip	Hedgehog-interacting protein (Hhip), mRNA	0.292926	0.0792154	0.00134743	0.361902	0.123349	0.00188208
NM_001108603	Ptprt	protein tyrosine phosphatase, receptor type, T (Ptprt), mRNA	0.292577	0.0251369	0.00073	0.298998	0.0815295	0.000568775
NM_013161	Pnlip	pancreatic lipase (Pnlip), mRNA	0.292344	0.0707022	0.00190121	0.42295	0.161117	0.0177399
NM_001191043; NM_032078	Ryr2	ryanodine receptor 2, cardiac (Ryr2), transcript variant 2, mRNA; ryanodine receptor 2, cardiac (Ryr2), transcript variant 1, mRNA	0.29198	0.0322444	0.00073	0.305844	0.0719434	0.000568775
NM_001107766	Ttbk2	tau tubulin kinase 2 (Ttbk2), mRNA	0.290961	0.0977413	0.00073	0.290808	0.0900173	0.000568775
NM_153474	Fzd3	frizzled class receptor 3 (Fzd3), mRNA	0.290701	0.0653478	0.00073	0.356813	0.152906	0.000568775
NM_001108653	Bicd1	bicaudal D homolog 1 (Drosophila) (Bicd1), mRNA	0.290389	0.128173	0.00073	0.32974	0.15685	0.000568775
NM_019218	Neurod1	neuronal differentiation 1 (Neurod1), mRNA	0.28923	0.077598	0.014595	0.200842	0.113128	0.000568775
NM_001109259	RGD1564053	similar to hypothetical protein (RGD1564053), transcript variant 1, mRNA	0.289104	0.0283683	0.00073	0.319272	0.0866199	0.000568775
NM_053878	Cplx2	complexin 2 (Cplx2), mRNA	0.288711	0.0438312	0.00073	0.327512	0.038525	0.000568775
NM_001013975	Notum	notum pectinacetylesterase homolog (Drosophila) (Notum), mRNA	0.287071	0.11014	0.00342255	0.378247	0.165826	0.0133298
NM_021697	Kcnv1	potassium channel, subfamily V, member 1 (Kcnv1), mRNA	0.286986	0.0966403	0.00073	0.281522	0.0984496	0.000568775
NM_001276762	Epm2a	epilepsy, progressive myoclonus type 2A (Epm2a), mRNA	0.285501	0.14469	0.00939542	0.30798	0.140126	0.0092824
NM_001109492	B3galt2	UDP-Gal:betaGlcNAc beta 1,3-galactosyltransferase, polypeptide 2 (B3galt2), mRNA	0.28477	0.0581994	0.0241996	0.269411	0.0847343	0.00709664
NM_001106249	Siglec5	sialic acid binding Ig-like lectin 5 (Siglec5), mRNA	0.283997	0.0394848	0.00073	0.260877	0.0314413	0.000568775
NM_053294	Adora2a	adenosine A2a receptor (Adora2a), mRNA	0.283441	0.0631025	0.00073	0.374347	0.0998516	0.000568775
NM_001105838	Klhl11	kelch-like family member 11 (Klhl11), mRNA	0.283125	0.0404123	0.00073	0.306679	0.0719025	0.000568775
NM_201990	Pgap1	post-GPI attachment to proteins 1 (Pgap1), mRNA	0.281631	0.0541268	0.00073	0.347359	0.107992	0.000568775
NM_019304	Dgkb	diacylglycerol kinase, beta (Dgkb), mRNA	0.279723	0.0967457	0.00073	0.269985	0.0992468	0.000568775
NM_022236	Pde10a	phosphodiesterase 10A (Pde10a), mRNA	0.279694	0.0821411	0.00073	0.265054	0.113903	0.000568775
NM_001107251	Fezf2	Fez family zinc finger 2 (Fezf2), mRNA	0.278203	0.106388	0.00073	0.288142	0.1203	0.000568775
NM_001107405	Mib1	mindbomb E3 ubiquitin protein ligase 1 (Mib1), mRNA	0.276933	0.0813508	0.00073	0.316542	0.0991575	0.000568775
NM_022234	Asic4	acid-sensing (proton-gated) ion channel family member 4 (Asic4), mRNA	0.27681	0.0367805	0.00073	0.365846	0.0640909	0.000568775
NM_001012049	Mfap3l	microfibrillar-associated protein 3-like (Mfap3l), mRNA	0.276481	0.0850717	0.00073	0.303462	0.0903841	0.000568775
NM_013045	Tnr	tenascin R (Tnr), mRNA	0.274929	0.0719913	0.00073	0.315546	0.0768571	0.000568775
NM_138506	Adra2c	adrenoceptor alpha 2C (Adra2c), mRNA	0.272901	0.101917	0.00073	0.357271	0.109352	0.000568775
NM_001013217	Trim54	tripartite motif-containing 54 (Trim54), mRNA	0.27108	0.13492	0.00073	0.263647	0.184212	0.000568775
NM_031743	Slc24a2	no definition	0.269983	0.0683463	0.00073	0.237189	0.0670173	0.000568775
NM_001100888	St6gal2	ST6 beta-galactosamide alpha-2,6-sialyltranferase 2 (St6gal2), mRNA	0.269641	0.102114	0.0137022	0.186225	0.0882354	0.00301488
NM_031806	Gpr6	G protein-coupled receptor 6 (Gpr6), mRNA	0.267799	0.0929021	0.00073	0.319124	0.14362	0.000568775
NM_001106947	Slitrk4	no definition	0.266384	0.085422	0.00073	0.288731	0.11731	0.000568775
NM_012727	Camk4	calcium/calmodulin-dependent protein kinase IV (Camk4), mRNA	0.266017	0.0456646	0.00073	0.289214	0.0755212	0.000568775
NM_001109260	RGD1561849	similar to RIKEN cDNA 3110035E14 (RGD1561849), mRNA	0.265997	0.0700474	0.00073	0.267667	0.0631164	0.000568775
NM_001107899	Prex2	phosphatidylinositol-3,4,5-trisphosphate-dependent Rac exchange factor 2 (Prex2), mRNA	0.265455	0.0846443	0.00073	0.277371	0.106707	0.000568775
NM_024370	Gabrg3	gamma-aminobutyric acid (GABA) A receptor, gamma 3 (Gabrg3), mRNA	0.263516	0.121015	0.00519082	0.347335	0.133725	0.0115655
NM_001134534	Btbd17	BTB (POZ) domain containing 17 (Btbd17), mRNA	0.263298	0.0738042	0.00073	0.284711	0.0334885	0.000568775
NM_031696	Gpr88	G-protein coupled receptor 88 (Gpr88), mRNA	0.262948	0.0750764	0.00073	0.283602	0.0976071	0.000568775
NM_001037351	Tnnc2	troponin C type 2 (fast) (Tnnc2), mRNA	0.260759	0.0786036	0.00638051	0.36041	0.0643403	0.0169304
NM_133536	Rab3c	RAB3C, member RAS oncogene family (Rab3c), mRNA	0.256169	0.0713507	0.00073	0.256605	0.071083	0.000568775
NM_001107843	Lrp1b	low density lipoprotein receptor-related protein 1B (Lrp1b), mRNA	0.255737	0.1021	0.00073	0.245441	0.0811128	0.000568775
NM_012920	Camk2a	no definition	0.252424	0.0513965	0.00073	0.299752	0.0661599	0.000568775
NM_031666	Syt10	synaptotagmin X (Syt10), mRNA	0.251817	0.117552	0.00073	0.299007	0.138074	0.00188208
NM_001110797; NM_020098	Pclo	no definition; no definition	0.249408	0.0642276	0.00073	0.227998	0.0890189	0.000568775
NM_001107239	Adcy1	adenylate cyclase 1 (brain) (Adcy1), mRNA	0.247106	0.0526792	0.00073	0.260533	0.0458876	0.000568775
NM_001109485	Syndig1l	synapse differentiation inducing 1-like (Syndig1l), mRNA	0.24703	0.06621	0.00073	0.345944	0.0859559	0.000568775
NM_012841	Dcc	DCC netrin 1 receptor (Dcc), mRNA	0.245976	0.0375882	0.00073	0.260445	0.0343508	0.000568775
NM_001002853	P2ry13	purinergic receptor P2Y, G-protein coupled, 13 (P2ry13), mRNA	0.245773	0.0873566	0.00134743	0.252433	0.0878768	0.00147371
NM_017130	Neu2	sialidase 2 (Neu2), mRNA	0.244049	0.0432762	0.00073	0.392254	0.0911431	0.00225915
NM_001191970	Thsd7a	thrombospondin, type I, domain containing 7A (Thsd7a), mRNA	0.243459	0.060489	0.00073	0.238288	0.0808519	0.000568775
NM_198762	Kcnt2	potassium channel, subfamily T, member 2 (Kcnt2), mRNA	0.239994	0.0812106	0.00073	0.237553	0.0910635	0.000568775
NM_023956	Gucy1a2	guanylate cyclase 1, soluble, alpha 2 (Gucy1a2), mRNA	0.239184	0.101142	0.00597101	0.250139	0.11429	0.00301488
NM_019189	Hapln1	hyaluronan and proteoglycan link protein 1 (Hapln1), mRNA	0.237676	0.0784033	0.00073	0.272529	0.0990694	0.000568775
NM_024138	Gng7	guanine nucleotide binding protein (G protein), gamma 7 (Gng7), mRNA	0.237666	0.0561418	0.00073	0.377699	0.0399092	0.000568775
NM_001113403; NM_133574	Lnpep	leucyl/cystinyl aminopeptidase (Lnpep), transcript variant 1, mRNA; no definition	0.236254	0.0651532	0.00073	0.271541	0.122214	0.000568775
NM_001106117	Hecw1	HECT, C2 and WW domain containing E3 ubiquitin protein ligase 1 (Hecw1), mRNA	0.229181	0.0967763	0.00073	0.209442	0.0834347	0.000568775
NM_001271225	Csrnp3	cysteine-serine-rich nuclear protein 3 (Csrnp3), mRNA	0.228439	0.0635172	0.00073	0.268416	0.0849666	0.000568775
NM_053504	Prss12	protease, serine, 12 neurotrypsin (motopsin) (Prss12), mRNA	0.228167	0.102289	0.00073	0.255827	0.123511	0.000568775
NM_001007235; NM_001270596; NM_001270597	Itpr1	inositol 1,4,5-trisphosphate receptor, type 1 (Itpr1), transcript variant 1, mRNA; inositol 1,4,5-trisphosphate receptor, type 1 (Itpr1), transcript variant 2, mRNA; inositol 1,4,5-trisphosphate receptor, type 1 (Itpr1), transcript variant 3, mRNA	0.222991	0.0616171	0.00073	0.257216	0.0536524	0.000568775
NM_001191728	Lancl3	LanC lantibiotic synthetase component C-like 3 (bacterial) (Lancl3), mRNA	0.219183	0.108194	0.044168	0.244116	0.104426	0.0444633
NM_001109237	Neurod6	neuronal differentiation 6 (Neurod6), mRNA	0.213857	0.107104	0.00073	0.207153	0.0991959	0.000568775
NM_001130562	Samd12	sterile alpha motif domain containing 12 (Samd12), mRNA	0.213796	0.0686784	0.00134743	0.201163	0.072696	0.000568775
NM_022178	Myo5a	no definition	0.207789	0.0457684	0.00073	0.202262	0.0774974	0.000568775
NM_001191670	Zbtb41	zinc finger and BTB domain containing 41 (Zbtb41), mRNA	0.201944	0.0467336	0.00073	0.24593	0.081424	0.000568775
NM_001109306	Satb2	SATB homeobox 2 (Satb2), mRNA	0.201143	0.107039	0.00073	0.179799	0.0943225	0.000568775
NM_017012	Grm5	glutamate receptor, metabotropic 5 (Grm5), mRNA	0.200534	0.0944815	0.00073	0.238487	0.0907834	0.000568775
NM_001271228	Pcdh11x	protocadherin 11 X-linked (Pcdh11x), mRNA	0.197219	0.0717216	0.00073	0.228605	0.0843842	0.000568775
NM_001108940	Bhlhe22	basic helix-loop-helix family, member e22 (Bhlhe22), mRNA	0.19401	0.0554985	0.00073	0.179824	0.115661	0.000568775
NM_012957	Gabrb2	gamma-aminobutyric acid (GABA) A receptor, beta 2 (Gabrb2), mRNA	0.191079	0.071394	0.00073	0.194339	0.0755426	0.000568775
NM_013066	Map2	microtubule-associated protein 2 (Map2), mRNA	0.189654	0.0645492	0.00073	0.174233	0.0716563	0.000568775
NM_001108726	Itgb8	integrin, beta 8 (Itgb8), mRNA	0.188136	0.0715835	0.00073	0.197074	0.0847011	0.000568775
NM_019294	Cacna1e	calcium channel, voltage-dependent, R type, alpha 1E subunit (Cacna1e), mRNA	0.186833	0.0673114	0.00073	0.226073	0.125073	0.000568775
NM_001108228	Slc19a3	no definition	0.186041	0.0764523	0.00190121	0.267609	0.111401	0.00650636
NM_053473	Ppp1r9a	protein phosphatase 1, regulatory subunit 9A (Ppp1r9a), mRNA	0.181063	0.0220414	0.00073	0.213493	0.0503584	0.000568775
NM_001271250	Stxbp5l	syntaxin binding protein 5-like (Stxbp5l), mRNA	0.177618	0.0326658	0.00073	0.172445	0.0850041	0.000568775
NM_019326	Neurod2	no definition	0.171766	0.0619652	0.00073	0.139297	0.081438	0.000568775
NM_001012172	Rfx3	regulatory factor X, 3 (influences HLA class II expression) (Rfx3), mRNA	0.169402	0.0847524	0.00073	0.16466	0.0986564	0.000568775
NM_012970	Kcna2	potassium voltage-gated channel, shaker-related subfamily, member 2 (Kcna2), mRNA	0.165776	0.0671791	0.00073	0.155929	0.0837173	0.000568775
NM_001035233; NM_017215	Slc1a2	no definition; no definition	0.158619	0.034057	0.00073	0.217472	0.0692055	0.000568775
NM_012573	Grin2a	glutamate receptor, ionotropic, N-methyl D-aspartate 2A (Grin2a), mRNA	0.1554	0.0240079	0.00073	0.149097	0.0820061	0.000568775
NM_012608	Mme	membrane metallo-endopeptidase (Mme), mRNA	0.153346	0.0693186	0.00073	0.207635	0.100937	0.000568775
NM_031597	Kcnq3	potassium voltage-gated channel, KQT-like subfamily, member 3 (Kcnq3), mRNA	0.147005	0.0460522	0.00073	0.140759	0.0515813	0.000568775
NM_001108242	Slc9a7	solute carrier family 9, subfamily A (NHE7, cation proton antiporter 7), member 7 (Slc9a7), mRNA	0.145948	0.0452742	0.00073	0.168852	0.0653035	0.000568775
NM_053639	Ltc4s	leukotriene C4 synthase (Ltc4s), mRNA	0.136211	0.109472	0.0178476	0.146093	0.116136	0.0110776
NM_001163607	Wnk3	WNK lysine deficient protein kinase 3 (Wnk3), mRNA	0.129339	0.0264935	0.00073	0.123464	0.0567725	0.000568775
NM_021687	Erbb4	v-erb-b2 avian erythroblastic leukemia viral oncogene 4 (Erbb4), mRNA	0.125906	0.0358042	0.00073	0.13497	0.056198	0.000568775
NM_001191943	Dok6	docking protein 6 (Dok6), mRNA	0.10322	0.0278376	0.00073	0.135103	0.0603186	0.000568775
NM_139090	Acvr1c	activin A receptor, type IC (Acvr1c), mRNA	0.0767542	0.0376686	0.00242057	0.118021	0.0587816	0.00709664
Only those genes that decrease the expression of more than 1.5-fold from the baseline value and whose p-value lower 0.05 were selected for analysis.
Only those genes that increase the expression of more than 1.5-fold from the baseline value and whose p-value lower 0.05 were selected for analysis.
