# Supplementary material for: Comparative Use of Contralateral and Sham-Operated Controls Reveals Traces of a Bilateral Genetic Response in the Rat Brain after Focal Stroke
Source: Int J Mol Sci. 2022 Jun 30;23(13):7308. doi: 10.3390/ijms23137308 (PMC9266805; doi:10.3390/ijms23137308)
Supplement: Supplementary file 1 [file ijms-23-07308-s001.zip › Supplementary Table S5.xlsx]

## Sheet: Лист1
Table S5. Genes that were DEGs in IR-i vs. IR-c but non-DEGs in IR-i vs. SO-r
RefSeq ID	Gene symbol	Description	IR-i vs. IR-c			IR-i vs. SO-r
			Ratio	±SE	Padj	Ratio	±SE	Padj
NM_031531	Serpina3n	serine (or cysteine) peptidase inhibitor, clade A, member 3N (Serpina3n), mRNA	36.6784	19.5872	0.00073	393.249	397.663	0.430712
NM_031691	Itgad	integrin, alpha D (Itgad), mRNA	31.5422	25.0863	0.0284152	92.9646	50.0934	0.435025
NM_012589	Il6	interleukin 6 (Il6), mRNA	28.705	6.11168	0.0191751	23.3348	6.9853	0.129675
NM_030845	Cxcl1	chemokine (C-X-C motif) ligand 1 (Cxcl1), mRNA	26.0204	14.5637	0.0191751	1	0.187355	0.000568775
NM_001077680	Bpifb1	BPI fold containing family B, member 1 (Bpifb1), mRNA	25.9354	18.5504	0.0487542	142.839	144.104	0.300448
NM_053918	Cga	glycoprotein hormones, alpha polypeptide (Cga), mRNA	20.3876	24.0442	0.00073	1.81723	2.29188	0.137733
NM_022196	Lif	leukemia inhibitory factor (Lif), mRNA	18.2443	13.5486	0.0481711	1	0.112273	0.000568775
NM_001013894	Lilrb4	leukocyte immunoglobulin-like receptor, subfamily B, member 4 (Lilrb4), mRNA	18.1106	11.1832	0.0416442	49.6362	28.5716	0.436752
NM_031530	Ccl2	chemokine (C-C motif) ligand 2 (Ccl2), mRNA	15.5813	11.8513	0.00073	1082.69	1147.1	0.325655
NM_173141	Tfpi2	tissue factor pathway inhibitor 2 (Tfpi2), mRNA	10.7084	2.16689	0.00073	41.8606	23.9615	0.129675
NM_001013861	FAM187A	family with sequence similarity 187, member A (FAM187A), mRNA	10.3211	3.99024	0.00073	105.114	105.186	0.433664
NM_020103	Ly6c	Ly6-C antigen (Ly6c), mRNA	10.1764	8.10836	0.0227373	5.31088	4.99662	0.0534933
NM_053372	Slpi	secretory leukocyte peptidase inhibitor (Slpi), mRNA	9.16211	6.49461	0.00073	32.3228	15.5562	0.129675
NM_031538	Cd8a	CD8a molecule (Cd8a), mRNA	9.12567	4.87266	0.0127243	69.3758	71.9573	0.325656
NM_031512	Il1b	interleukin 1 beta (Il1b), mRNA	7.63602	4.14387	0.03548	19.4627	10.4769	0.100273
NM_053629	Fstl3	follistatin-like 3 (secreted glycoprotein) (Fstl3), mRNA	5.43688	1.78811	0.045927	5.75478	4.47492	0.0521483
NM_001108661	Ccl19	chemokine (C-C motif) ligand 19 (Ccl19), mRNA	5.15814	3.4379	0.00291852	1.95444	1.15309	0.0759377
NM_001014058	Usp18	ubiquitin specific peptidase 18 (Usp18), mRNA	4.43453	1.8034	0.00073	1.6041	1.18559	0.162246
NM_053587	S100a9	S100 calcium binding protein A9 (S100a9), mRNA	4.29483	1.56781	0.00474433	0.753948	0.420212	0.466865
NM_001033691	Irf7	interferon regulatory factor 7 (Irf7), mRNA	3.78935	2.10197	0.00073	1.5673	1.26026	0.164423
NM_022239	Nmu	neuromedin U (Nmu), mRNA	3.6193	2.42218	0.0320216	2.19045	1.95732	0.11851
NM_023970	Trpv4	transient receptor potential cation channel, subfamily V, member 4 (Trpv4), mRNA	3.20635	1.97308	0.00073	1.52797	0.751982	0.170789
NM_001025638	Stx11	no definition	3.13973	1.48329	0.0496143	2.24124	0.414748	0.0678919
NM_001109636	Tmem202	transmembrane protein 202 (Tmem202), mRNA	3.10932	0.783037	0.0158053	1.258	0.336725	0.601912
NM_001271493	LOC100365773	pink-eyed dilution-like (LOC100365773), mRNA	2.97898	1.54082	0.0425923	1.85104	0.618512	0.129168
NM_033237	Gal	galanin/GMAP prepropeptide (Gal), mRNA	2.95586	1.55323	0.00134743	1.69203	0.834989	0.082059
NM_001014118	Slc47a1	solute carrier family 47 (multidrug and toxin extrusion), member 1 (Slc47a1), mRNA	2.9259	2.21126	0.010391	1.07917	0.736512	0.874672
NM_001008831	RT1-Ba	RT1 class II, locus Ba (RT1-Ba), mRNA	2.8588	0.884827	0.00827799	1.94941	0.828643	0.0527963
NM_019237	Pcolce	procollagen C-endopeptidase enhancer (Pcolce), mRNA	2.85599	1.28819	0.00190121	1.5449	0.561406	0.136846
NM_001271086	Spn	sialophorin (Spn), mRNA	2.81757	0.947501	0.011074	1.7137	0.491945	0.119994
NM_001024755	Ube2l6	ubiquitin-conjugating enzyme E2L 6 (Ube2l6), mRNA	2.81331	0.746156	0.00715509	1.9512	0.992349	0.052036
NM_153727	Gpr3	G protein-coupled receptor 3 (Gpr3), mRNA	2.73566	0.527615	0.0376948	2.16861	1.14449	0.0778987
NM_001034952	Pqlc3	PQ loop repeat containing 3 (Pqlc3), mRNA	2.68636	0.741893	0.00387791	1.80714	0.493	0.0534933
NM_001007675	C1qtnf1	C1q and tumor necrosis factor related protein 1 (C1qtnf1), mRNA	2.68007	1.01702	0.00597101	1.83317	0.6158	0.0571645
NM_133608	Slco4a1	solute carrier organic anion transporter family, member 4a1 (Slco4a1), mRNA	2.66564	0.912659	0.00597101	1.63762	0.311377	0.106757
NM_031334	Cdh1	cadherin 1 (Cdh1), mRNA	2.60946	2.11995	0.0215784	1.10029	0.61221	0.825092
NM_012602	Muc1	mucin 1, cell surface associated (Muc1), mRNA	2.60373	0.588447	0.0320216	2.00319	0.226653	0.0601896
NM_001008527	Aox3	no definition	2.57866	1.05026	0.00559409	1.81724	0.797746	0.0548331
NM_013133	Glra1	glycine receptor, alpha 1 (Glra1), mRNA	2.56769	1.40803	0.0449809	1.85497	0.381955	0.102493
NM_001012163	Lims2	LIM and senescent cell antigen like domains 2 (Lims2), mRNA	2.5437	0.241347	0.0325382	1.80479	0.159931	0.0919382
NM_012503	Asgr1	asialoglycoprotein receptor 1 (Asgr1), mRNA	2.47928	1.58248	0.0457392	2.15781	1.37763	0.0549574
NM_001134993	Car13	carbonic anhydrase 13 (Car13), mRNA	2.46984	1.21144	0.0332889	1.29404	0.550163	0.522614
NM_144739	Fmo5	flavin containing monooxygenase 5 (Fmo5), mRNA	2.4353	0.435164	0.044168	1.9741	0.457799	0.0870907
NM_181638	Tbx3	T-box 3 (Tbx3), mRNA	2.38713	0.52334	0.0221541	1.41155	0.125291	0.318678
NM_001100474	Ccnf	cyclin F (Ccnf), mRNA	2.38396	0.381598	0.00969985	1.73315	0.246539	0.0620697
NM_001109612	Rps4y2	ribosomal protein S4, Y-linked 2 (Rps4y2), mRNA	2.37171	0.664046	0.0457392	1.91808	0.677755	0.105453
NM_001008886	RT1-S3	RT1 class Ib, locus S3 (RT1-S3), mRNA	2.35403	0.71669	0.00073	1.53374	0.708253	0.0954259
NM_139326	Pomc	proopiomelanocortin (Pomc), mRNA	2.32732	2.70157	0.0325382	0.998345	1.07052	0.99699
NM_001011968	Gimap6	GTPase, IMAP family member 6 (Gimap6), mRNA	2.32569	0.796781	0.0396919	1.63351	0.592409	0.199182
NM_001029924	Stra6	stimulated by retinoic acid 6 (Stra6), mRNA	2.32381	1.12038	0.00342255	1.2816	0.668406	0.42386
NM_001029920	Vstm4	V-set and transmembrane domain containing 4 (Vstm4), mRNA	2.28423	0.337072	0.0196278	1.2699	0.289212	0.516109
NM_053374	Il18bp	interleukin 18 binding protein (Il18bp), mRNA	2.2818	0.577265	0.00969985	1.65092	0.323469	0.083496
NM_001101001	Ptpla	protein tyrosine phosphatase-like (proline instead of catalytic arginine), member a (Ptpla), mRNA	2.2796	0.204193	0.0385447	1.51522	0.300846	0.253287
NM_001271211	Rsad1	radical S-adenosyl methionine domain containing 1 (Rsad1), mRNA	2.2656	0.750476	0.0318136	1.85359	0.498015	0.0658661
NM_019165	Il18	interleukin 18 (Il18), mRNA	2.24465	0.631446	0.0221541	1.51916	0.347103	0.192575
NM_001135855	Scara5	scavenger receptor class A, member 5 (Scara5), mRNA	2.23629	1.16035	0.0169396	1.16229	0.612001	0.695895
NM_001191815	Arhgap28	Rho GTPase activating protein 28 (Arhgap28), mRNA	2.23137	0.522966	0.0455726	1.96656	0.294127	0.0530539
NM_001106511	Cpxm1	carboxypeptidase X (M14 family), member 1 (Cpxm1), mRNA	2.23077	1.05634	0.00597101	1.72367	0.766888	0.050573
NM_001107669	Plk4	polo-like kinase 4 (Plk4), mRNA	2.20993	0.928434	0.0451933	1.78642	0.769396	0.109292
NM_203410	Ifi27	interferon, alpha-inducible protein 27 (Ifi27), mRNA	2.19868	0.684643	0.00242057	1.57996	0.675147	0.0563291
NM_022866	Slc13a3	solute carrier family 13 (sodium-dependent dicarboxylate transporter), member 3 (Slc13a3), mRNA	2.19232	1.14174	0.00190121	1.18877	0.460786	0.542681
NM_001130554	Card10	caspase recruitment domain family, member 10 (Card10), mRNA	2.16879	0.294823	0.0193909	1.60841	0.144562	0.118056
NM_001025066	Apol9a	apolipoprotein L 9a (Apol9a), mRNA	2.14992	0.857345	0.0494391	1.53912	0.750876	0.24001
NM_001082409	Fbxw17	F-box and WD-40 domain protein 17 (Fbxw17), mRNA	2.1488	0.402276	0.0233287	1.39704	0.131062	0.279057
NM_001106306	Cpxm2	carboxypeptidase X (M14 family), member 2 (Cpxm2), mRNA	2.14361	1.21858	0.0314107	0.837366	0.41196	0.628647
NM_001169138	Thbs2	thrombospondin 2 (Thbs2), mRNA	2.12444	0.746885	0.0155445	1.19712	0.421525	0.591468
NM_001100480	Tradd	TNFRSF1A-associated via death domain (Tradd), mRNA	2.12061	0.39172	0.0368993	1.48785	0.343039	0.238714
NM_001013175; NM_001277359	Apol3	apolipoprotein L, 3 (Apol3), transcript variant 2, mRNA; apolipoprotein L, 3 (Apol3), transcript variant 1, mRNA	2.11772	0.660426	0.023013	1.4424	0.493708	0.238782
NM_001105841	Ptrf	polymerase I and transcript release factor (Ptrf), mRNA	2.11363	0.290167	0.00242057	1.50387	0.238457	0.069773
NM_001034949	Tmco4	transmembrane and coiled-coil domains 4 (Tmco4), mRNA	2.11307	0.943487	0.0422115	1.95426	1.06149	0.0502152
NM_001098788	Dhx58	DEXH (Asp-Glu-X-His) box polypeptide 58 (Dhx58), mRNA	2.10893	0.514843	0.0193909	1.73538	0.656926	0.0580347
NM_001107725	Gstcd	glutathione S-transferase, C-terminal domain containing (Gstcd), mRNA	2.09943	0.515803	0.0314107	1.73041	0.269535	0.0816818
NM_001100882	Sema3g	sema domain, immunoglobulin domain (Ig), short basic domain, secreted, (semaphorin) 3G (Sema3g), mRNA	2.09721	0.384416	0.00474433	1.37704	0.141381	0.194147
NM_001017381	Fli1	Fli-1 proto-oncogene, ETS transcription factor (Fli1), mRNA	2.08633	0.484025	0.0127243	1.70168	0.402765	0.0564695
NM_001107590	Marveld1	MARVEL domain containing 1 (Marveld1), mRNA	2.0552	0.464433	0.014017	1.60066	0.356106	0.0817825
NM_001024345	Tpm2	tropomyosin 2, beta (Tpm2), mRNA	2.03221	0.386236	0.014595	1.04066	0.186919	0.914222
NM_001034011	Sft2d2	SFT2 domain containing 2 (Sft2d2), mRNA	2.03083	0.541375	0.00827799	1.40678	0.367497	0.169467
NM_001134992	Sash3	SAM and SH3 domain containing 3 (Sash3), mRNA	2.01613	0.496144	0.0483736	1.84902	0.242679	0.0536578
NM_001106012	Evc2	Ellis van Creveld syndrome 2 (Evc2), mRNA	2.00069	0.179169	0.0381314	1.70647	0.506811	0.0917087
NM_001105737	Tek	TEK tyrosine kinase, endothelial (Tek), mRNA	2.00026	0.331651	0.00073	1.53323	0.291604	0.0684603
NM_012760	Plagl1	pleiomorphic adenoma gene-like 1 (Plagl1), mRNA	1.98167	0.853066	0.0142983	1.00995	0.148695	0.979292
NM_001136229	Trpm4	transient receptor potential cation channel, subfamily M, member 4 (Trpm4), mRNA	1.96351	0.208901	0.0335255	1.31982	0.0861999	0.376123
NM_001008398	Gimap9	GTPase, IMAP family member 9 (Gimap9), mRNA	1.95007	0.359392	0.0479455	1.6464	0.315165	0.115937
NM_001031642	Serpinb1a	serine (or cysteine) proteinase inhibitor, clade B, member 1a (Serpinb1a), mRNA	1.9345	0.873973	0.0429487	1.64472	0.445022	0.0807471
NM_001012188	Creb3l2	cAMP responsive element binding protein 3-like 2 (Creb3l2), mRNA	1.9276	0.329808	0.0160833	1.52337	0.266169	0.0955366
NM_001004099	Gjb2	gap junction protein, beta 2 (Gjb2), mRNA	1.91571	1.07998	0.0359875	1.15193	0.463948	0.665585
NM_033442	Gata2	GATA binding protein 2 (Gata2), mRNA	1.90163	0.162907	0.0286579	1.57342	0.204777	0.0943928
NM_139252	Ppap2c	phosphatidic acid phosphatase type 2c (Ppap2c), mRNA	1.88975	0.283916	0.034602	1.44417	0.321558	0.213262
NM_001107197	Igsf9	immunoglobulin superfamily, member 9 (Igsf9), mRNA	1.88853	0.609049	0.0488865	1.62866	0.622845	0.10273
NM_001033653; NM_057103	Akap12	A kinase (PRKA) anchor protein 12 (Akap12), transcript variant 2, mRNA; A kinase (PRKA) anchor protein 12 (Akap12), transcript variant 1, mRNA	1.87986	0.796343	0.010391	1.3749	0.458954	0.176418
NM_001106810	Adamts15	ADAM metallopeptidase with thrombospondin type 1 motif, 15 (Adamts15), mRNA	1.87408	0.478725	0.0361933	1.6323	0.400213	0.0948099
NM_031752	Bcam	basal cell adhesion molecule (Lutheran blood group) (Bcam), mRNA	1.87376	0.268167	0.00939542	1.43958	0.195934	0.109963
NM_031054	Mmp2	no definition	1.8637	0.686055	0.0282187	1.26977	0.523935	0.401166
NM_001012125	Loxl1	lysyl oxidase-like 1 (Loxl1), mRNA	1.86204	0.305676	0.0277417	1.39274	0.273778	0.247071
NM_001013049	Smtn	smoothelin (Smtn), mRNA	1.85701	0.271888	0.0341387	1.5173	0.157517	0.117754
NM_017064	Stat5a	signal transducer and activator of transcription 5A (Stat5a), mRNA	1.84795	0.103752	0.0368993	1.54903	0.409731	0.129919
NM_001191831	Dcp1a	decapping mRNA 1A (Dcp1a), mRNA	1.82916	0.208604	0.0390336	1.40736	0.107614	0.232273
NM_001100770	Arrdc1	arrestin domain containing 1 (Arrdc1), mRNA	1.81453	0.101431	0.0332889	1.56002	0.12127	0.0909115
NM_017048	Slc4a2	solute carrier family 4 (anion exchanger), member 2 (Slc4a2), mRNA	1.81157	0.592919	0.0155445	1.06228	0.302585	0.849327
NM_017154	Xdh	xanthine dehydrogenase (Xdh), mRNA	1.81008	0.365459	0.0352344	1.47578	0.475785	0.128659
NM_031976	Prkab1	protein kinase, AMP-activated, beta 1 non-catalytic subunit (Prkab1), mRNA	1.78195	0.173022	0.0311815	1.5143	0.132682	0.0854524
NM_053516	Nol3	nucleolar protein 3 (apoptosis repressor with CARD domain) (Nol3), mRNA	1.78024	0.3116	0.020204	1.55438	0.194488	0.0563291
NM_053744	Dlk1	delta-like 1 homolog (Drosophila) (Dlk1), mRNA	1.75443	0.661206	0.0431257	1.09078	0.395327	0.791463
NM_001108933	Dse	dermatan sulfate epimerase (Dse), mRNA	1.75326	0.630467	0.0457392	1.49797	0.309643	0.118056
NM_017089	Efnb1	ephrin B1 (Efnb1), mRNA	1.74656	0.327838	0.040698	1.38453	0.326045	0.212472
NM_001191659	Parp14	poly (ADP-ribose) polymerase family, member 14 (Parp14), mRNA	1.72609	0.447705	0.0429487	1.32351	0.343569	0.28814
NM_001113497; NM_031837; NM_176856	Sept9	no definition; no definition; no definition	1.71722	0.265516	0.0215784	1.44783	0.32391	0.109292
NM_134350	Mx2	myxovirus (influenza virus) resistance 2 (Mx2), mRNA	1.71484	0.565596	0.0439951	1.35868	0.563398	0.248537
NM_139103	Cd48	Cd48 molecule (Cd48), mRNA	1.71145	0.128639	0.0419886	1.47782	0.107003	0.0909115
NM_134338	Foxc1	forkhead box C1 (Foxc1), mRNA	1.7093	0.462604	0.0492631	1.53182	0.383176	0.0907958
NM_001270413	Kank2	no definition	1.70132	0.160976	0.0352344	1.3923	0.0306836	0.157962
NM_013146	Cald1	caldesmon 1 (Cald1), mRNA	1.70013	0.586115	0.0431257	1.14333	0.383496	0.641909
NM_001105952	Sox13	SRY (sex determining region Y)-box 13 (Sox13), mRNA	1.69626	0.191711	0.0416442	1.55461	0.150278	0.0643342
NM_001129880	Lbh	limb bud and heart development (Lbh), mRNA	1.69357	0.421005	0.0246482	1.54866	0.41452	0.0517006
NM_001006978	Sec13	SEC13 homolog (S. cerevisiae) (Sec13), mRNA	1.66722	0.0686602	0.0429487	1.44146	0.0632666	0.115626
NM_001191810	Tns1	tensin 1 (Tns1), mRNA	1.64481	0.206321	0.0392472	1.48606	0.187586	0.0773533
NM_001011974	Akap2	A kinase (PRKA) anchor protein 2 (Akap2), mRNA	1.63541	0.313386	0.044168	1.32176	0.263994	0.241157
NM_001170566	Mbd6	methyl-CpG binding domain protein 6 (Mbd6), mRNA	1.63197	0.281023	0.0457392	1.46374	0.176814	0.0868519
NM_138889	Cdh13	cadherin 13 (Cdh13), mRNA	0.624598	0.104546	0.047605	0.677216	0.0799849	0.0771866
NM_001007727	Lypd1	Ly6/Plaur domain containing 1 (Lypd1), mRNA	0.622325	0.100006	0.0451933	0.75293	0.0577888	0.223023
NM_017320	Ctss	no definition	0.62157	0.101699	0.0431257	0.7152	0.0530187	0.129119
NM_001270985	Ppfia3	protein tyrosine phosphatase, receptor type, f polypeptide (PTPRF), interacting protein (liprin), alpha 3 (Ppfia3), mRNA	0.616776	0.0920988	0.0485529	0.666124	0.072789	0.0644822
NM_001040186; NM_012811	Mfge8	milk fat globule-EGF factor 8 protein (Mfge8), transcript variant 1, mRNA; milk fat globule-EGF factor 8 protein (Mfge8), transcript variant 2, mRNA	0.614779	0.144846	0.0490637	0.666765	0.111216	0.0676283
NM_001106084	Tnks	tankyrase, TRF1-interacting ankyrin-related ADP-ribose polymerase (Tnks), mRNA	0.614299	0.0515112	0.0423919	0.650758	0.0781963	0.0579165
NM_001106713	Klhl29	kelch-like family member 29 (Klhl29), mRNA	0.610188	0.0859348	0.0403226	0.67428	0.0816118	0.082159
NM_012877	Scn2b	sodium channel, voltage-gated, type II, beta subunit (Scn2b), mRNA	0.608967	0.121722	0.0460483	0.679265	0.107261	0.0932444
NM_001130505	Ndufa6	NADH dehydrogenase (ubiquinone) 1 alpha subcomplex, 6 (B14) (Ndufa6), mRNA	0.607304	0.0513184	0.034602	0.73623	0.0843767	0.190522
NM_001010953	Rnd2	Rho family GTPase 2 (Rnd2), mRNA	0.606027	0.0956947	0.040698	0.699911	0.0896882	0.11447
NM_022185	Pik3r2	phosphoinositide-3-kinase, regulatory subunit 2 (beta) (Pik3r2), mRNA	0.605599	0.0715774	0.0337431	0.716614	0.0474723	0.137809
NM_031695	St3gal2	ST3 beta-galactoside alpha-2,3-sialyltransferase 2 (St3gal2), mRNA	0.604023	0.146901	0.036398	0.677645	0.111713	0.0794968
NM_001107892	Lrp6	low density lipoprotein receptor-related protein 6 (Lrp6), mRNA	0.601216	0.0878625	0.0485529	0.706191	0.131343	0.162578
NM_001106395	Foxo3	forkhead box O3 (Foxo3), mRNA	0.600337	0.0879225	0.0438213	0.667086	0.0941139	0.0888625
NM_001109589	Rab36	RAB36, member RAS oncogene family (Rab36), mRNA	0.597585	0.0358828	0.0403226	0.657254	0.0436348	0.0717409
NM_012889	Vcam1	vascular cell adhesion molecule 1 (Vcam1), mRNA	0.597393	0.0833959	0.0352344	0.637812	0.09671	0.0555653
NM_001100175	Tmem38a	transmembrane protein 38a (Tmem38a), mRNA	0.594952	0.0672823	0.0337431	0.655716	0.0506863	0.0675722
NM_001173511	Ccdc132	coiled-coil domain containing 132 (Ccdc132), mRNA	0.594908	0.166977	0.0496143	0.627222	0.19319	0.0512681
NM_017080	Hsd11b1	hydroxysteroid 11-beta dehydrogenase 1 (Hsd11b1), mRNA	0.594412	0.102507	0.0320216	0.799546	0.128706	0.362246
NM_001044295	Tpd52l1	tumor protein D52-like 1 (Tpd52l1), mRNA	0.594156	0.0927416	0.037894	0.647939	0.117988	0.0616157
NM_001012119	Cbx6	chromobox homolog 6 (Cbx6), mRNA	0.593643	0.0879937	0.0293129	0.68216	0.059746	0.079361
NM_001024274	Gtdc1	glycosyltransferase-like domain containing 1 (Gtdc1), mRNA	0.592127	0.0804171	0.0494391	0.696892	0.114233	0.167733
NM_053723	Lancl1	LanC lantibiotic synthetase component C-like 1 (bacterial) (Lancl1), mRNA	0.591841	0.0883584	0.0241996	0.676317	0.124752	0.0806447
NM_133415	Necab2	N-terminal EF-hand calcium binding protein 2 (Necab2), mRNA	0.591576	0.0524123	0.0213593	0.662268	0.0668997	0.0526301
NM_001025720	Dhtkd1	no definition	0.59156	0.0508933	0.0479455	0.617681	0.0499371	0.0512681
NM_001042354; NM_001042356; NM_021739	Camk2b	calcium/calmodulin-dependent protein kinase II beta (Camk2b), transcript variant 1, mRNA; no definition; calcium/calmodulin-dependent protein kinase II beta (Camk2b), transcript variant 2, mRNA	0.591401	0.119091	0.0488865	0.637168	0.0811202	0.0500804
NM_001107076	Rab40b	Rab40b, member RAS oncogene family (Rab40b), mRNA	0.591375	0.0551725	0.036398	0.669189	0.104449	0.0843321
NM_001108199	Trerf1	transcriptional regulating factor 1 (Trerf1), mRNA	0.590762	0.103845	0.0332889	0.67416	0.147931	0.0943928
NM_031529	Rarb	retinoic acid receptor, beta (Rarb), mRNA	0.590593	0.093663	0.0492631	0.638032	0.156956	0.0697731
NM_001106074	Crlf1	cytokine receptor-like factor 1 (Crlf1), mRNA	0.590263	0.0726601	0.0259715	0.65286	0.109032	0.065345
NM_030844	Ica1	islet cell autoantigen 1 (Ica1), mRNA	0.581596	0.0602752	0.0248838	0.636311	0.0486439	0.0542384
NM_001108476	Zfp428	zinc finger protein 428 (Zfp428), mRNA	0.579465	0.0408757	0.0350064	0.660464	0.0716413	0.0833728
NM_019194	Tef	thyrotrophic embryonic factor (Tef), mRNA	0.579189	0.135645	0.0181375	0.797292	0.130233	0.351437
NM_017318	Ptk2b	protein tyrosine kinase 2 beta (Ptk2b), mRNA	0.579104	0.1353	0.027973	0.677505	0.181214	0.0906695
NM_019361	Arc	activity-regulated cytoskeleton-associated protein (Arc), mRNA	0.57723	0.195649	0.0273208	1.0856	0.191419	0.797545
NM_012798	Mal	mal, T-cell differentiation protein (Mal), mRNA	0.576139	0.0735401	0.0166611	0.731884	0.186367	0.179123
NM_053968	Mt3	metallothionein 3 (Mt3), mRNA	0.573257	0.125454	0.022433	0.666759	0.157687	0.0722451
NM_001012057	Gpt2	glutamic pyruvate transaminase (alanine aminotransferase) 2 (Gpt2), mRNA	0.572639	0.106999	0.0196278	0.701718	0.0990338	0.132756
NM_024379	Grid2	glutamate receptor, ionotropic, delta 2 (Grid2), mRNA	0.572617	0.0425366	0.0471722	0.634885	0.0908871	0.0846985
NM_022499	Pvalb	parvalbumin (Pvalb), mRNA	0.572529	0.233935	0.03548	0.679544	0.269465	0.131092
NM_001271230	Ttbk1	tau tubulin kinase 1 (Ttbk1), mRNA	0.572468	0.0880402	0.0191751	0.661316	0.0486013	0.0738998
NM_057130	Hrk	no definition	0.57232	0.164079	0.0158053	0.705073	0.272703	0.141903
NM_001012013	Acbd4	acyl-CoA binding domain containing 4 (Acbd4), mRNA	0.571107	0.0701102	0.0246482	0.658186	0.058856	0.069114
NM_019337	Rgs10	regulator of G-protein signaling 10 (Rgs10), mRNA	0.570262	0.0886584	0.0246482	0.735159	0.0716126	0.197468
NM_198778	Mpped2	metallophosphoesterase domain containing 2 (Mpped2), mRNA	0.569692	0.103196	0.0327952	0.646716	0.130398	0.0704718
NM_053764	Rgs14	regulator of G-protein signaling 14 (Rgs14), mRNA	0.569029	0.0839424	0.0186741	0.670178	0.214499	0.0914787
NM_001013133	Rhobtb2	Rho-related BTB domain containing 2 (Rhobtb2), mRNA	0.568922	0.0875701	0.0163468	0.694986	0.07807	0.103306
NM_138515	Cyp2d4	cytochrome P450, family 2, subfamily d, polypeptide 4 (Cyp2d4), mRNA	0.563891	0.0709056	0.0350064	0.695168	0.0635898	0.166604
NM_001134615	Slc7a14	solute carrier family 7, member 14 (Slc7a14), mRNA	0.563624	0.141791	0.0337431	0.651411	0.125494	0.0885349
NM_017193	Aadat	aminoadipate aminotransferase (Aadat), mRNA	0.562037	0.0992038	0.0436681	0.6811	0.0696849	0.157962
NM_001191800	Dclk3	doublecortin-like kinase 3 (Dclk3), mRNA	0.560323	0.0432408	0.01996	0.697065	0.0794322	0.124469
NM_001276470	Prrt2	proline-rich transmembrane protein 2 (Prrt2), transcript variant 1, mRNA	0.558666	0.0739107	0.0207725	0.650911	0.101231	0.0722451
NM_001099503	Vom2r52	no definition	0.555644	0.120053	0.0207725	0.666333	0.0988069	0.0877366
NM_201562	Rtn2	reticulon 2 (Rtn2), mRNA	0.555163	0.10965	0.014017	0.654506	0.077318	0.0533286
NM_001111127	Hist3h2ba	histone cluster 3, H2ba (Hist3h2ba), mRNA	0.554081	0.0991402	0.0392472	0.72934	0.129311	0.286302
NM_001014011	Gramd3	GRAM domain containing 3 (Gramd3), mRNA	0.551393	0.101254	0.01344	0.681637	0.066206	0.0851848
NM_001145175	Shisa7	shisa family member 7 (Shisa7), mRNA	0.548314	0.0514286	0.00827799	0.661422	0.0995522	0.0584267
NM_001109558	Setd7	SET domain containing (lysine methyltransferase) 7 (Setd7), mRNA	0.548071	0.0960558	0.0215784	0.641403	0.12107	0.0551003
NM_001191836	Gnal	no definition	0.547803	0.0818352	0.040698	0.603176	0.13549	0.0600557
NM_080776	Mmp16	matrix metallopeptidase 16 (Mmp16), mRNA	0.547117	0.0724564	0.0335255	0.606048	0.0856232	0.0622001
NM_053718	Mllt3	myeloid/lymphoid or mixed-lineage leukemia (trithorax homolog, Drosophila); translocated to, 3 (Mllt3), mRNA	0.545655	0.13493	0.0496143	0.65072	0.181492	0.135629
NM_001025132	Cnih2	cornichon family AMPA receptor auxiliary protein 2 (Cnih2), mRNA	0.545251	0.0791738	0.00793196	0.660447	0.0480237	0.0530539
NM_001164505	Rnf165	ring finger protein 165 (Rnf165), mRNA	0.542717	0.117183	0.0067394	0.652499	0.166695	0.0533286
NM_001107110	Cbr3	carbonyl reductase 3 (Cbr3), mRNA	0.542662	0.124338	0.0374172	0.70983	0.191313	0.27449
NM_012560	Foxg1	forkhead box G1 (Foxg1), mRNA	0.539063	0.160034	0.00827799	0.68588	0.231891	0.103023
NM_001107284	Slitrk5	SLIT and NTRK-like family, member 5 (Slitrk5), mRNA	0.538131	0.082597	0.00969985	0.66522	0.127394	0.0805911
NM_019342	Rgs6	no definition	0.533775	0.122635	0.0273208	0.656534	0.138207	0.118116
NM_001013978	Map3k13	mitogen-activated protein kinase kinase kinase 13 (Map3k13), mRNA	0.531034	0.0175308	0.0244249	0.637294	0.0518101	0.101206
NM_001047115	Crtc1	CREB regulated transcription coactivator 1 (Crtc1), mRNA	0.528094	0.0624876	0.00756328	0.667842	0.0629505	0.0686019
NM_001135045; NM_001135046	Arpp21	cAMP-regulated phosphoprotein 21 (Arpp21), transcript variant 2, mRNA; cAMP-regulated phosphoprotein 21 (Arpp21), transcript variant 1, mRNA	0.527203	0.128378	0.0117437	0.645731	0.153823	0.0579165
NM_001136151	Nrg2	neuregulin 2 (Nrg2), mRNA	0.524997	0.138892	0.0339595	0.602292	0.157023	0.0738998
NM_001271065	Faxc	failed axon connections homolog (Drosophila) (Faxc), mRNA	0.520948	0.0772301	0.0485529	0.618544	0.184828	0.126146
NM_001034131	Foxp1	forkhead box P1 (Foxp1), mRNA	0.509538	0.120087	0.00519082	0.645801	0.153822	0.0552239
NM_001015012	Rab30	RAB30, member RAS oncogene family (Rab30), mRNA	0.501291	0.103327	0.0347956	0.626327	0.116322	0.126982
NM_181381	Abcg2	ATP-binding cassette, subfamily G (WHITE), member 2 (Abcg2), mRNA	0.499764	0.117057	0.0273208	0.956006	0.192667	0.924619
NM_001106194; NM_001201369	Sult5a1	sulfotransferase family 5A, member 1 (Sult5a1), transcript variant 2, mRNA; no definition	0.49656	0.106963	0.0479455	0.870959	0.22417	0.757395
NM_001134576	RGD1306739	similar to RIKEN cDNA 1700040L02 (RGD1306739), mRNA	0.496288	0.077667	0.00899688	0.593083	0.130106	0.0529253
NM_001009490	Oas1f	2 ' -5 ' oligoadenylate synthetase 1F (Oas1f), mRNA	0.493516	0.184105	0.0455726	0.614033	0.201428	0.144685
NM_001135799	Bmper	BMP-binding endothelial regulator (Bmper), mRNA	0.493492	0.134961	0.0478093	0.539293	0.106537	0.0660287
NM_033099	Ptprv	protein tyrosine phosphatase, receptor type, V (Ptprv), mRNA	0.489476	0.154826	0.0254377	0.686146	0.232453	0.265944
NM_001105749	Il16	interleukin 16 (Il16), mRNA	0.473659	0.0371372	0.0306352	0.572313	0.0674126	0.065345
NM_017296	Kcnj2	potassium inwardly-rectifying channel, subfamily J, member 2 (Kcnj2), mRNA	0.470658	0.155382	0.0318136	0.53072	0.150127	0.0552239
NM_001107976	Nt5c1a	5'-nucleotidase, cytosolic IA (Nt5c1a), mRNA	0.46558	0.0642548	0.036398	0.661234	0.089566	0.279061
NM_001025639	LOC292543	similar to solute carrier family 7 (cationic amino acid transporter, y+ system), member 3 (LOC292543), mRNA	0.456232	0.0812362	0.03946	0.61552	0.117391	0.202809
NM_001108234	Neu4	sialidase 4 (Neu4), mRNA	0.454953	0.12331	0.00474433	0.607753	0.184863	0.0754285
NM_001024361	LOC501110	similar to Glutathione S-transferase A1 (GTH1) (HA subunit 1) (GST-epsilon) (GSTA1-1) (GST class-alpha) (LOC501110), mRNA	0.449262	0.0432122	0.0043239	0.628735	0.0588687	0.0911953
NM_138838	Pou3f1	no definition	0.442647	0.161854	0.00134743	0.666212	0.253664	0.0916203
NM_001034942	Zbtb44	zinc finger and BTB domain containing 44 (Zbtb44), mRNA	0.44012	0.0774301	0.00899688	0.588575	0.120399	0.0722451
NM_012723	Pigr	polymeric immunoglobulin receptor (Pigr), mRNA	0.438497	0.121923	0.0341387	0.567324	0.167354	1
NM_130820	Pnma1	paraneoplastic Ma antigen 1 (Pnma1), mRNA	0.436992	0.0828707	0.0445758	0.496904	0.0982482	0.0714425
NM_022927	Mid1	midline 1 (Mid1), mRNA	0.42599	0.197915	0.0409252	0.543488	0.253364	0.115345
NM_138884	Akr1d1	aldo-keto reductase family 1, member D1 (Akr1d1), mRNA	0.423701	0.126346	0.0339595	0.601054	0.16844	1
NM_001108540	Rfesd	Rieske (Fe-S) domain containing (Rfesd), mRNA	0.410655	0.151641	0.0160833	0.557671	0.218952	0.0907958
NM_001008849	RT1-M1-2	RT1 class I, locus M1, gene 2 (RT1-M1-2), mRNA	0.409751	0.181235	0.0478093	0.51513	0.139412	0.119236
NM_001106015	Pla2g3	phospholipase A2, group III (Pla2g3), mRNA	0.400913	0.0849032	0.00715509	1.36729	0.6512	0.437254
NM_012537; NM_012538; NM_181824	Cyp11b1	no definition; cytochrome P450, family 11, subfamily b, polypeptide 2 (Cyp11b2), mRNA; cytochrome P450, family 11, subfamily b, polypeptide 3 (Cyp11b3), mRNA	0.395492	0.113049	0.0158053	0.53722	0.189118	1
NM_012852	Htr1d	5-hydroxytryptamine (serotonin) receptor 1D, G protein-coupled (Htr1d), mRNA	0.379539	0.076666	0.0462564	0.500806	0.121565	0.128659
NM_019274	Colq	no definition	0.374623	0.134194	0.0273208	0.446506	0.151645	0.0537847
NM_001034105	Tnnc1	troponin C type 1 (slow) (Tnnc1), mRNA	0.340746	0.0441648	0.023013	0.688331	0.0914925	0.474463
NM_001033957; NM_133426	Kcng3	no definition; potassium voltage-gated channel, subfamily G, member 3 (Kcng3), transcript variant 1, mRNA	0.323306	0.0715132	0.042792	0.434814	0.139766	1
NM_001105760	Ptar1	protein prenyltransferase alpha subunit repeat containing 1 (Ptar1), mRNA	0.290389	0.0929553	0.00073	0.513306	0.222296	0.0776382
NM_001271176	Fam199x	no definition	0.276044	0.12433	0.0257276	0.402779	0.219762	0.100407
NM_021857	Htr1f	5-hydroxytryptamine (serotonin) receptor 1F, G protein-coupled (Htr1f), mRNA	0.231453	0.0890248	0.0207725	0.516808	0.222119	1
Only those genes that decrease the expression of more than 1.5-fold from the baseline value and whose p-value lower 0.05 were selected for analysis.
Only those genes that increase the expression of more than 1.5-fold from the baseline value and whose p-value lower 0.05 were selected for analysis.
