# Supplementary material for: Comparative Use of Contralateral and Sham-Operated Controls Reveals Traces of a Bilateral Genetic Response in the Rat Brain after Focal Stroke
Source: Int J Mol Sci. 2022 Jun 30;23(13):7308. doi: 10.3390/ijms23137308 (PMC9266805; doi:10.3390/ijms23137308)
Supplement: Supplementary file 1 [file ijms-23-07308-s001.zip › Supplementary Table S6.xlsx]

## Sheet: Лист1
Table S6. Genes that were DEGs in IR-i vs. SO-r but non-DEGs in IR-i vs. IR-c
RefSeq ID	Gene symbol	Description	IR-i vs. IR-c			IR-i vs. SO-r
			Ratio	±SE	Padj	Ratio	±SE	Padj
NM_031971; NM_212504	Hspa1a	heat shock 70kD protein 1A (Hspa1a), mRNA; heat shock 70kD protein 1B (mapped) (Hspa1b), mRNA	32.9793	11.2862	0.235995	84.8528	21.2399	0.015328
NR_027324; NR_032754	H19	no definition; no definition	3.46412	1.16962	0.462484	73.6049	24.4069	0.000568775
NM_053819	Timp1	TIMP metallopeptidase inhibitor 1 (Timp1), mRNA	7.19642	3.52953	0.197308	60.0466	11.2897	0.0310752
NM_057203	Ccl22	chemokine (C-C motif) ligand 22 (Ccl22), mRNA	107.034	136.065	0.349565	32.7102	32.4787	0.0151293
NM_017183	Cxcr2	chemokine (C-X-C motif) receptor 2 (Cxcr2), mRNA	1	0.195818	0.00073	10.2434	6.44441	0.018387
NM_053365	Fabp4	fatty acid binding protein 4, adipocyte (Fabp4), mRNA	1.77983	0.336638	0.373482	7.00449	4.32479	0.0319544
NM_001003403	Apold1	apolipoprotein L domain containing 1 (Apold1), mRNA	1.46698	0.979524	0.233688	6.8469	3.98878	0.000568775
NM_001077644	Ptgir	prostaglandin I2 (prostacyclin) receptor (IP) (Ptgir), mRNA	15.5048	10.583	0.0805535	6.06345	3.13948	0.0092824
NM_001109514	Pmp2	peripheral myelin protein 2 (Pmp2), mRNA	15.5715	5.0156	0.157972	6.04164	2.06077	0.00225915
NM_001109318	RGD1565785	similar to chromosome X open reading frame 21 (RGD1565785), mRNA	2.41662	0.933684	0.0830182	5.94971	2.0544	0.0135268
NM_001109207	Gins1	GINS complex subunit 1 (Psf1 homolog) (Gins1), mRNA	2.26855	0.208382	0.0619473	5.79786	1.09542	0.00468808
NM_001007648	Cdca3	cell division cycle associated 3 (Cdca3), mRNA	2.71263	0.325136	0.0563692	5.46087	1.01877	0.0133298
NM_001014254	Clk2	CDC-like kinase 2 (Clk2), mRNA	1.48068	0.901298	0.287444	4.47178	2.20455	0.000568775
NM_057194	Plscr1	phospholipid scramblase 1 (Plscr1), mRNA	2.67345	0.356674	0.0825446	4.40973	0.695645	0.0327901
NM_001037541; NM_138852	Prok2	prokineticin 2 (Prok2), transcript variant 1, mRNA; prokineticin 2 (Prok2), transcript variant 2, mRNA	1.79643	0.674296	0.376157	4.31195	1.68244	0.0273446
NM_183403	Gpx2	no definition	2.13662	0.965204	0.184776	4.2995	1.6467	0.0388977
NM_001004202	Ccl6	chemokine (C-C motif) ligand 6 (Ccl6), mRNA	2.80243	1.48701	0.0528772	4.17678	2.4795	0.0135268
NM_001025050	Cdca8	cell division cycle associated 8 (Cdca8), mRNA	2.13987	0.591806	0.066625	3.97477	0.924509	0.00301488
NM_017061	Lox	lysyl oxidase (Lox), mRNA	1.70965	1.49186	0.495582	3.96376	2.5037	0.0471922
NM_022604	Esm1	endothelial cell-specific molecule 1 (Esm1), mRNA	1.87836	1.29617	0.16183	3.91215	2.02973	0.00741519
NM_001202463	Cd300le	Cd300 molecule-like family member E (Cd300le), mRNA	4.61497	3.69661	0.0640508	3.85628	1.83931	0.0305469
NM_001135767	Gngt2	guanine nucleotide binding protein (G protein), gamma transducing activity polypeptide 2 (Gngt2), mRNA	3.17235	1.20012	0.0527119	3.56354	1.86349	0.0354447
NM_024385	Hhex	hematopoietically expressed homeobox (Hhex), mRNA	1.73776	0.738612	0.126177	3.53429	0.729399	0.00147371
NM_001105866	Cdc45	cell division cycle 45 (Cdc45), mRNA	2.173	0.403727	0.0737586	3.53182	0.481711	0.0092824
NM_019139	Gdnf	glial cell derived neurotrophic factor (Gdnf), mRNA	10.2955	3.66097	0.16047	3.43855	1.19714	0.0307492
NM_171993	Cdc20	cell division cycle 20 (Cdc20), mRNA	2.05658	0.507657	0.0772427	3.42461	1.05206	0.00403442
NM_001270961; NM_012532	Cp	no definition; ceruloplasmin (ferroxidase) (Cp), transcript variant 1, mRNA	1.76189	0.85683	0.10747	3.27594	1.01766	0.000568775
NM_001126083	Cks2	CDC28 protein kinase regulatory subunit 2 (Cks2), mRNA	2.35487	0.516634	0.083711	3.27422	0.250652	0.0193111
NM_022215	Gpd1	glycerol-3-phosphate dehydrogenase 1 (soluble) (Gpd1), mRNA	1.60481	0.424814	0.0744722	3.01942	0.926868	0.000568775
NM_139095	Tmem37	transmembrane protein 37 (Tmem37), mRNA	2.15211	1.10357	0.128427	3.01599	1.26872	0.0273446
NM_145683	Ptpn7	protein tyrosine phosphatase, non-receptor type 7 (Ptpn7), mRNA	1.6026	0.459307	0.201845	3.00497	0.372523	0.00369784
NM_022183	Top2a	topoisomerase (DNA) II alpha (Top2a), mRNA	1.74683	0.664262	0.120522	2.99534	1.88338	0.00468808
NM_031123	Stc1	stanniocalcin 1 (Stc1), mRNA	1.71366	0.378045	0.104543	2.94162	0.81123	0.000568775
NM_001191891	C1qtnf9	C1q and tumor necrosis factor related protein 9 (C1qtnf9), mRNA	2.05206	0.309621	0.0650685	2.75141	0.782718	0.0113139
NM_001191642	Nlrp3	NLR family, pyrin domain containing 3 (Nlrp3), mRNA	1.68328	0.18746	0.112229	2.73931	0.38382	0.00147371
NM_001106430	Mgst2	microsomal glutathione S-transferase 2 (Mgst2), mRNA	1.6344	0.388797	0.335127	2.6849	0.518517	0.0495855
NM_053633	Egr2	early growth response 2 (Egr2), mRNA	1.38962	0.488494	0.360666	2.67749	0.365909	0.000568775
NM_001108366	Vrk2	vaccinia related kinase 2 (Vrk2), mRNA	1.9666	0.248505	0.129157	2.65721	0.635236	0.0316229
NM_212541	Slc44a4	solute carrier family 44, member 4 (Slc44a4), mRNA	1.64511	0.635866	0.17825	2.65191	0.988348	0.00437699
NM_139082	Bambi	BMP and activin membrane-bound inhibitor (Bambi), mRNA	2.06271	0.455992	0.102706	2.64107	1.27137	0.0319544
NM_213561	Tcf19	transcription factor 19 (Tcf19), mRNA	1.81325	0.491755	0.168888	2.64019	0.897764	0.0167133
NM_053769	Dusp1	dual specificity phosphatase 1 (Dusp1), mRNA	1.52386	0.528217	0.114245	2.58437	0.813077	0.000568775
NM_001107152	Pole	polymerase (DNA directed), epsilon, catalytic subunit (Pole), mRNA	2.08557	0.362619	1	2.5778	0.448289	0.00147371
NM_001106047	Loxl2	lysyl oxidase-like 2 (Loxl2), mRNA	1.78134	0.270712	0.171779	2.53344	0.975198	0.0228018
NM_001106521	Nxt1	nuclear transport factor 2-like export factor 1 (Nxt1), mRNA	1.82666	0.399174	0.0623922	2.49818	0.33687	0.00301488
NM_053681	S100a3	S100 calcium binding protein A3 (S100a3), mRNA	1.94531	0.447262	0.0926041	2.49529	0.878183	0.0142223
NM_012591	Irf1	interferon regulatory factor 1 (Irf1), mRNA	1.74757	0.878959	0.0572646	2.49526	0.780872	0.000568775
NM_001107813	Zfp217	zinc finger protein 217 (Zfp217), mRNA	1.65036	0.0679548	0.119264	2.48034	0.573572	0.00264305
NM_053843	Fcgr2a	Fc fragment of IgG, low affinity IIa, receptor (Fcgr2a), mRNA	1.80688	0.32758	0.0824175	2.45753	0.291866	0.0033828
NM_022205	Cxcr4	chemokine (C-X-C motif) receptor 4 (Cxcr4), mRNA	1.53916	0.230929	0.269647	2.44954	0.985051	0.0137561
NM_053960	Ccr5	no definition	1.64961	0.486659	0.0787234	2.4379	0.556808	0.000568775
NM_001012091	Foxs1	forkhead box S1 (Foxs1), mRNA	1.86322	0.617283	0.156936	2.42457	0.588965	0.0312499
NM_053595	Pgf	placental growth factor (Pgf), mRNA	1.76131	0.543537	0.194121	2.3933	0.916057	0.0343174
NM_001107039	Sgca	sarcoglycan, alpha (dystrophin-associated glycoprotein) (Sgca), mRNA	1.68394	0.353092	0.115728	2.35195	0.411669	0.00188208
NM_052809	Cdo1	cysteine dioxygenase type 1 (Cdo1), mRNA	1.50988	0.294906	0.0974617	2.34156	0.380782	0.000568775
NM_001011987	Glipr1	GLI pathogenesis-related 1 (Glipr1), mRNA	1.95102	0.296131	0.0952387	2.27171	0.519719	0.0310752
NM_001102408	Uck2	uridine-cytidine kinase 2 (Uck2), mRNA	1.73211	0.501047	0.0649361	2.26141	0.612603	0.00147371
NM_001012218	Trim55	tripartite motif-containing 55 (Trim55), mRNA	1.84913	0.314409	0.128176	2.25727	0.282443	0.0233291
NM_131902	Cdkn2c	cyclin-dependent kinase inhibitor 2C (p18, inhibits CDK4) (Cdkn2c), mRNA	1.45558	0.420137	0.363861	2.25602	0.318288	0.0181813
NM_001205304; NM_170789	Cd247	Cd247 molecule (Cd247), transcript variant 2, mRNA; Cd247 molecule (Cd247), transcript variant 1, mRNA	1.62316	0.693053	0.0690532	2.24987	0.86302	0.000568775
NM_021863	Hspa2	heat shock protein 2 (Hspa2), mRNA	2.06852	0.432847	0.06133	2.24653	0.62391	0.0157572
NM_053408	Chst3	carbohydrate (chondroitin 6) sulfotransferase 3 (Chst3), mRNA	1.54675	0.681231	0.31453	2.2454	1.18727	0.0388977
NM_001108112	Racgap1	Rac GTPase-activating protein 1 (Racgap1), mRNA	1.53721	0.189483	0.251975	2.22768	0.532677	0.0210045
NM_001085381	Gjc1	no definition	1.9543	0.422558	0.0543568	2.22265	0.59551	0.0133298
NM_199501	Cdk2	cyclin dependent kinase 2 (Cdk2), mRNA	1.68626	0.200641	0.0946726	2.22083	0.330219	0.00563252
NM_001108298	Cdc6	cell division cycle 6 (Cdc6), mRNA	1.46239	0.699813	0.283298	2.21636	0.827942	0.00901788
NM_001100778	E2f1	E2F transcription factor 1 (E2f1), mRNA	1.75119	0.303326	0.113851	2.20369	0.313665	0.0130747
NM_017003	Erbb2	v-erb-b2 avian erythroblastic leukemia viral oncogene 2 (Erbb2), mRNA	1.66983	0.345497	0.112027	2.19777	0.316231	0.00621851
NM_033651	Mcm4	minichromosome maintenance complex component 4 (Mcm4), mRNA	1.66428	0.356089	0.05825	2.19288	0.428385	0.00104156
NM_001108455	Fanca	Fanconi anemia, complementation group A (Fanca), mRNA	1.80225	0.173847	0.076939	2.18819	0.220906	0.00979983
NM_053990	Ptpn2	no definition	1.74991	0.241166	0.0537976	2.18203	0.275077	0.00104156
NM_001134983	Tgif2	TGFB-induced factor homeobox 2 (Tgif2), mRNA	1.72512	0.485251	0.111269	2.17559	0.595053	0.010354
NM_001008515	C1qa	complement component 1, q subcomponent, A chain (C1qa), mRNA	1.53012	0.197543	0.077834	2.1748	0.23031	0.000568775
NM_001173426	Rbpms2	RNA binding protein with multiple splicing 2 (Rbpms2), mRNA	1.36609	0.352348	0.39077	2.17032	0.475069	0.0105715
NM_022277	Casp8	caspase 8 (Casp8), mRNA	2.07011	0.245225	0.0588264	2.15946	0.315863	0.0235127
NM_001129882	Pcgf5	polycomb group ring finger 5 (Pcgf5), mRNA	1.79269	0.307107	0.0543568	2.15544	0.395124	0.00532248
NM_001109176	Fyb	FYN binding protein (Fyb), mRNA	1.90021	0.66479	0.0612403	2.14003	0.760242	0.0120994
NM_001013996	Slc25a37	solute carrier family 25 (mitochondrial iron transporter), member 37 (Slc25a37), mRNA	1.67717	0.545292	0.142829	2.12323	0.429614	0.0151293
NM_001025021	Dnajc25	DnaJ (Hsp40) homolog, subfamily C, member 25 (Dnajc25), mRNA	1.8758	0.386936	0.0603118	2.12233	0.38635	0.0151293
NM_001010948	Slc10a7	solute carrier family 10, member 7 (Slc10a7), mRNA	1.90889	0.24471	0.102334	2.12165	0.328359	0.0384397
NM_001126302	Zbtb42	zinc finger and BTB domain containing 42 (Zbtb42), mRNA	1.80156	0.476938	0.145601	2.11949	0.377822	0.0381267
NM_001100869	LOC499781	similar to CG17122-PA (LOC499781), mRNA	1.92513	0.796052	0.108804	2.11885	0.485019	0.0325953
NM_001025279	Reep4	receptor accessory protein 4 (Reep4), mRNA	1.62376	0.276272	0.220886	2.11704	0.33402	0.0307492
NM_001007759	March3	membrane-associated ring finger (C3HC4) 3, E3 ubiquitin protein ligase (March3), mRNA	1.70646	0.113847	0.0849642	2.11222	0.191254	0.00532248
NM_001013855	Timd2	T-cell immunoglobulin and mucin domain containing 2 (Timd2), mRNA	1.71345	0.372922	0.134957	2.09785	0.393494	0.0210045
NM_017128	Inhba	inhibin beta-A (Inhba), mRNA	1.43308	0.685534	0.423728	2.08697	0.911453	0.0454729
NM_001012046	Spry2	sprouty homolog 2 (Drosophila) (Spry2), mRNA	1.35972	0.21505	0.246654	2.08412	0.275167	0.000568775
NM_001134713	Shq1	SHQ1, H/ACA ribonucleoprotein assembly factor (Shq1), mRNA	1.36047	0.339566	0.495784	2.08233	0.546954	0.0404858
NM_031627	Nr1h3	nuclear receptor subfamily 1, group H, member 3 (Nr1h3), mRNA	1.73238	0.123258	0.104451	2.07891	0.430938	0.0157572
NM_173314	Zfp455	zinc finger protein 455 (Zfp455), mRNA	1.5237	0.407496	0.241194	2.07877	0.377235	0.0133298
NM_001110860; NM_001271101; NM_001271102; NM_001271245; NM_001271246; NM_001271247; NM_001271248; NM_017334	Crem	cAMP responsive element modulator (Crem), transcript variant 3, mRNA; no definition; no definition; no definition; no definition; no definition; no definition; no definition	1.69463	0.264289	0.0563692	2.07073	0.296955	0.00225915
NM_001111269	LOC689064	beta-globin (LOC689064), mRNA	1.86017	0.773209	0.114716	2.06951	0.93015	0.0362028
NM_001134703	Iffo2	no definition	1.78644	0.284639	0.0580486	2.06086	0.373134	0.007971
NM_001009466	Gemin6	gem (nuclear organelle) associated protein 6 (Gemin6), mRNA	1.54493	0.642379	0.120522	2.05053	0.825575	0.00264305
NM_022524	Srpx	sushi-repeat-containing protein, X-linked (Srpx), mRNA	1.92182	0.440433	0.09636	2.04137	0.419754	0.0378116
NM_001025416	Dok1	docking protein 1 (Dok1), mRNA	1.58808	0.355558	0.248159	2.02394	0.591213	0.0487608
NM_001270802; NM_053483	Kpna2	karyopherin alpha 2 (Kpna2), transcript variant 1, mRNA; karyopherin alpha 2 (Kpna2), transcript variant 2, mRNA	1.58768	0.202465	0.0652005	2.0213	0.17407	0.00188208
NM_001012747	Nol12	nucleolar protein 12 (Nol12), mRNA	1.83303	0.140085	0.0563692	2.01759	0.356903	0.015328
NM_001107943	Acer2	alkaline ceramidase 2 (Acer2), mRNA	1.42305	0.331115	0.167152	2.01553	0.325325	0.00104156
NM_019147	Jag1	jagged 1 (Jag1), mRNA	1.57953	0.218584	0.0894359	2.01402	0.231737	0.00369784
NM_001106765	RGD1310212	similar to KIAA1111-like protein (RGD1310212), mRNA	1.61103	0.456597	0.126283	2.01047	0.50842	0.0105715
NM_001007667	Sat1	spermidine/spermine N1-acetyl transferase 1 (Sat1), mRNA	1.50246	0.203091	0.100082	2.0044	0.200039	0.000568775
NM_001170335	Erf	Ets2 repressor factor (Erf), mRNA	1.59773	0.238871	0.0543568	2.00064	0.314058	0.00104156
NM_001108831	Kctd11	potassium channel tetramerization domain containing 11 (Kctd11), mRNA	1.41494	0.191309	0.390625	1.99413	0.3707	0.0359043
NM_001012001	Lrrc2	leucine rich repeat containing 2 (Lrrc2), mRNA	1.45316	0.575507	0.160147	1.99036	0.705235	0.000568775
NM_153724	Rcan1	regulator of calcineurin 1 (Rcan1), mRNA	1.52669	0.386305	0.0802287	1.98553	0.420252	0.000568775
NM_001047871	Ifrd2	interferon-related developmental regulator 2 (Ifrd2), mRNA	1.6824	0.21856	0.0724941	1.98523	0.237545	0.00591236
NM_001007677	Lyl1	lymphoblastic leukemia associated hematopoiesis regulator 1 (Lyl1), mRNA	1.53039	0.148033	0.234059	1.98172	0.0853174	0.022223
NM_012865	Nfya	nuclear transcription factor-Y alpha (Nfya), mRNA	1.5288	0.259105	0.197712	1.96699	0.334112	0.0157572
NM_001024869	Wwtr1	WW domain containing transcription regulator 1 (Wwtr1), mRNA	1.76958	0.61572	0.0551447	1.95672	0.47303	0.010354
NM_001108003	Rnf19b	ring finger protein 19B (Rnf19b), mRNA	1.65308	0.251971	0.0570864	1.94988	0.305011	0.00499467
NM_001105728	Nthl1	nth (endonuclease III)-like 1 (E.coli) (Nthl1), mRNA	1.73053	0.334843	0.117961	1.94511	0.235171	0.0329976
NM_001107021	Hic1	hypermethylated in cancer 1 (Hic1), mRNA	1.65669	0.126496	0.136094	1.94175	0.327432	0.0312499
NM_001134711; NM_001134712	Fam60a	family with sequence similarity 60, member A (Fam60a), transcript variant 1, mRNA; family with sequence similarity 60, member A (Fam60a), transcript variant 2, mRNA	1.57657	0.347793	0.199793	1.9397	0.379227	0.0333715
NM_001108664	Msantd3	Myb/SANT-like DNA-binding domain containing 3 (Msantd3), mRNA	1.57276	0.30015	0.12639	1.93543	0.300838	0.0100754
NM_021662	Pold1	polymerase (DNA directed), delta 1, catalytic subunit (Pold1), mRNA	1.71247	0.170481	0.0766341	1.93435	0.294286	0.0113139
NM_053542	Gna15	guanine nucleotide binding protein, alpha 15 (Gna15), mRNA	1.2717	0.288656	0.535584	1.93031	0.487597	0.0283836
NM_017353	Slc7a5	solute carrier family 7 (amino acid transporter light chain, L system), member 5 (Slc7a5), mRNA	1.42276	0.25922	0.177081	1.92708	0.31663	0.00188208
NM_172017	Yif1a	Yip1 interacting factor homolog A (S. cerevisiae) (Yif1a), mRNA	1.67931	0.40024	0.0519975	1.92663	0.351528	0.00591236
NM_031838	Rps2	ribosomal protein S2 (Rps2), mRNA	1.63514	0.162871	0.0678471	1.92251	0.313282	0.00264305
NM_001108839	Mettl2b	methyltransferase like 2B (Mettl2b), mRNA	1.61915	0.253425	0.100483	1.92149	0.222429	0.0118208
NM_001107086	Ubxn7	UBX domain protein 7 (Ubxn7), mRNA	1.84151	0.932585	0.077834	1.92004	1.00616	0.0333715
NM_024150	Arf2	ADP-ribosylation factor 2 (Arf2), mRNA	1.48358	0.231181	0.123347	1.91968	0.329592	0.00225915
NM_012735	Hk2	hexokinase 2 (Hk2), mRNA	1.40615	0.143749	0.220703	1.91677	0.212441	0.00301488
NM_013151	Plat	plasminogen activator, tissue (Plat), mRNA	1.48642	0.318205	0.115067	1.91549	0.465152	0.00104156
NM_080766	Nras	neuroblastoma ras oncogene (Nras), mRNA	1.59281	0.422368	0.0733309	1.91317	0.433076	0.00468808
NM_001108764	Fam219b	family with sequence similarity 219, member B (Fam219b), mRNA	1.71988	0.416069	0.0788262	1.9107	0.499639	0.0179656
NM_013200	Cpt1b	carnitine palmitoyltransferase 1b, muscle (Cpt1b), mRNA	1.7938	0.527259	0.0898474	1.91035	0.538188	0.0366125
NM_001007706	Trmt61a	tRNA methyltransferase 61 homolog A (S. cerevisiae) (Trmt61a), mRNA	1.67028	0.307541	0.0612403	1.90883	0.247188	0.00225915
NM_001109091	Ascc2	no definition	1.66729	0.181072	0.0614982	1.895	0.310155	0.00901788
NM_001007707	Fam203a	family with sequence similarity 203, member A (Fam203a), mRNA	1.57911	0.255977	0.0961862	1.89237	0.226863	0.00621851
NM_001142363	Alg3	ALG3, alpha-1,3- mannosyltransferase (Alg3), transcript variant 1, mRNA	1.5049	0.298458	0.146176	1.88707	0.333881	0.00403442
NM_001191930	Uap1	UDP-N-acteylglucosamine pyrophosphorylase 1 (Uap1), mRNA	1.56855	0.26619	0.0764963	1.88691	0.197014	0.00437699
NM_001010945	Tmem120a	transmembrane protein 120A (Tmem120a), mRNA	1.54575	0.13001	0.0909337	1.88576	0.137757	0.00468808
NM_053661	Gng12	guanine nucleotide binding protein (G protein), gamma 12 (Gng12), mRNA	1.45005	0.257126	0.195372	1.87963	0.42541	0.00901788
NM_001137633	Tnfaip2	tumor necrosis factor, alpha-induced protein 2 (Tnfaip2), mRNA	1.63319	0.458517	0.0960469	1.87765	0.597473	0.017343
NM_031318	Dynlt1	dynein light chain Tctex-type 1 (Dynlt1), mRNA	1.68451	0.18588	0.0627485	1.87728	0.214545	0.00876461
NM_053827	Plod1	procollagen-lysine, 2-oxoglutarate 5-dioxygenase 1 (Plod1), mRNA	1.59247	0.21255	0.0547762	1.8765	0.225975	0.00188208
NM_134353	Pabpc1	poly(A) binding protein, cytoplasmic 1 (Pabpc1), mRNA	1.60056	0.088835	0.0521889	1.87211	0.0534165	0.00147371
NM_001127488	Snx33	sorting nexin 33 (Snx33), mRNA	1.49254	0.244035	0.126685	1.86564	0.30701	0.00468808
NM_001025637	Psmb10	proteasome (prosome, macropain) subunit, beta type 10 (Psmb10), mRNA	1.62407	0.433334	0.0770758	1.86563	0.409953	0.0092824
NM_001191785	Nop2	NOP2 nucleolar protein (Nop2), mRNA	1.57683	0.100886	0.0621739	1.85835	0.250771	0.00468808
NM_001100577	Apbb1ip	amyloid beta (A4) precursor protein-binding, family B, member 1 interacting protein (Apbb1ip), mRNA	1.59185	0.29125	0.0831758	1.85481	0.352958	0.00767948
NM_001009649	Lpxn	leupaxin (Lpxn), mRNA	1.82986	0.225276	0.0560077	1.85463	0.139594	0.0266192
NM_001107137	Tyw1	tRNA-yW synthesizing protein 1 homolog (S. cerevisiae) (Tyw1), mRNA	1.57227	0.194802	0.080747	1.85388	0.322946	0.00563252
NM_031594	P2rx4	purinergic receptor P2X, ligand-gated ion channel 4 (P2rx4), mRNA	1.61267	0.200784	0.0549115	1.85312	0.236164	0.00563252
NM_017220	Pts	6-pyruvoyl-tetrahydropterin synthase (Pts), mRNA	1.57016	0.576388	0.10848	1.85273	0.667886	0.0126053
NM_001107237	Ikzf1	IKAROS family zinc finger 1 (Ikzf1), mRNA	1.58114	0.36608	0.187332	1.84757	0.3771	0.0395557
NM_001191865	Ripk2	receptor-interacting serine-threonine kinase 2 (Ripk2), mRNA	1.58885	0.261166	0.0970868	1.84038	0.202848	0.00901788
NM_001108778	Rrp9	ribosomal RNA processing 9, small subunit (SSU) processome component, homolog (yeast) (Rrp9), mRNA	1.49326	0.139179	0.145379	1.8395	0.120095	0.00709664
NM_001106040	Nop9	NOP9 nucleolar protein (Nop9), mRNA	1.77494	0.197622	0.0724941	1.82909	0.193466	0.0283836
NM_001271235	Tnfrsf11a	tumor necrosis factor receptor superfamily, member 11a, NFKB activator (Tnfrsf11a), mRNA	1.49285	0.346968	0.15226	1.82582	0.462142	0.00953761
NM_001108381	Ebpl	emopamil binding protein-like (Ebpl), mRNA	1.61023	0.196505	0.14301	1.82151	0.310946	0.0422124
NM_017074	Cth	cystathionine gamma-lyase (Cth), mRNA	1.29894	0.212505	0.430273	1.81469	0.246082	0.02495
NM_134405	Slc12a9	no definition	1.44039	0.188268	0.202831	1.81353	0.241431	0.0120994
NM_024386	Hmgcl	3-hydroxymethyl-3-methylglutaryl-CoA lyase (Hmgcl), mRNA	1.33081	0.110992	0.368867	1.81316	0.213608	0.0179656
NM_134359	Ppp4c	protein phosphatase 4, catalytic subunit (Ppp4c), mRNA	1.50809	0.180597	0.111102	1.81191	0.198469	0.00591236
NM_133571	Cdc25a	cell division cycle 25A (Cdc25a), mRNA	1.60903	0.159001	0.0961862	1.81132	0.23678	0.0169304
NM_001025563	Pus1	pseudouridylate synthase 1 (Pus1), mRNA	1.52322	0.159653	0.145912	1.8064	0.17586	0.0167133
NM_022219	Fut4	fucosyltransferase 4 (alpha (1,3) fucosyltransferase, myeloid-specific) (Fut4), mRNA	1.83101	0.207695	0.0645614	1.80531	0.236039	0.0486055
NM_133534	Cx3cr1	chemokine (C-X3-C motif) receptor 1 (Cx3cr1), mRNA	1.55116	0.149568	0.0826078	1.80144	0.116107	0.00650636
NM_130430	Psmd9	no definition	1.60907	0.241813	0.0556442	1.7974	0.265076	0.00532248
NM_017073	Glul	glutamate-ammonia ligase (Glul), mRNA	1.50237	0.358511	0.266639	1.7959	0.312526	0.0434898
NM_134453	Lbr	no definition	1.53527	0.165042	0.148279	1.79288	0.241147	0.0277431
NM_001191784	Srgap1	SLIT-ROBO Rho GTPase activating protein 1 (Srgap1), mRNA	1.62649	0.264512	0.0788262	1.78785	0.345111	0.0175213
NM_001013220	Triobp	no definition	1.6192	0.0929205	0.0744722	1.78247	0.215306	0.0140118
NM_130734	Gnb2l1	guanine nucleotide binding protein (G protein), beta polypeptide 2 like 1 (Gnb2l1), mRNA	1.51299	0.275882	0.103899	1.78116	0.325518	0.00532248
NM_001107206	Aff1	AF4/FMR2 family, member 1 (Aff1), mRNA	1.51594	0.283935	0.140935	1.77772	0.27949	0.0146948
NM_022697	Rpl28	ribosomal protein L28 (Rpl28), mRNA	1.47504	0.495558	0.128176	1.77723	0.460202	0.00532248
NM_001025119	Plekho1	pleckstrin homology domain containing, family O member 1 (Plekho1), mRNA	1.44668	0.176108	0.172429	1.77515	0.257346	0.0105715
NM_031811	Taldo1	transaldolase 1 (Taldo1), mRNA	1.60404	0.125647	0.050275	1.771	0.155034	0.00591236
NM_001008555	Slc10a4	solute carrier family 10, member 4 (Slc10a4), mRNA	1.25155	0.245683	0.555447	1.77094	0.432698	0.0442993
NM_053328	Bhlhe40	basic helix-loop-helix family, member e40 (Bhlhe40), mRNA	1.49837	0.156114	0.093071	1.77004	0.335667	0.00468808
NM_001106031	Pnp	no definition	1.43784	0.255448	0.146263	1.76732	0.287107	0.00767948
NM_199083	Pno1	partner of NOB1 homolog (S. cerevisiae) (Pno1), mRNA	1.63777	0.16139	0.0621739	1.76613	0.144942	0.0137561
NM_031065	Rpl10a	ribosomal protein L10A (Rpl10a), mRNA	1.54782	0.234521	0.0650685	1.766	0.18365	0.00563252
NM_001008303	Snrpa	small nuclear ribonucleoprotein polypeptide A (Snrpa), mRNA	1.65321	0.133706	0.0672022	1.75992	0.174554	0.0185998
NM_001106380	Ube2g2	ubiquitin-conjugating enzyme E2G 2 (Ube2g2), mRNA	1.58259	0.2558	0.0746426	1.7588	0.217872	0.010354
NM_131911	Anp32b	acidic (leucine-rich) nuclear phosphoprotein 32 family, member B (Anp32b), mRNA	1.47901	0.233355	0.112027	1.75759	0.337215	0.00621851
NM_053800	Txn1	thioredoxin 1 (Txn1), mRNA	1.61715	0.143666	0.0549115	1.75692	0.209971	0.0105715
NM_001107091	Sema5b	sema domain, seven thrombospondin repeats (type 1 and type 1-like), transmembrane domain (TM) and short cytoplasmic domain, (semaphorin) 5B (Sema5b), mRNA	1.44305	0.258375	0.193755	1.75622	0.252408	0.0149357
NM_030867	Nfkbib	nuclear factor of kappa light polypeptide gene enhancer in B-cells inhibitor, beta (Nfkbib), mRNA	1.71479	0.174845	0.0598486	1.75492	0.156156	0.0243633
NM_001271181	Ociad2	OCIA domain containing 2 (Ociad2), mRNA	1.59375	0.267173	0.0543568	1.74974	0.243015	0.0108439
NM_001024989	Trex1	three prime repair exonuclease 1 (Trex1), mRNA	1.48891	0.199324	0.194017	1.74698	0.231791	0.0344392
NM_031563	Ybx1	Y box binding protein 1 (Ybx1), mRNA	1.49666	0.218025	0.093071	1.74475	0.185617	0.00825836
NM_013141	Ppard	peroxisome proliferator-activated receptor delta (Ppard), mRNA	1.50778	0.179534	0.10615	1.74368	0.195042	0.0135268
NM_153624	Npc1	Niemann-Pick disease, type C1 (Npc1), mRNA	1.51788	0.347426	0.140887	1.74329	0.423094	0.0245633
NM_031803	Gmeb2	glucocorticoid modulatory element binding protein 2 (Gmeb2), mRNA	1.4805	0.205187	0.242851	1.73888	0.194242	0.0493965
NM_017284	Psmb2	proteasome (prosome, macropain) subunit, beta type 2 (Psmb2), mRNA	1.57796	0.369241	0.0606529	1.7387	0.346906	0.00901788
NM_001014188	Isy1	ISY1 splicing factor homolog (S. cerevisiae) (Isy1), mRNA	1.62476	0.140266	0.0657304	1.73604	0.187728	0.0181813
NM_001024306	Gar1	GAR1 ribonucleoprotein (Gar1), mRNA	1.53398	0.253605	0.148672	1.73207	0.325529	0.0295772
NM_022229	Hspd1	heat shock protein 1 (chaperonin) (Hspd1), mRNA	1.58304	0.242107	0.0743312	1.73185	0.255117	0.0120994
NM_001271323	Snrpa1	small nuclear ribonucleoprotein polypeptide A' (Snrpa1), mRNA	1.4642	0.0774728	0.178526	1.73064	0.168571	0.0190749
NM_017138	Rpsa	ribosomal protein SA (Rpsa), mRNA	1.47331	0.20301	0.145157	1.72952	0.304833	0.0137561
NM_001168653	Pwp2	PWP2 periodic tryptophan protein homolog (yeast) (Pwp2), mRNA	1.40677	0.168182	0.19899	1.72468	0.178332	0.0146948
NM_001006996	Ddx18	DEAD (Asp-Glu-Ala-Asp) box polypeptide 18 (Ddx18), mRNA	1.5768	0.157939	0.0891715	1.72395	0.16838	0.021183
NM_001024779	Cyp2u1	cytochrome P450, family 2, subfamily u, polypeptide 1 (Cyp2u1), mRNA	1.54932	0.23513	0.148672	1.72242	0.28158	0.0354447
NM_001008381	Ube2f	ubiquitin-conjugating enzyme E2F (putative) (Ube2f), mRNA	1.52322	0.346081	0.118766	1.72175	0.355209	0.017343
NM_001039608	Mcmbp	similar to cDNA sequence BC025641 (RGD1306730), mRNA	1.47148	0.0678651	0.140469	1.7201	0.122354	0.0142223
NM_001037348	Aimp2	aminoacyl tRNA synthetase complex-interacting multifunctional protein 2 (Aimp2), mRNA	1.55476	0.359803	0.109412	1.71917	0.375185	0.0228018
NM_001109411	Ppapdc1b	phosphatidic acid phosphatase type 2 domain containing 1B (Ppapdc1b), mRNA	1.59284	0.354234	0.103806	1.71816	0.168541	0.0247194
NM_131914	Cav2	caveolin 2 (Cav2), mRNA	1.59799	0.492683	0.0950628	1.71693	0.441183	0.0241623
NM_001014255	Aph1a	APH1A gamma secretase subunit (Aph1a), mRNA	1.56794	0.338803	0.0674836	1.71639	0.382566	0.0110776
NM_022509	Smn1	survival of motor neuron 1, telomeric (Smn1), mRNA	1.55653	0.358596	0.0986569	1.71595	0.303051	0.0229584
NM_019193	Sox10	SRY (sex determining region Y)-box 10 (Sox10), mRNA	1.36497	0.148342	0.246089	1.71515	0.428214	0.0151293
NM_001127484	Wbp1l	WW domain binding protein 1-like (Wbp1l), mRNA	1.33416	0.175639	0.286921	1.71328	0.300043	0.0128244
NM_133606	Ehhadh	enoyl-CoA, hydratase/3-hydroxyacyl CoA dehydrogenase (Ehhadh), mRNA	1.42271	0.497535	0.230476	1.71264	0.557652	0.0270356
NM_001012470	Irf2bpl	interferon regulatory factor 2 binding protein-like (Irf2bpl), mRNA	1.54654	0.215511	0.0647218	1.71163	0.238669	0.0085066
NM_012959	Gfra1	GDNF family receptor alpha 1 (Gfra1), mRNA	1.36364	0.318893	0.251975	1.71111	0.340343	0.0151293
NM_001004203	Mcm7	minichromosome maintenance complex component 7 (Mcm7), mRNA	1.39899	0.253136	0.232477	1.70944	0.368407	0.020375
NM_001108566	Ostc	oligosaccharyltransferase complex subunit (non-catalytic) (Ostc), mRNA	1.52198	0.282473	0.0968806	1.70884	0.297237	0.0115655
NM_017258	Btg1	B-cell translocation gene 1, anti-proliferative (Btg1), mRNA	1.47146	0.261038	0.130609	1.70874	0.153888	0.0113139
NM_001008773	Eif1a	eukaryotic translation initiation factor 1A (Eif1a), mRNA	1.58335	0.310424	0.0712408	1.70811	0.332357	0.0185998
NM_001115023	Ddx49	DEAD (Asp-Glu-Ala-Asp) box polypeptide 49 (Ddx49), mRNA	1.57924	0.210702	0.0678888	1.70801	0.204342	0.0201441
NM_001106187	Sf3b3	splicing factor 3b, subunit 3 (Sf3b3), mRNA	1.49074	0.377744	0.0950628	1.70762	0.407005	0.0135268
NM_001107824	Ddx31	DEAD (Asp-Glu-Ala-Asp) box polypeptide 31 (Ddx31), mRNA	1.48557	0.190815	0.179201	1.70761	0.187286	0.0354447
NM_001105777	Rars	arginyl-tRNA synthetase (Rars), mRNA	1.46732	0.137561	0.139872	1.70617	0.178333	0.0149357
NM_001007619	Tmed5	transmembrane emp24 protein transport domain containing 5 (Tmed5), mRNA	1.60099	0.180132	0.0758394	1.7054	0.178896	0.0155629
NM_053662	Ccnl1	cyclin L1 (Ccnl1), mRNA	1.59315	0.615876	0.0815513	1.70447	0.537839	0.0162739
NM_001106204	Rnf217	ring finger protein 217 (Rnf217), mRNA	1.36458	0.179099	0.32108	1.70333	0.258499	0.0374797
NM_001024368	Slc10a3	solute carrier family 10, member 3 (Slc10a3), mRNA	1.6632	0.173856	0.0817458	1.70291	0.218272	0.0482241
NM_017025	Ldha	lactate dehydrogenase A (Ldha), mRNA	1.59701	0.271598	0.0504016	1.7027	0.312144	0.0085066
NM_001039587	Wdr45b	WD repeat domain 45B (Wdr45b), mRNA	1.53433	0.24983	0.0938913	1.70155	0.311825	0.0226235
NM_001106997	Maml1	mastermind like 1 (Drosophila) (Maml1), mRNA	1.62641	0.100336	0.0678888	1.70088	0.0883296	0.0260067
NM_001033852; NM_053492	Slc44a1	solute carrier family 44, member 1 (Slc44a1), transcript variant 1, mRNA; solute carrier family 44 (choline transporter), member 1 (Slc44a1), transcript variant 2, mRNA	1.5351	0.132328	0.0944577	1.69845	0.359507	0.018387
NM_001106586	Irf5	interferon regulatory factor 5 (Irf5), mRNA	1.67103	0.316246	0.0676377	1.69694	0.350009	0.0418732
NM_001106033	Efs	embryonal Fyn-associated substrate (Efs), mRNA	1.46843	0.107231	0.174347	1.6968	0.274467	0.02579
NM_001024355	Ccdc134	coiled-coil domain containing 134 (Ccdc134), mRNA	1.3335	0.293087	0.348103	1.6961	0.355952	0.02858
NM_199112	Cnppd1	cyclin Pas1/PHO80 domain containing 1 (Cnppd1), mRNA	1.51366	0.330236	0.0970868	1.69505	0.350994	0.0169304
NM_001130537	Zbtb39	zinc finger and BTB domain containing 39 (Zbtb39), mRNA	1.42199	0.302518	0.201106	1.69501	0.341491	0.0253659
NM_001191863	Fkbp4	FK506 binding protein 4 (Fkbp4), mRNA	1.46956	0.275175	0.140795	1.69323	0.253504	0.0135268
NM_023090	Epas1	endothelial PAS domain protein 1 (Epas1), mRNA	1.54119	0.21268	0.0766341	1.69285	0.154396	0.0118208
NM_001169116	Elmsan1	similar to transcriptional regulating protein 132 (RGD1306119), mRNA	1.60248	0.358138	0.0660727	1.69128	0.391557	0.0217687
NM_001004272	Phf23	PHD finger protein 23 (Phf23), mRNA	1.37226	0.181452	0.247057	1.6912	0.247387	0.0181813
NM_199388	Dpagt1	dolichyl-phosphate (UDP-N-acetylglucosamine) N-acetylglucosaminephosphotransferase 1 (GlcNAc-1-P transferase) (Dpagt1), mRNA	1.54047	0.247314	0.0794203	1.69079	0.256314	0.0162739
NM_019249	Ptprf	protein tyrosine phosphatase, receptor type, F (Ptprf), mRNA	1.4677	0.136516	0.128093	1.69033	0.150395	0.010354
NM_001008309	Btf3	basic transcription factor 3 (Btf3), mRNA	1.51097	0.297484	0.0879712	1.69022	0.235501	0.0085066
NM_139114	Rpl15	ribosomal protein L15 (Rpl15), mRNA	1.40951	0.457416	0.192706	1.6861	0.440059	0.0142223
NM_001001513	Tnfsf12	tumor necrosis factor ligand superfamily member 12 (Tnfsf12), mRNA	1.68338	0.248337	0.0524035	1.686	0.340393	0.0281864
NM_001007724	Dcakd	dephospho-CoA kinase domain containing (Dcakd), mRNA	1.53028	0.220739	0.0938913	1.68594	0.165586	0.0190749
NM_001102381	Nts	neurotensin (Nts), mRNA	1.67029	0.489737	0.103098	1.68553	0.413652	0.0480499
NM_001008765	Igtp	no definition	1.25673	0.305419	0.495582	1.68533	0.274797	0.0344392
NM_001107596	Tmem2	transmembrane protein 2 (Tmem2), mRNA	1.30434	0.227877	0.391024	1.68509	0.394011	0.0349516
NM_053849	Pdia4	protein disulfide isomerase family A, member 4 (Pdia4), mRNA	1.52018	0.126511	0.0826078	1.68335	0.151715	0.0144595
NM_001012190	Ubap1	ubiquitin-associated protein 1 (Ubap1), mRNA	1.49213	0.163811	0.103713	1.68335	0.07368	0.0167133
NM_053457	Cldn11	claudin 11 (Cldn11), mRNA	1.42239	0.169443	0.176688	1.68128	0.432328	0.0194917
NM_012838	Cstb	cystatin B (stefin B) (Cstb), mRNA	1.49446	0.23803	0.114559	1.68122	0.19528	0.0115655
NM_001107498	Samd4b	sterile alpha motif domain containing 4B (Samd4b), mRNA	1.41727	0.226895	0.170757	1.68097	0.194104	0.0123305
NM_001100547	Dusp7	dual specificity phosphatase 7 (Dusp7), mRNA	1.42962	0.197208	0.16356	1.67917	0.13682	0.0123305
NM_031823	Wfs1	Wolfram syndrome 1 (wolframin) (Wfs1), mRNA	1.3692	0.308252	0.26551	1.67692	0.569027	0.0229584
NM_001105845	Plcd3	phospholipase C, delta 3 (Plcd3), mRNA	1.56936	0.173974	0.111588	1.67674	0.131546	0.0413615
NM_001106569	Psmd5	proteasome (prosome, macropain) 26S subunit, non-ATPase, 5 (Psmd5), mRNA	1.40835	0.0868197	0.193336	1.67558	0.104188	0.0193111
NM_199380	Eif2s2	eukaryotic translation initiation factor 2, subunit 2 beta (Eif2s2), mRNA	1.36992	0.146308	0.232161	1.67336	0.0882872	0.0133298
NM_080577	Nploc4	nuclear protein localization 4 homolog (S. cerevisiae) (Nploc4), mRNA	1.54834	0.425225	0.0659428	1.67329	0.402588	0.017343
NM_001170487	Myrf	myelin regulatory factor (Myrf), mRNA	1.48851	0.146324	0.114519	1.67287	0.408668	0.0194917
NM_024388	Nr4a1	nuclear receptor subfamily 4, group A, member 1 (Nr4a1), mRNA	0.949108	0.251567	0.89443	1.67271	0.496883	0.0229584
NM_053720	Aatf	apoptosis antagonizing transcription factor (Aatf), mRNA	1.52782	0.145101	0.144979	1.66902	0.102882	0.0420273
NM_001137646	Zfp259	zinc finger protein 259 (Zfp259), mRNA	1.40622	0.263095	0.199597	1.66874	0.273249	0.0157572
NM_001004223	Eef1g	eukaryotic translation elongation factor 1 gamma (Eef1g), mRNA	1.4544	0.372102	0.156857	1.66794	0.350731	0.0210045
NM_001012143	Jmjd6	jumonji domain containing 6 (Jmjd6), mRNA	1.39377	0.213598	0.257335	1.66597	0.307987	0.0273446
NM_001108325	Med15	mediator complex subunit 15 (Med15), mRNA	1.43958	0.113053	0.14061	1.66576	0.204197	0.0175213
NM_023098	Nup62	nucleoporin 62 (Nup62), mRNA	1.43767	0.263277	0.166793	1.66556	0.26191	0.0226235
NM_001108620	Nup205	nucleoporin 205 (Nup205), mRNA	1.4704	0.103006	0.15338	1.66555	0.162993	0.0273446
NM_001169127	Tspan14	tetraspanin 14 (Tspan14), mRNA	1.60472	0.191713	0.0650685	1.66535	0.212164	0.0299495
NM_001100475	Hip1	huntingtin interacting protein 1 (Hip1), mRNA	1.32556	0.208226	0.290151	1.66516	0.204025	0.015328
NM_001107157	Dtx2	deltex 2, E3 ubiquitin ligase (Dtx2), mRNA	1.57141	0.245592	0.134138	1.66508	0.238195	0.0486055
NM_017070	Srd5a1	steroid-5-alpha-reductase, alpha polypeptide 1 (3-oxo-5 alpha-steroid delta 4-dehydrogenase alpha 1) (Srd5a1), mRNA	1.54916	0.327961	0.0948145	1.66498	0.256893	0.0229584
NM_001108393	Zmiz1	zinc finger, MIZ-type containing 1 (Zmiz1), mRNA	1.43234	0.137881	0.146263	1.66449	0.125961	0.015328
NM_012948	Emd	emerin (Emd), mRNA	1.6794	0.271138	0.0638619	1.66128	0.277415	0.0386175
NM_212534	Mrps18b	mitochondrial ribosomal protein S18B (Mrps18b), mRNA	1.52915	0.267874	0.100385	1.66034	0.254975	0.0231545
NM_001134464	Llph	LLP homolog, long-term synaptic facilitation (Aplysia) (Llph), mRNA	1.47	0.20555	0.167938	1.65874	0.221328	0.037117
NM_001004078	Cct5	chaperonin containing Tcp1, subunit 5 (epsilon) (Cct5), mRNA	1.38129	0.17559	0.201492	1.65865	0.146748	0.0130747
NM_001044284	Tsc22d4	TSC22 domain family, member 4 (Tsc22d4), mRNA	1.34084	0.201344	0.273385	1.65772	0.252215	0.0135268
NM_001007629	Nutf2	nuclear transport factor 2 (Nutf2), mRNA	1.43018	0.269749	0.157392	1.65768	0.262904	0.0130747
NM_001013152	Rcl1	RNA terminal phosphate cyclase-like 1 (Rcl1), mRNA	1.50344	0.159503	0.140703	1.65656	0.225397	0.0399347
NM_012823	Anxa3	annexin A3 (Anxa3), mRNA	1.44186	0.0581357	0.138707	1.65603	0.0305296	0.017343
NM_001107442	Taf5l	TAF5-like RNA polymerase II, p300/CBP-associated factor (PCAF)-associated factor (Taf5l), mRNA	1.58743	0.137947	0.0824175	1.6538	0.171939	0.0357331
NM_022934	Dnaja1	DnaJ (Hsp40) homolog, subfamily A, member 1 (Dnaja1), mRNA	1.62921	0.346182	0.0619473	1.65267	0.356669	0.0226235
NM_133565	G3bp1	GTPase activating protein (SH3 domain) binding protein 1 (G3bp1), mRNA	1.42637	0.243269	0.156936	1.65148	0.234865	0.0133298
NM_001033069	Eif4ebp2	eukaryotic translation initiation factor 4E binding protein 2 (Eif4ebp2), mRNA	1.54536	0.322952	0.0913732	1.64924	0.310459	0.0255727
NM_001001517	Rnf114	ring finger protein 114 (Rnf114), mRNA	1.44717	0.296875	0.154924	1.64883	0.322921	0.023929
NM_001135020	Sec61g	SEC61, gamma subunit (Sec61g), mRNA	1.30674	0.292246	0.350746	1.64839	0.421181	0.0264498
NM_001008305	Eif1ad	eukaryotic translation initiation factor 1A domain containing (Eif1ad), mRNA	1.44874	0.339472	0.187867	1.64814	0.3351	0.0310752
NM_001024801	Zw10	zw10 kinetochore protein (Zw10), mRNA	1.34136	0.214933	0.349289	1.64741	0.224178	0.0475258
NM_001007797	Arrdc3	arrestin domain containing 3 (Arrdc3), mRNA	1.71167	0.596277	0.0564495	1.64735	0.52361	0.0493965
NM_001011997	Tmod3	tropomodulin 3 (Tmod3), mRNA	1.60228	0.279181	0.0717671	1.64577	0.289304	0.0345739
NM_031749	Gcs1	glucosidase 1 (Gcs1), mRNA	1.55945	0.108323	0.100483	1.64418	0.163061	0.0382761
NM_012931	Bcar1	breast cancer anti-estrogen resistance 1 (Bcar1), mRNA	1.47694	0.109601	0.115145	1.6419	0.160287	0.0190749
NM_001107315	Pragmin	pragma of Rnd2 (Pragmin), mRNA	1.57632	0.163241	0.0672022	1.64117	0.151108	0.0245633
NM_001108403	Nsun2	NOP2/Sun RNA methyltransferase family, member 2 (Nsun2), mRNA	1.56515	0.156367	0.0668361	1.64088	0.083068	0.0188467
NM_001025272	Pgam5	phosphoglycerate mutase family member 5 (Pgam5), mRNA	1.4822	0.156287	0.123032	1.64083	0.18264	0.0277431
NM_182814	Cct4	chaperonin containing Tcp1, subunit 4 (delta) (Cct4), mRNA	1.3745	0.137212	0.228664	1.64031	0.111672	0.0201441
NM_001011986	Sf3a2	splicing factor 3a, subunit 2 (Sf3a2), mRNA	1.57885	0.224491	0.0716209	1.64029	0.20576	0.0226235
NM_001009357	Rqcd1	Rcd1 required for cell differentiation1 homolog (S. pombe) (Rqcd1), mRNA	1.34308	0.17012	0.284292	1.63904	0.197061	0.0287879
NM_001100740	Mta2	metastasis associated 1 family, member 2 (Mta2), mRNA	1.47991	0.159347	0.10848	1.63606	0.205414	0.0237265
NM_001008521	Twf1	twinfilin actin-binding protein 1 (Twf1), mRNA	1.58058	0.346057	0.0717671	1.63528	0.36274	0.0273446
NM_001106226	Gltscr1	glioma tumor suppressor candidate region gene 1 (Gltscr1), mRNA	1.52984	0.171971	0.0972246	1.63486	0.180711	0.0275442
NM_001011891	Nubp2	nucleotide binding protein 2 (Nubp2), mRNA	1.48696	0.19277	0.162489	1.63472	0.234028	0.0433236
NM_001047095	Nop16	NOP16 nucleolar protein (Nop16), mRNA	1.51976	0.294145	0.115728	1.63342	0.312113	0.0303693
NM_031104	Rpl22	ribosomal protein L22 (Rpl22), mRNA	1.26482	0.131894	0.404751	1.63215	0.129841	0.020605
NM_001004210; NM_001271731	Xbp1	X-box binding protein 1 (Xbp1), transcript variant 1, mRNA; no definition	1.4327	0.20498	0.14911	1.6298	0.149764	0.0199216
NM_057115	Ptpn12	protein tyrosine phosphatase, non-receptor type 12 (Ptpn12), mRNA	1.47559	0.304893	0.142739	1.62884	0.324836	0.0325953
NM_001015021	Dnajb11	DnaJ (Hsp40) homolog, subfamily B, member 11 (Dnajb11), mRNA	1.48134	0.168315	0.119801	1.62759	0.102811	0.0228018
NM_001106238	Pak4	p21 protein (Cdc42/Rac)-activated kinase 4 (Pak4), mRNA	1.54372	0.133161	0.114245	1.62638	0.129893	0.0465046
NM_213557	Rps18	ribosomal protein S18 (Rps18), mRNA	1.28575	0.172463	0.371282	1.62567	0.168528	0.0219912
NM_001034146	Usp10	ubiquitin specific peptidase 10 (Usp10), mRNA	1.40448	0.279052	0.196496	1.62535	0.299068	0.0283836
NM_001109425	Zfp703	zinc finger protein 703 (Zfp703), mRNA	1.33259	0.201183	0.310397	1.6248	0.327268	0.0325953
NM_031136	Tmsb4x	thymosin, beta 4, X chromosome (Tmsb4x), mRNA	1.27083	0.265712	0.455164	1.62429	0.308568	0.0376604
NM_022949	Rpl14	ribosomal protein L14 (Rpl14), mRNA	1.38938	0.305738	0.21422	1.62194	0.407071	0.0253659
NM_001191877	Pwp1	PWP1 homolog (S. cerevisiae) (Pwp1), mRNA	1.24016	0.0950898	0.505681	1.62091	0.131079	0.0486055
NM_017059	Bax	Bcl2-associated X protein (Bax), mRNA	1.38793	0.0776906	0.228545	1.61858	0.150668	0.0374797
NM_153316	Slc35e4	solute carrier family 35, member E4 (Slc35e4), mRNA	1.29702	0.162731	0.363297	1.61691	0.201104	0.032296
NM_001017537	Tex261	testis expressed 261 (Tex261), mRNA	1.62548	0.246599	0.0554618	1.61335	0.286513	0.0369781
NM_131913	Xpnpep1	X-prolyl aminopeptidase (aminopeptidase P) 1, soluble (Xpnpep1), mRNA	1.54616	0.258922	0.0783622	1.61273	0.272004	0.0247194
NM_001108848	Elavl1	ELAV like RNA binding protein 1 (Elavl1), mRNA	1.32867	0.211861	0.307948	1.61195	0.264897	0.0295772
NM_001024268	Lig1	ligase I, DNA, ATP-dependent (Lig1), mRNA	1.49616	0.313021	0.114559	1.61188	0.21576	0.0321387
NM_001127548	Traf7	TNF receptor-associated factor 7, E3 ubiquitin protein ligase (Traf7), mRNA	1.42221	0.0969704	0.182994	1.6117	0.142789	0.0297451
NM_001030034	Rhbdf1	rhomboid 5 homolog 1 (Drosophila) (Rhbdf1), mRNA	1.64178	0.144938	0.0706259	1.61077	0.051655	0.0461507
NM_001270843; NM_022944	Inppl1	no definition; no definition	1.36346	0.0472071	0.234717	1.61037	0.0894628	0.0235127
NM_133406	Agpat4	1-acylglycerol-3-phosphate O-acyltransferase 4 (Agpat4), mRNA	1.43631	0.22273	0.148148	1.60885	0.248943	0.0264498
NM_138509	Mapre1	microtubule-associated protein, RP/EB family, member 1 (Mapre1), mRNA	1.45884	0.163705	0.134292	1.60786	0.098317	0.02579
NM_053439	Ran	RAN, member RAS oncogene family (Ran), mRNA	1.48313	0.196571	0.105494	1.60781	0.188393	0.0217687
NM_001100983; NM_001109484; NM_001109486	Myl6l	myosin, light polypeptide 6, alkali, smooth muscle and non-muscle-like (Myl6l), mRNA; myosin, light chain 6, alkali, smooth muscle and non-muscle (Myl6), mRNA; no definition	1.40739	0.145007	0.198633	1.60705	0.149672	0.0327901
NM_001107789	Hm13	histocompatibility minor 13 (Hm13), mRNA	1.59649	0.185374	0.0574675	1.60677	0.202282	0.0335374
NM_001039034	Wdr5	WD repeat domain 5 (Wdr5), mRNA	1.36781	0.235938	0.245765	1.60526	0.261341	0.0321387
NM_080402	Ryk	receptor-like tyrosine kinase (Ryk), mRNA	1.29669	0.118056	0.376721	1.60328	0.0800032	0.043173
NM_031722	Tmed2	transmembrane emp24 domain trafficking protein 2 (Tmed2), mRNA	1.48355	0.207974	0.110103	1.60098	0.167045	0.0243633
NM_001013922	RGD1307752	similar to RIKEN cDNA 1110008F13 (RGD1307752), mRNA	1.38393	0.24001	0.229016	1.60055	0.235902	0.0324527
NM_145094	Rab31	RAB31, member RAS oncogene family (Rab31), mRNA	1.3674	0.273193	0.225276	1.60045	0.255848	0.0272023
NM_001107576	Ints5	integrator complex subunit 5 (Ints5), mRNA	1.50113	0.481672	0.15747	1.60031	0.430423	0.0493965
NM_001012104	Ddost	no definition	1.52407	0.33472	0.0948145	1.59661	0.320407	0.0353135
NM_001106402	Lhfpl2	lipoma HMGIC fusion partner-like 2 (Lhfpl2), mRNA	1.37323	0.281956	0.240803	1.59445	0.313005	0.0343174
NM_134413	Nacc1	nucleus accumbens associated 1, BEN and BTB (POZ) domain containing (Nacc1), mRNA	1.32356	0.208231	0.313185	1.59443	0.161845	0.0295772
NM_001127551	Lrch4	leucine-rich repeats and calponin homology (CH) domain containing 4 (Lrch4), mRNA	1.65874	0.229142	0.0564495	1.59351	0.119133	0.0415169
NM_012766	Ccnd3	cyclin D3 (Ccnd3), mRNA	1.59492	0.154425	0.0580486	1.59309	0.230932	0.0339487
NM_001007722	Hba2	hemoglobin, alpha 2 (Hba2), mRNA	1.483	0.461718	0.12639	1.59185	0.61989	0.0360046
NM_001013191	Cbfb	core-binding factor, beta subunit (Cbfb), mRNA	1.49835	0.337829	0.137214	1.59077	0.275728	0.0466812
NM_001106537	Ttpal	tocopherol (alpha) transfer protein-like (Ttpal), mRNA	1.47093	0.465319	0.138248	1.58812	0.464128	0.0359043
NM_001271066; NM_001271067; NM_012984	Myo9b	no definition; no definition; myosin IXb (Myo9b), transcript variant 3, mRNA	1.60155	0.266754	0.0504016	1.58752	0.279744	0.02858
NM_001013158	B3galnt1	beta-1,3-N-acetylgalactosaminyltransferase 1 (globoside blood group) (B3galnt1), mRNA	1.61366	0.247714	0.0547762	1.58636	0.238925	0.0341538
NM_001106131	Ctdp1	CTD (carboxy-terminal domain, RNA polymerase II, polypeptide A) phosphatase, subunit 1 (Ctdp1), mRNA	1.3213	0.0534498	0.311398	1.5861	0.0507003	0.0381267
NM_001011929	Sh3glb1	SH3-domain GRB2-like endophilin B1 (Sh3glb1), mRNA	1.40111	0.262608	0.20723	1.58605	0.265323	0.0310752
NM_057097	Vamp3	vesicle-associated membrane protein 3 (Vamp3), mRNA	1.40144	0.196533	0.179201	1.58396	0.163291	0.0319544
NM_001037195	Rhog	ras homolog family member G (Rhog), mRNA	1.44071	0.21173	0.16183	1.58383	0.315429	0.0335374
NM_012992	Npm1	nucleophosmin (nucleolar phosphoprotein B23, numatrin) (Npm1), mRNA	1.39525	0.112884	0.219179	1.58376	0.13033	0.0339487
NM_001134559	Gpatch2l	G patch domain containing 2-like (Gpatch2l), mRNA	1.3503	0.376727	0.294094	1.58223	0.352457	0.0491407
NM_001109060	Stard13	StAR-related lipid transfer (START) domain containing 13 (Stard13), mRNA	1.65343	0.150825	0.0549115	1.57956	0.236904	0.0459566
NM_012875	Rpl39	ribosomal protein L39 (Rpl39), mRNA	1.2118	0.260484	0.512837	1.57952	0.345742	0.0344392
NM_001105770	Zfp598	zinc finger protein 598 (Zfp598), mRNA	1.53756	0.15508	0.0792878	1.5794	0.160831	0.0392053
NM_001106079	Atp13a1	ATPase type 13A1 (Atp13a1), mRNA	1.59467	0.103235	0.0564495	1.57878	0.0957383	0.0366125
NM_001107490	Cic	capicua transcriptional repressor (Cic), mRNA	1.42217	0.168916	0.182994	1.57644	0.19575	0.0345739
NM_030858	Smad7	SMAD family member 7 (Smad7), mRNA	1.31988	0.178244	0.307648	1.57599	0.161115	0.0344392
NM_001024295	Sumo3	small ubiquitin-like modifier 3 (Sumo3), mRNA	1.53288	0.399214	0.0731289	1.57445	0.353835	0.032296
NM_001113223; NM_033234	LOC100134871	beta globin minor gene (LOC100134871), mRNA; hemoglobin, beta (Hbb), mRNA	1.34362	0.411329	0.286531	1.57298	0.677959	0.0470335
NM_001134780	Parvb	parvin, beta (Parvb), mRNA	1.59303	0.256045	0.0543568	1.57219	0.225955	0.0325953
NM_001013035	Phb2	prohibitin 2 (Phb2), mRNA	1.49873	0.160007	0.0973272	1.5697	0.13522	0.0351258
NM_001106066	Pgls	6-phosphogluconolactonase (Pgls), mRNA	1.21387	0.222519	0.532932	1.56844	0.200334	0.0457958
NM_001033898; NM_022535	Calu	calumenin (Calu), transcript variant 2, mRNA; calumenin (Calu), transcript variant 1, mRNA	1.5941	0.176581	0.0605348	1.56791	0.158581	0.0357331
NM_001109456	Sec24c	SEC24 family member C (Sec24c), mRNA	1.47707	0.188352	0.104451	1.56754	0.175366	0.0354447
NM_130432	Rps13	ribosomal protein S13 (Rps13), mRNA	1.40193	0.240866	0.184015	1.56608	0.2709	0.0345739
NM_001037791	Wdr43	WD repeat domain 43 (Wdr43), mRNA	1.51611	0.118406	0.109089	1.5652	0.151455	0.0497212
NM_031833	Nme2	NME/NM23 nucleoside diphosphate kinase 2 (Nme2), mRNA	1.36653	0.124977	0.233715	1.56242	0.108525	0.0381267
NM_171995	Ddb1	damage-specific DNA binding protein 1, 127kDa (Ddb1), mRNA	1.48276	0.370852	0.129157	1.55604	0.358718	0.0423499
NM_134334	Ctsd	cathepsin D (Ctsd), mRNA	1.55251	0.276499	0.0867892	1.55491	0.32791	0.0470335
NM_172036	Gabarap	GABA(A) receptor-associated protein (Gabarap), mRNA	1.43612	0.369906	0.142153	1.55452	0.351501	0.0444633
NM_001008326	Rexo2	RNA exonuclease 2 (Rexo2), mRNA	1.49375	0.17605	0.107256	1.55251	0.137072	0.0410339
NM_001044228	Pes1	pescadillo ribosomal biogenesis factor 1 (Pes1), mRNA	1.30371	0.123162	0.342272	1.55157	0.125297	0.0425026
NM_001166022; NM_013137	Ddr1	discoidin domain receptor tyrosine kinase 1 (Ddr1), transcript variant 2, mRNA; discoidin domain receptor tyrosine kinase 1 (Ddr1), transcript variant 1, mRNA	1.54762	0.125825	0.067357	1.5502	0.336148	0.0437889
NM_181090	Slc38a2	solute carrier family 38, member 2 (Slc38a2), mRNA	1.13884	0.165239	0.686776	1.54875	0.178312	0.0388977
NM_022514	Rpl27	ribosomal protein L27 (Rpl27), mRNA	1.23837	0.26071	0.462701	1.54801	0.282486	0.0344392
NM_001105837	Eif1	eukaryotic translation initiation factor 1 (Eif1), mRNA	1.30961	0.359229	0.337992	1.54759	0.337316	0.0447902
NM_001008344	Etf1	eukaryotic translation termination factor 1 (Etf1), mRNA	1.5091	0.224061	0.099509	1.54728	0.25124	0.0434898
NM_199091	Cct3	chaperonin containing Tcp1, subunit 3 (gamma) (Cct3), mRNA	1.40369	0.161753	0.176154	1.54533	0.148298	0.0428385
NM_001108799	Eef1b2	eukaryotic translation elongation factor 1 beta 2 (Eef1b2), mRNA	1.35663	0.204475	0.23477	1.54406	0.160444	0.0391038
NM_001107928	Ubap2	no definition	1.37728	0.174211	0.209297	1.54008	0.140987	0.0413615
NM_013199	Dnm2	dynamin 2 (Dnm2), mRNA	1.36099	0.1035	0.235053	1.53674	0.152998	0.0433236
NM_053522	Rhoq	ras homolog family member Q (Rhoq), mRNA	1.53203	0.236841	0.0873656	1.53587	0.14949	0.0475258
NM_031629	Psmb4	proteasome (prosome, macropain) subunit, beta type 4 (Psmb4), mRNA	1.35117	0.225046	0.254728	1.52636	0.294316	0.0463446
NM_017006	G6pd	glucose-6-phosphate dehydrogenase (G6pd), mRNA	1.48271	0.144509	0.103489	1.51693	0.199536	0.0473506
NM_001109134	RGD1559896	similar to RIKEN cDNA 2310022B05 (RGD1559896), mRNA	0.636928	0.114704	0.0553282	0.660388	0.0496687	0.0483285
NM_130428	Sdha	succinate dehydrogenase complex, subunit A, flavoprotein (Fp) (Sdha), mRNA	0.682797	0.0494503	0.121733	0.660088	0.040126	0.0482241
NM_053471	Sema6b	sema domain, transmembrane domain (TM), and cytoplasmic domain, (semaphorin) 6B (Sema6b), mRNA	0.669204	0.0449984	0.110461	0.652834	0.0475703	0.0483285
NM_017049	Slc4a3	solute carrier family 4 (anion exchanger), member 3 (Slc4a3), mRNA	0.693805	0.0404881	0.145512	0.652643	0.0520378	0.0437889
NM_001105998	Ccni	cyclin I (Ccni), mRNA	0.630889	0.141341	0.0554618	0.652634	0.0556799	0.0408464
NM_001135698	Ypel3	yippee-like 3 (Drosophila) (Ypel3), mRNA	0.657572	0.0485426	0.0860452	0.652397	0.0498758	0.0457958
NM_001190399; NM_138915	Caly	calcyon neuron-specific vesicular protein (Caly), transcript variant 2, mRNA; calcyon neuron-specific vesicular protein (Caly), transcript variant 1, mRNA	0.652054	0.0956136	0.0811336	0.65219	0.100261	0.0449531
NM_001191582	Cul9	cullin 9 (Cul9), mRNA	0.634259	0.0442232	0.0592517	0.651003	0.0441443	0.0470335
NM_001107481	Pnmal2	paraneoplastic Ma antigen family-like 2 (Pnmal2), mRNA	0.651048	0.0967311	0.0946726	0.650541	0.0533013	0.0436396
NM_053817	Nrxn3	neurexin 3 (Nrxn3), mRNA	0.648054	0.119124	0.0827025	0.649579	0.14273	0.0480499
NM_001100512	Gpld1	glycosylphosphatidylinositol specific phospholipase D1 (Gpld1), mRNA	0.761355	0.124616	0.321755	0.648226	0.113138	0.0483285
NM_080409	Ppfia4	protein tyrosine phosphatase, receptor type, f polypeptide (PTPRF), interacting protein (liprin), alpha 4 (Ppfia4), mRNA	0.629081	0.0585384	0.0642664	0.647649	0.0819784	0.0439702
NM_017275	Pnck	pregnancy up-regulated nonubiquitous CaM kinase (Pnck), mRNA	0.680663	0.164194	0.13941	0.646976	0.0814056	0.0497212
NM_001014138	Lrrc16b	leucine rich repeat containing 16B (Lrrc16b), mRNA	0.799322	0.212366	0.439118	0.646014	0.130932	0.0428385
NM_031602	Kcnj10	potassium inwardly-rectifying channel, subfamily J, member 10 (Kcnj10), mRNA	0.647819	0.0865821	0.07744	0.645194	0.120193	0.0457958
NM_001271045; NM_001271046; NM_017288	Scn1b	no definition; sodium channel, voltage-gated, type I, beta subunit (Scn1b), transcript variant 3, mRNA; sodium channel, voltage-gated, type I, beta subunit (Scn1b), transcript variant 2, mRNA	0.655016	0.1661	0.105822	0.644858	0.118172	0.0442993
NM_001108454	Cpne7	copine VII (Cpne7), mRNA	0.758561	0.237101	0.320145	0.64404	0.113588	0.0392053
NM_138538	Dnm3	dynamin 3 (Dnm3), mRNA	0.647948	0.119012	0.0779693	0.64344	0.0919414	0.0487608
NM_022851	Aldh5a1	aldehyde dehydrogenase 5 family, member A1 (Aldh5a1), mRNA	0.64326	0.107972	0.0657304	0.64312	0.0636103	0.0378116
NM_033235	Mdh1	malate dehydrogenase 1, NAD (soluble) (Mdh1), mRNA	0.673184	0.0561041	0.115728	0.643082	0.0525097	0.0444633
NM_019166	Syngr1	synaptogyrin 1 (Syngr1), mRNA	0.745429	0.0896685	0.281901	0.642905	0.0900817	0.0466812
NM_001011932	Btbd1	BTB (POZ) domain containing 1 (Btbd1), mRNA	0.683442	0.0841547	0.140518	0.642802	0.107876	0.0426708
NM_021748	Nsf	N-ethylmaleimide-sensitive factor (Nsf), mRNA	0.642786	0.131027	0.0921355	0.642429	0.110815	0.0459566
NM_199207	Fam21c	family with sequence similarity 21, member C (Fam21c), mRNA	0.704827	0.133885	0.165425	0.640666	0.118231	0.0382761
NM_022005	Fxyd6	FXYD domain-containing ion transport regulator 6 (Fxyd6), mRNA	0.789322	0.146057	0.425047	0.640426	0.111175	0.0434898
NM_001191645	Ulk2	unc-51 like autophagy activating kinase 2 (Ulk2), mRNA	0.682116	0.118152	0.145379	0.640216	0.119403	0.0392053
NM_001191681	Nat8l	N-acetyltransferase 8-like (Nat8l), mRNA	0.608743	0.150129	0.0549115	0.638719	0.125767	0.0404858
NM_001109388	LOC680039	hypothetical protein LOC680039 (LOC680039), mRNA	0.66601	0.0676863	0.099849	0.637929	0.0827153	0.037117
NM_031007	Adcy2	adenylate cyclase 2 (brain) (Adcy2), mRNA	0.657704	0.104015	0.0781658	0.637745	0.0995679	0.0333715
NM_031770	Gnb5	guanine nucleotide binding protein (G protein), beta 5 (Gnb5), mRNA	0.69928	0.118612	0.175202	0.637568	0.0967684	0.0446269
NM_021659	Syt7	synaptotagmin VII (Syt7), mRNA	0.684239	0.119204	0.131289	0.637539	0.113615	0.0442993
NM_130420	Trim9	tripartite motif-containing 9 (Trim9), mRNA	0.666308	0.084957	0.0918108	0.636227	0.17996	0.037117
NM_030843; NM_178345; NM_178346	Stxbp5	syntaxin binding protein 5 (tomosyn) (Stxbp5), transcript variant m, mRNA; syntaxin binding protein 5 (tomosyn) (Stxbp5), transcript variant b, mRNA; syntaxin binding protein 5 (tomosyn) (Stxbp5), transcript variant s, mRNA	0.675536	0.110966	0.135705	0.635468	0.136801	0.0483285
NM_173115	Brinp2	bone morphogenetic protein/retinoic acid inducible neural-specific 2 (Brinp2), mRNA	0.61498	0.11017	0.051853	0.635175	0.133313	0.0410339
NM_001191575	Ptpru	protein tyrosine phosphatase, receptor type, U (Ptpru), mRNA	0.689931	0.0905237	0.15833	0.6345	0.0784576	0.0476836
NM_001009353	Pla2g7	phospholipase A2, group VII (platelet-activating factor acetylhydrolase, plasma) (Pla2g7), mRNA	0.778305	0.105875	0.38028	0.634172	0.106817	0.0420273
NM_013186	Kcnb1	potassium voltage gated channel, Shab-related subfamily, member 1 (Kcnb1), mRNA	0.634626	0.063878	0.0621739	0.633961	0.0869202	0.0386175
NM_138865	Cep19	centrosomal protein 19 (Cep19), mRNA	0.627958	0.097719	0.0660727	0.633323	0.0908352	0.0408464
NM_001107384	Napg	N-ethylmaleimide-sensitive factor attachment protein, gamma (Napg), mRNA	0.712693	0.0733621	0.188671	0.633235	0.114077	0.02858
NM_001077435	Bex2	brain expressed X-linked 2 (Bex2), mRNA	0.66881	0.0688719	0.0958022	0.632959	0.0572059	0.0289831
NM_001108533	Spock2	sparc/osteonectin, cwcv and kazal-like domains proteoglycan (testican) 2 (Spock2), mRNA	0.681866	0.0768941	0.129781	0.632838	0.0375994	0.0335374
NM_053363	Clcn3	chloride channel, voltage-sensitive 3 (Clcn3), mRNA	0.749344	0.121362	0.309382	0.632744	0.10771	0.0372986
NM_001177681	Cnbd2	cyclic nucleotide binding domain containing 2 (Cnbd2), mRNA	0.622366	0.0675123	0.0519975	0.63223	0.0667704	0.0324527
NM_001108795	Tmeff2	transmembrane protein with EGF-like and two follistatin-like domains 2 (Tmeff2), mRNA	0.681029	0.116859	0.149671	0.631895	0.080817	0.0423499
NM_001011998	Fbxo9	f-box protein 9 (Fbxo9), mRNA	0.628898	0.0635724	0.0516133	0.631836	0.0211901	0.0273446
NM_001100872	Map3k9	mitogen-activated protein kinase kinase kinase 9 (Map3k9), mRNA	0.737788	0.085069	0.310397	0.63142	0.0859278	0.0486055
NM_001270619; NM_001270620; NM_033096	Ppm1b	protein phosphatase, Mg2+/Mn2+ dependent, 1B (Ppm1b), transcript variant 2, mRNA; protein phosphatase, Mg2+/Mn2+ dependent, 1B (Ppm1b), transcript variant 3, mRNA; protein phosphatase, Mg2+/Mn2+ dependent, 1B (Ppm1b), transcript variant 1, mRNA	0.651655	0.116881	0.0903912	0.63085	0.126496	0.0368098
NM_001109317	Tmem47	transmembrane protein 47 (Tmem47), mRNA	0.831192	0.269065	0.591757	0.63006	0.174506	0.0452945
NM_001100550	Slu7	SLU7 splicing factor homolog (S. cerevisiae) (Slu7), mRNA	0.681518	0.173112	0.140146	0.629814	0.157453	0.0387653
NM_012673	Thy1	Thy-1 cell surface antigen (Thy1), mRNA	0.663797	0.149087	0.111588	0.629159	0.114844	0.0360046
NM_019128	Ina	internexin neuronal intermediate filament protein, alpha (Ina), mRNA	0.713449	0.104914	0.185546	0.628399	0.0592475	0.0253659
NM_001106992	Cpeb4	cytoplasmic polyadenylation element binding protein 4 (Cpeb4), mRNA	0.759473	0.272351	0.351343	0.627933	0.216119	0.0384397
NM_001106715	Pum2	pumilio RNA-binding family member 2 (Pum2), mRNA	0.639894	0.172585	0.0816805	0.627364	0.161151	0.0392053
NM_001009967; NM_001033970	Pip5k1c	phosphatidylinositol-4-phosphate 5-kinase, type I, gamma (Pip5k1c), transcript variant c, mRNA; no definition	0.618986	0.085057	0.0510331	0.626778	0.123734	0.0344392
NM_001079940	Habp4	hyaluronan binding protein 4 (Habp4), mRNA	0.657906	0.0852034	0.081938	0.626741	0.038827	0.0273446
NM_001277056	Arfgef1	ADP-ribosylation factor guanine nucleotide-exchange factor 1(brefeldin A-inhibited) (Arfgef1), mRNA	0.723675	0.256263	0.267076	0.626484	0.200381	0.0417187
NM_001108667	Fktn	fukutin (Fktn), mRNA	0.668125	0.119454	0.144578	0.626015	0.115037	0.0418732
NM_001079891	Magee1	melanoma antigen, family E, 1 (Magee1), mRNA	0.724565	0.114558	0.213543	0.625349	0.0262485	0.0231545
NM_001037189	Nsrp1	nuclear speckle splicing regulatory protein 1 (Nsrp1), mRNA	0.766189	0.264472	0.398555	0.62513	0.212918	0.0411747
NM_001177819	LOC100362110	LRRGT00155-like (LOC100362110), mRNA	0.595447	0.213438	0.0627485	0.625092	0.180024	0.0392053
NM_001010951	Prepl	prolyl endopeptidase-like (Prepl), mRNA	0.679426	0.0636116	0.118613	0.624954	0.0390061	0.0217687
NM_001004248	Tmem30a	transmembrane protein 30A (Tmem30a), mRNA	0.746018	0.223262	0.287768	0.624223	0.181811	0.0319544
NM_012918	Cacna1a	no definition	0.662966	0.0559044	0.0859568	0.624187	0.0834518	0.0217687
NM_001173450	Aak1	AP2 associated kinase 1 (Aak1), mRNA	0.659803	0.0581432	0.076939	0.623948	0.130739	0.022444
NM_001099340	Wdr35l	WD repeat domain 35-like (Wdr35l), mRNA	0.709843	0.111517	0.205683	0.623743	0.0966158	0.0442993
NM_001081958	Gnl3l	guanine nucleotide binding protein-like 3 (nucleolar)-like (Gnl3l), mRNA	0.782421	0.197524	0.40973	0.623669	0.134918	0.0392053
NM_001107032	Usp32	ubiquitin specific peptidase 32 (Usp32), mRNA	0.737741	0.170421	0.285608	0.623639	0.148805	0.0319544
NM_001170586	Nemf	no definition	0.65569	0.142327	0.112901	0.623526	0.132193	0.0339487
NM_001163277	Jakmip3	janus kinase and microtubule interacting protein 3 (Jakmip3), mRNA	0.686537	0.0645211	0.148148	0.623319	0.105892	0.0376604
NM_053829	Mapk8	no definition	0.7152	0.109623	0.229601	0.622692	0.143928	0.0316229
NM_001044282	Mat2b	methionine adenosyltransferase II, beta (Mat2b), mRNA	0.656973	0.114711	0.0883566	0.622687	0.104747	0.0293839
NM_053875	Exoc4	no definition	0.667595	0.139579	0.138815	0.622686	0.135537	0.0374797
NM_001127490	Rfx7	regulatory factor X, 7 (Rfx7), mRNA	0.611888	0.222829	0.0688456	0.62263	0.186688	0.0446269
NM_053342	Cxxc4	CXXC finger protein 4 (Cxxc4), mRNA	0.665519	0.105885	0.140935	0.622368	0.121251	0.0359043
NM_001271084	Svip	small VCP/p97-interacting protein (Svip), mRNA	0.606831	0.0750315	0.0514204	0.622274	0.0684412	0.0356032
NM_001031627	LOC606294	hypothetical protein LOC606294 (LOC606294), mRNA	0.646089	0.0748317	0.0635368	0.622204	0.0795927	0.0272023
NM_001191864	Cspp1	centrosome and spindle pole associated protein 1 (Cspp1), mRNA	0.659342	0.217355	0.137823	0.622173	0.166618	0.0393807
NM_001139484	Zfp644	zinc finger protein 644 (Zfp644), mRNA	0.675032	0.21124	0.155987	0.621528	0.201408	0.0401389
NM_207611	Bhlhb9	basic helix-loop-helix domain containing, class B, 9 (Bhlhb9), mRNA	0.732059	0.21073	0.287573	0.621377	0.167521	0.0430219
NM_053795	Kidins220	kinase D-interacting substrate 220 (Kidins220), mRNA	0.67585	0.13056	0.134674	0.621156	0.119285	0.026845
NM_001108465	Usp29	ubiquitin specific peptidase 29 (Usp29), mRNA	0.685369	0.206158	0.16634	0.621113	0.122384	0.0347768
NM_001191094	Usp33	ubiquitin specific peptidase 33 (Usp33), mRNA	0.662641	0.151376	0.116115	0.620906	0.144314	0.0318476
NM_175597	Ssx2ip	synovial sarcoma, X breakpoint 2 interacting protein (Ssx2ip), mRNA	0.645926	0.106069	0.0827025	0.620808	0.113537	0.0388977
NM_031787	Hipk3	homeodomain interacting protein kinase 3 (Hipk3), mRNA	0.610311	0.131893	0.0508152	0.620475	0.144314	0.0329976
NM_001108278	Sat2	spermidine/spermine N1-acetyltransferase family member 2 (Sat2), mRNA	0.700525	0.0850769	0.220703	0.620361	0.065211	0.0456678
NM_001005871	Atp2b4	no definition	0.63286	0.0811648	0.0528772	0.620293	0.190377	0.0312499
NM_134363	Slc12a5	no definition	0.62927	0.074974	0.0706259	0.619868	0.0770807	0.0319544
NM_001013205	Myef2	myelin expression factor 2 (Myef2), mRNA	0.71205	0.176393	0.216244	0.618801	0.156199	0.0325953
NM_017132	Rcn2	reticulocalbin 2, EF-hand calcium binding domain (Rcn2), mRNA	0.706256	0.0884607	0.16763	0.618679	0.0798368	0.0275442
NM_001039340	Zdhhc17	zinc finger, DHHC-type containing 17 (Zdhhc17), mRNA	0.635973	0.173946	0.0859568	0.618302	0.17464	0.0357331
NM_053393	Cdh8	no definition	0.625329	0.153826	0.0891715	0.618108	0.159876	0.0404858
NM_001004282	Tmem178a	transmembrane protein 178A (Tmem178a), mRNA	0.656753	0.201194	0.133641	0.618019	0.204494	0.043173
NM_053865	Rtn1	no definition	0.63611	0.0853612	0.0922805	0.61752	0.0760222	0.0387653
NM_173309	Elavl2	ELAV (embryonic lethal, abnormal vision, Drosophila)-like 2 (Hu antigen B) (Elavl2), mRNA	0.847482	0.155097	0.622467	0.616937	0.120404	0.0386175
NM_001108238	Ankrd12	ankyrin repeat domain 12 (Ankrd12), mRNA	0.618758	0.197189	0.066625	0.616408	0.20138	0.037117
NM_001169113	Lrpap1	low density lipoprotein receptor-related protein associated protein 1 (Lrpap1), mRNA	0.667	0.0353922	0.106477	0.61636	0.0377852	0.0235127
NM_053351	Cacng2	calcium channel, voltage-dependent, gamma subunit 2 (Cacng2), mRNA	0.6353	0.0405267	0.0860452	0.616067	0.0472277	0.0327901
NM_001170597	Bai1	no definition	0.632781	0.0403513	0.0635368	0.615707	0.0409369	0.0255727
NM_019219	Rbbp9	no definition	0.781699	0.117202	0.458941	0.615459	0.0909316	0.0493965
NM_001014193	Rsrp1	arginine/serine-rich protein 1 (Rsrp1), mRNA	0.644837	0.174934	0.0703579	0.615419	0.144413	0.021183
NM_001106951	Cul4b	cullin 4B (Cul4b), mRNA	0.786719	0.23754	0.45498	0.615333	0.19185	0.0381267
NM_001007092	Clstn1	calsyntenin 1 (Clstn1), mRNA	0.63393	0.158104	0.100019	0.615326	0.144306	0.0415169
NM_001013179	Hes6	hes family bHLH transcription factor 6 (Hes6), mRNA	0.686303	0.0917818	0.203855	0.615268	0.0962039	0.0423499
NM_001108500	Pik3c2a	phosphatidylinositol-4-phosphate 3-kinase, catalytic subunit type 2 alpha (Pik3c2a), mRNA	0.603084	0.147999	0.0528772	0.615031	0.156849	0.0372986
NM_001195558	Lrrc58	leucine rich repeat containing 58 (Lrrc58), mRNA	0.589623	0.266406	0.053374	0.614344	0.231456	0.0486055
NM_022188	Robo1	roundabout, axon guidance receptor, homolog 1 (Drosophila) (Robo1), mRNA	0.640452	0.161704	0.0838676	0.613955	0.147696	0.0305469
NM_001107516	Tubgcp5	tubulin, gamma complex associated protein 5 (Tubgcp5), mRNA	0.64362	0.156958	0.114165	0.613872	0.15201	0.0430219
NM_031728	Snap91	synaptosomal-associated protein 91 (Snap91), mRNA	0.686033	0.0686561	0.123251	0.61368	0.12039	0.0217687
NM_052804	Fmr1	no definition	0.703229	0.227331	0.207782	0.613632	0.196568	0.0366125
NM_001108318	Atp6v1a	ATPase, H+ transporting, lysosomal V1 subunit A (Atp6v1a), mRNA	0.706757	0.0605902	0.188242	0.613459	0.103754	0.0229584
NM_031351	Atrn	attractin (Atrn), mRNA	0.678507	0.0430606	0.125411	0.613338	0.046383	0.0179656
NM_001047116	Rundc3b	RUN domain containing 3B (Rundc3b), mRNA	0.643719	0.103724	0.109497	0.613132	0.103686	0.0403278
NM_001107155	Tmem119	transmembrane protein 119 (Tmem119), mRNA	0.647112	0.148094	0.10747	0.612941	0.108544	0.0345739
NM_022238	Abcb9	ATP-binding cassette, subfamily B (MDR/TAP), member 9 (Abcb9), mRNA	0.625919	0.0707273	0.0652005	0.612749	0.0463446	0.0297451
NM_013145	Gnai1	no definition	0.685793	0.220994	0.155987	0.612527	0.195877	0.0262455
NM_022589	Tspan2	tetraspanin 2 (Tspan2), mRNA	0.646205	0.129895	0.100082	0.61216	0.159482	0.0349516
NM_001106158	Fam13b	family with sequence similarity 13, member B (Fam13b), mRNA	0.700204	0.103699	0.205052	0.611968	0.0890189	0.032296
NM_001191604	Ranbp2	RAN binding protein 2 (Ranbp2), mRNA	0.620615	0.225623	0.0683059	0.611869	0.222358	0.0316229
NM_012544	Ace	angiotensin I converting enzyme (Ace), mRNA	1.08306	0.52659	0.834854	0.611552	0.250306	0.0291655
NM_001024972	Arglu1	arginine and glutamate rich 1 (Arglu1), mRNA	0.661435	0.179994	0.0956611	0.611089	0.186808	0.0194917
NM_001191068	Sgcb	sarcoglycan, beta (dystrophin-associated glycoprotein) (Sgcb), mRNA	0.676851	0.157164	0.152563	0.61101	0.144081	0.0251583
NM_001191093	Rnf150	ring finger protein 150 (Rnf150), mRNA	0.632921	0.0962212	0.0996791	0.610925	0.110605	0.0478754
NM_001014273	Armcx3	armadillo repeat containing, X-linked 3 (Armcx3), mRNA	0.733356	0.126353	0.248599	0.610571	0.12788	0.0213795
NM_031018	Atf2	activating transcription factor 2 (Atf2), mRNA	0.630504	0.203279	0.104543	0.609726	0.217079	0.0369781
NM_001145840	Ganc	glucosidase, alpha; neutral C (Ganc), mRNA	0.675193	0.141601	0.185654	0.608322	0.123635	0.0483285
NM_001258011	Snhg11	small nucleolar RNA host gene 11 (non-protein coding) (Snhg11), mRNA	0.698861	0.175059	0.191121	0.608169	0.153746	0.0245633
NM_019210	Pak3	p21 protein (Cdc42/Rac)-activated kinase 3 (Pak3), mRNA	0.614873	0.127104	0.0676377	0.608131	0.11301	0.0266192
NM_001105888	Senp7	SUMO1/sentrin specific peptidase 7 (Senp7), mRNA	0.646005	0.21133	0.142153	0.607443	0.182284	0.0497212
NM_001106023	Erlec1	endoplasmic reticulum lectin 1 (Erlec1), mRNA	0.721379	0.0702937	0.232909	0.60681	0.0533651	0.0233291
NM_172321	Slc6a15	solute carrier family 6 (neutral amino acid transporter), member 15 (Slc6a15), mRNA	0.618931	0.110752	0.0652005	0.606541	0.140618	0.0231545
NM_001108514	Ankrd13d	ankyrin repeat domain 13 family, member D (Ankrd13d), mRNA	0.645182	0.0404461	0.0746426	0.606197	0.0501702	0.017343
NM_001044249	Antxr1	anthrax toxin receptor 1 (Antxr1), mRNA	0.873997	0.111074	0.713337	0.605857	0.0639646	0.0260067
NM_001169133	Tenm3	teneurin transmembrane protein 3 (Tenm3), mRNA	0.677241	0.0860218	0.123497	0.605096	0.0945081	0.0149357
NM_022861	Unc13a	no definition	0.686864	0.0641141	0.128156	0.604822	0.0918913	0.0181813
NM_145096	Zdhhc2	no definition	0.617276	0.123488	0.0606529	0.602631	0.110952	0.0305469
NM_001025127	Rufy3	RUN and FYVE domain containing 3 (Rufy3), mRNA	0.639223	0.131591	0.0683059	0.602068	0.118466	0.020375
NM_001013218	Reep6	receptor accessory protein 6 (Reep6), mRNA	0.615846	0.105968	0.0825446	0.601956	0.131955	0.0422124
NM_031618	Nckap1	no definition	0.654311	0.141477	0.115145	0.601556	0.14664	0.0213795
NM_023020	Tmeff1	transmembrane protein with EGF-like and two follistatin-like domains 1 (Tmeff1), mRNA	0.706467	0.146067	0.197353	0.601278	0.135573	0.0228018
NM_001004243	Rpap3	no definition	0.664888	0.160645	0.125303	0.600946	0.150418	0.0233291
NM_017345	L1cam	L1 cell adhesion molecule (L1cam), mRNA	0.660268	0.0710794	0.0894359	0.600276	0.0405285	0.0140118
NM_031571	Acvr2a	activin A receptor, type IIA (Acvr2a), mRNA	0.638536	0.137043	0.138815	0.599691	0.203961	0.0452945
NM_001191077	Paqr6	progestin and adipoQ receptor family member VI (Paqr6), mRNA	0.72013	0.0875228	0.277129	0.599501	0.134036	0.0341538
NM_053392	Cdh11	cadherin 11 (Cdh11), mRNA	0.636379	0.133229	0.0823538	0.598924	0.1347	0.023929
NM_019362	Stk39	serine threonine kinase 39 (Stk39), mRNA	0.805355	0.187576	0.466726	0.598859	0.170183	0.0194917
NM_001173429	Sept6	septin 6 (Sept6), mRNA	0.692912	0.0896124	0.186146	0.598753	0.0675162	0.0270356
NM_001108951	LOC365985	similar to adenylate kinase 5 isoform 1 (LOC365985), mRNA	0.641329	0.0772724	0.06133	0.598355	0.209902	0.020375
NM_017091	Pcsk1	proprotein convertase subtilisin/kexin type 1 (Pcsk1), mRNA	0.85887	0.0586741	0.705575	0.597873	0.0523338	0.0451322
NM_001271384	Epm2aip1	EPM2A (laforin) interacting protein 1 (Epm2aip1), mRNA	0.691736	0.180869	0.189953	0.597638	0.133858	0.0179656
NM_001191773	Wdr60	WD repeat domain 60 (Wdr60), mRNA	0.610502	0.161695	0.0636727	0.597392	0.133542	0.0310752
NM_001007680	Abhd6	abhydrolase domain containing 6 (Abhd6), mRNA	0.63638	0.0868855	0.0706259	0.597118	0.0930633	0.0171542
NM_001024266	Lztfl1	leucine zipper transcription factor-like 1 (Lztfl1), mRNA	0.672211	0.0875189	0.201446	0.596806	0.120428	0.0471922
NM_001107734	Tlk1	tousled-like kinase 1 (Tlk1), mRNA	0.709559	0.16633	0.217288	0.596479	0.163991	0.0270356
NM_053935	Sh3gl2	SH3-domain GRB2-like 2 (Sh3gl2), mRNA	0.68755	0.0886783	0.131306	0.596151	0.113735	0.0137561
NM_001034854	Ppapdc2	phosphatidic acid phosphatase type 2 domain containing 2 (Ppapdc2), mRNA	0.624656	0.126545	0.0989981	0.595083	0.157239	0.0378116
NM_001270854; NM_012672	Thrb	thyroid hormone receptor beta (Thrb), transcript variant 2, mRNA; thyroid hormone receptor beta (Thrb), transcript variant 1, mRNA	0.656653	0.139583	0.101326	0.594932	0.125382	0.0201441
NM_001135893; NM_001135923	Usp9x	ubiquitin specific peptidase 9, X-linked (Usp9x), transcript variant 1, mRNA; ubiquitin specific peptidase 9, X-linked (Usp9x), transcript variant 2, mRNA	0.634193	0.196944	0.100385	0.594827	0.172837	0.022444
NM_022265	Pdcd4	programmed cell death 4 (Pdcd4), mRNA	0.684456	0.132584	0.147713	0.594656	0.111826	0.0185998
NM_080777	Sncb	synuclein, beta (Sncb), mRNA	0.655397	0.146502	0.103619	0.594101	0.126482	0.0175213
NM_031098	Rock1	Rho-associated coiled-coil containing protein kinase 1 (Rock1), mRNA	0.608701	0.160417	0.05825	0.593912	0.12572	0.0157572
NM_019146	Bsn	bassoon (presynaptic cytomatrix protein) (Bsn), mRNA	0.651462	0.132612	0.0913732	0.593842	0.172935	0.0193111
NM_001007712	Sdpr	serum deprivation response (Sdpr), mRNA	0.765135	0.238549	0.443467	0.593778	0.168816	0.043173
NM_001013130	Sptbn1	spectrin, beta, non-erythrocytic 1 (Sptbn1), mRNA	0.628325	0.0647156	0.0827025	0.593648	0.0586719	0.0229584
NM_001191796	Elovl4	ELOVL fatty acid elongase 4 (Elovl4), mRNA	0.698349	0.126785	0.199894	0.593254	0.1319	0.0309254
NM_001014172	Rsrc1	arginine/serine-rich coiled-coil 1 (Rsrc1), mRNA	0.649281	0.203939	0.129448	0.59296	0.200198	0.0369781
NM_001100823	Wdr44	WD repeat domain 44 (Wdr44), mRNA	0.595069	0.161473	0.0798091	0.592619	0.166556	0.0403278
NM_001134553	Ubn2	ubinuclein 2 (Ubn2), mRNA	0.606662	0.106517	0.0519975	0.591948	0.091498	0.0233291
NM_001191595	Fras1	no definition	0.677457	0.140095	0.162489	0.591671	0.154371	0.0231545
NM_001024267	MGC109340	similar to Microsomal signal peptidase 23 kDa subunit (SPase 22 kDa subunit) (SPC22/23) (MGC109340), mRNA	0.642377	0.0777188	0.083711	0.591555	0.0703329	0.0171542
NM_001170685; NM_013080	Ptprz1	no definition; protein tyrosine phosphatase, receptor-type, Z polypeptide 1 (Ptprz1), transcript variant 1, mRNA	0.631822	0.217379	0.0977703	0.59152	0.168552	0.0233291
NM_001013923	Ndrg3	NDRG family member 3 (Ndrg3), mRNA	0.629913	0.148778	0.0566288	0.591205	0.12046	0.00825836
NM_001271206	Usp24	ubiquitin specific peptidase 24 (Usp24), mRNA	0.623927	0.149007	0.0606529	0.591175	0.116421	0.0151293
NM_001191872	Stxbp6	syntaxin binding protein 6 (amisyn) (Stxbp6), mRNA	0.826367	0.348807	0.617916	0.591124	0.263042	0.0451322
NM_001013946	Akap8l	A kinase (PRKA) anchor protein 8-like (Akap8l), mRNA	0.690807	0.152264	0.142829	0.589801	0.134021	0.0142223
NM_022936	Ephx2	epoxide hydrolase 2, cytoplasmic (Ephx2), mRNA	0.627114	0.131796	0.0986569	0.589692	0.122394	0.0335374
NM_001042579; NM_022862	Unc13b	unc-13 homolog B (C. elegans) (Unc13b), transcript variant 2, mRNA; unc-13 homolog B (C. elegans) (Unc13b), transcript variant 1, mRNA	0.757516	0.111139	0.387402	0.589599	0.211837	0.0418732
NM_001107678	Dhx36	DEAH (Asp-Glu-Ala-His) box polypeptide 36 (Dhx36), mRNA	0.680406	0.231133	0.156778	0.589421	0.190378	0.0210045
NM_001108617	Cdk14	cyclin-dependent kinase 14 (Cdk14), mRNA	0.747502	0.108359	0.286138	0.589199	0.167519	0.0123305
NM_001107128; NM_001142945	Zfp68	zinc finger protein 68 (Zfp68), transcript variant 1, mRNA; zinc finger protein 68 (Zfp68), transcript variant 2, mRNA	0.624792	0.185953	0.0960469	0.588719	0.167867	0.0283836
NM_001012235	Impact	imprinted and ancient (Impact), mRNA	0.659971	0.164774	0.123347	0.588668	0.124593	0.018387
NM_001107312	Mtmr7	myotubularin related protein 7 (Mtmr7), mRNA	0.686992	0.107778	0.165858	0.588389	0.10818	0.0135268
NM_001107863	Ppm1k	protein phosphatase, Mg2+/Mn2+ dependent, 1K (Ppm1k), mRNA	0.624876	0.116734	0.0735032	0.588358	0.102717	0.0201441
NM_001014266	Cep83	centrosomal protein 83 (Cep83), mRNA	0.697169	0.272006	0.227987	0.58794	0.207524	0.0228018
NM_201271	Lppr1	lipid phosphate phosphatase-related protein type 1 (Lppr1), mRNA	0.598242	0.106505	0.0785583	0.587674	0.0904266	0.0442993
NM_019149	Matr3	matrin 3 (Matr3), mRNA	0.632037	0.16483	0.0946726	0.587555	0.162886	0.0171542
NM_175579	Wnk4	WNK lysine deficient protein kinase 4 (Wnk4), mRNA	0.601546	0.0435341	0.0621739	0.58665	0.0514307	0.0208341
NM_001115045; NM_001277069	Ric3	RIC3 acetylcholine receptor chaperone (Ric3), transcript variant 1, mRNA; RIC3 acetylcholine receptor chaperone (Ric3), transcript variant 2, mRNA	0.679268	0.0955614	0.156114	0.586033	0.0831592	0.0188467
NM_001108165	Zfp280d	zinc finger protein 280D (Zfp280d), mRNA	0.642394	0.200588	0.116577	0.585328	0.184293	0.0194917
NM_001014187	Lancl2	LanC lantibiotic synthetase component C-like 2 (bacterial) (Lancl2), mRNA	0.697217	0.0774705	0.187328	0.585186	0.102969	0.0169304
NM_001033882; NM_001033883; NM_022177	Cxcl12	no definition; chemokine (C-X-C motif) ligand 12 (Cxcl12), transcript variant 3, mRNA; chemokine (C-X-C motif) ligand 12 (Cxcl12), transcript variant 1, mRNA	0.822715	0.15319	0.630766	0.584792	0.0908294	0.0387653
NM_022547	Aldh1l1	no definition	0.728485	0.191518	0.290788	0.584342	0.0615485	0.0171542
NM_001012116	Spag1	sperm associated antigen 1 (Spag1), mRNA	0.812978	0.248142	0.59904	0.58428	0.1422	0.0436396
NM_053476	Synj1	no definition	0.655698	0.110442	0.0944577	0.584176	0.130644	0.0123305
NM_001191707	Plch1	phospholipase C, eta 1 (Plch1), mRNA	0.751885	0.317935	0.450531	0.584162	0.197784	0.0492951
NM_001190475; NM_134408	Lphn2	latrophilin 2 (Lphn2), transcript variant 2, mRNA; latrophilin 2 (Lphn2), transcript variant 1, mRNA	0.5977	0.0933199	0.0584255	0.583934	0.134883	0.023929
NM_001271091; NM_001271092; NM_001271093; NM_001271094; NM_001271095; NM_031967	Ndrg4	NDRG family member 4 (Ndrg4), transcript variant 1, mRNA; NDRG family member 4 (Ndrg4), transcript variant 2, mRNA; NDRG family member 4 (Ndrg4), transcript variant 3, mRNA; NDRG family member 4 (Ndrg4), transcript variant 4, mRNA; NDRG family member 4 (Ndrg4), transcript variant 6, mRNA; NDRG family member 4 (Ndrg4), transcript variant 5, mRNA	0.632296	0.0848881	0.100082	0.583905	0.0642318	0.0219912
NM_134386	Gprasp1	G protein-coupled receptor associated sorting protein 1 (Gprasp1), mRNA	0.688941	0.216529	0.19433	0.583584	0.118999	0.0135268
NM_133587	Dscam	no definition	0.679609	0.104738	0.149671	0.58327	0.0372097	0.0167133
NM_080689	Dnm1	dynamin 1 (Dnm1), mRNA	0.611318	0.119719	0.0655723	0.583084	0.125209	0.0151293
NM_001004254	Mtif2	mitochondrial translational initiation factor 2 (Mtif2), mRNA	0.574594	0.153006	0.0601665	0.581289	0.168043	0.0382761
NM_139189	Lmbrd1	LMBR1 domain containing 1 (Lmbrd1), mRNA	0.654847	0.0705262	0.0918108	0.580271	0.0677453	0.0108439
NM_001044701	RGD1563986	similar to RIKEN cDNA E330009J07 gene (RGD1563986), mRNA	0.587635	0.0905159	0.0525699	0.580113	0.0956899	0.0237265
NM_001107735	Osbpl6	oxysterol binding protein-like 6 (Osbpl6), mRNA	0.681581	0.195224	0.195577	0.579824	0.142659	0.0201441
NM_182951	Serinc1	serine incorporator 1 (Serinc1), mRNA	0.639959	0.0814858	0.0949561	0.579107	0.102046	0.0167133
NM_001108029	Arid4a	AT rich interactive domain 4A (Rbp1 like) (Arid4a), mRNA	0.63769	0.195264	0.0825446	0.578585	0.183302	0.0144595
NM_001029911	Cit	citron rho-interacting serine/threonine kinase (Cit), mRNA	0.65913	0.069315	0.089354	0.577467	0.118726	0.007971
NM_001107990	Crocc	ciliary rootlet coiled-coil, rootletin (Crocc), mRNA	0.642948	0.1526	0.0684861	0.577323	0.135229	0.00979983
NM_017066	Ptn	pleiotrophin (Ptn), mRNA	0.626457	0.0669539	0.053586	0.576852	0.0702609	0.00767948
NM_019338	Rgs11	regulator of G-protein signaling 11 (Rgs11), mRNA	0.882462	0.383205	0.776002	0.57569	0.168289	0.0393807
NM_019380	Nptn	neuroplastin (Nptn), mRNA	0.627269	0.0695438	0.0521889	0.574924	0.0886403	0.0085066
NM_001170340	Catsperg1	cation channel, sperm-associated, gamma 1 (Catsperg1), mRNA	0.821159	0.197952	0.646161	0.57486	0.0417447	0.0497212
NM_001108935	Col4a3bp	collagen, type IV, alpha 3 (Goodpasture antigen) binding protein (Col4a3bp), mRNA	0.661358	0.217663	0.123347	0.574506	0.185446	0.0115655
NM_022246	Rad50	RAD50 homolog (S. cerevisiae) (Rad50), mRNA	0.691326	0.22078	0.221125	0.57376	0.164667	0.0179656
NM_001024322	Pot1	protection of telomeres 1 (Pot1), mRNA	0.673188	0.0779888	0.211201	0.573668	0.0773089	0.0319544
NM_001100560	Nrip1	nuclear receptor interacting protein 1 (Nrip1), mRNA	0.598895	0.157117	0.0643736	0.573164	0.171677	0.0235127
NM_001009675	Tceal1	transcription elongation factor A (SII)-like 1 (Tceal1), mRNA	0.626802	0.0516623	0.0890556	0.572352	0.0348496	0.0165025
NM_001170596	Birc6	baculoviral IAP repeat-containing 6 (Birc6), mRNA	0.618363	0.175232	0.0588264	0.572088	0.143635	0.00979983
NM_001013138	Tspan17	tetraspanin 17 (Tspan17), mRNA	0.67859	0.115649	0.160394	0.571846	0.123622	0.0175213
NM_019343	Rgs7	regulator of G-protein signaling 7 (Rgs7), mRNA	0.630932	0.0893307	0.0640508	0.570588	0.079216	0.00650636
NM_001107117	Cers4	ceramide synthase 4 (Cers4), mRNA	0.667427	0.150455	0.131	0.569745	0.0974729	0.00979983
NM_001011917	Cab39l	calcium binding protein 39-like (Cab39l), mRNA	0.800576	0.184479	0.500806	0.569726	0.169141	0.0169304
NM_001109390	Pcdhb9	protocadherin beta 9 (Pcdhb9), mRNA	0.578864	0.112331	0.0851193	0.569367	0.109096	0.0387653
NM_001107417	Neto2	neuropilin (NRP) and tolloid (TLL)-like 2 (Neto2), mRNA	0.625717	0.0525673	0.0882394	0.569205	0.143036	0.0215845
NM_001077651	Elavl4	ELAV like neuron-specific RNA binding protein 4 (Elavl4), mRNA	0.65228	0.1339	0.134292	0.569109	0.149988	0.021183
NM_001002277	Ahi1	Abelson helper integration site 1 (Ahi1), mRNA	0.628504	0.204548	0.124666	0.568448	0.125306	0.0266192
NM_001191694	Nebl	no definition	0.655687	0.237381	0.189899	0.568319	0.17901	0.0357331
NM_012897	Adrbk2	no definition	0.646954	0.0503562	0.138815	0.56815	0.0503048	0.0226235
NM_001004267	Tmem106b	transmembrane protein 106B (Tmem106b), mRNA	0.598226	0.103441	0.0514204	0.567736	0.12241	0.0142223
NM_001113335; NM_012653	Slc9a2	solute carrier family 9, subfamily A (NHE2, cation proton antiporter 2), member 2 (Slc9a2), transcript variant 1, mRNA; solute carrier family 9, subfamily A (NHE2, cation proton antiporter 2), member 2 (Slc9a2), transcript variant 2, mRNA	0.854945	0.410189	0.728766	0.567008	0.259584	0.0487608
NM_013022	Rock2	Rho-associated coiled-coil containing protein kinase 2 (Rock2), mRNA	0.61719	0.197607	0.0635368	0.566906	0.201666	0.010354
NM_212528	Col11a2	collagen, type XI, alpha 2 (Col11a2), mRNA	0.778854	0.207905	0.36222	0.566902	0.186936	0.00953761
NM_001107432	Cntnap4	contactin associated protein-like 4 (Cntnap4), mRNA	0.643172	0.102762	0.132354	0.566829	0.101774	0.0185998
NM_001107941	Dcaf12	DDB1 and CUL4 associated factor 12 (Dcaf12), mRNA	0.631466	0.071262	0.0678888	0.566705	0.0388429	0.00591236
NM_001029899	Adam23	ADAM metallopeptidase domain 23 (Adam23), mRNA	0.656648	0.0296162	0.0897328	0.56633	0.0428384	0.00621851
NM_001108708	Snx13	sorting nexin 13 (Snx13), mRNA	0.596991	0.174202	0.0638619	0.566001	0.166407	0.0175213
NM_001114602	Pcdhb5	protocadherin beta 5 (Pcdhb5), mRNA	0.683788	0.134124	0.290214	0.565762	0.0970539	0.0457958
NM_001013134	Nek4	NIMA-related kinase 4 (Nek4), mRNA	0.620738	0.200168	0.136514	0.565751	0.140673	0.0297451
NM_001107926	Lingo2	leucine rich repeat and Ig domain containing 2 (Lingo2), mRNA	0.612146	0.04113	0.138101	0.56445	0.114601	0.0411747
NM_001107953	Zcchc11	zinc finger, CCHC domain containing 11 (Zcchc11), mRNA	0.679098	0.269825	0.210764	0.564281	0.204037	0.0213795
NM_012996	Oxt	oxytocin/neurophysin 1 prepropeptide (Oxt), mRNA	0.818405	0.727348	0.594597	0.563861	0.287593	0.010354
NM_001271332	Fhod3	formin homology 2 domain containing 3 (Fhod3), mRNA	0.66096	0.0364262	0.108156	0.563523	0.0747279	0.00621851
NM_001034015; NM_053816	Calcr	calcitonin receptor (Calcr), transcript variant 1a, mRNA; calcitonin receptor (Calcr), transcript variant 1b, mRNA	0.771053	0.526386	0.513336	0.561731	0.269644	0.0321387
NM_001134747	Zmat4	zinc finger, matrin type 4 (Zmat4), mRNA	0.598086	0.104503	0.071036	0.561683	0.0833049	0.0175213
NM_001030020	Prkar2b	protein kinase, cAMP dependent regulatory, type II beta (Prkar2b), mRNA	0.621783	0.0825376	0.059451	0.561112	0.118032	0.00901788
NM_001271410	Evi5	ecotropic viral integration site 5 (Evi5), mRNA	0.628375	0.136291	0.0652005	0.559985	0.116132	0.0100754
NM_181473	Klhl24	no definition	0.62587	0.132369	0.0618333	0.55965	0.0999979	0.00901788
NM_001012096	Tia1	TIA1 cytotoxic granule-associated RNA binding protein (Tia1), mRNA	0.621934	0.194804	0.116192	0.559605	0.163746	0.0196981
NM_001107309	Csgalnact1	chondroitin sulfate N-acetylgalactosaminyltransferase 1 (Csgalnact1), mRNA	0.583559	0.169566	0.0566288	0.559383	0.163901	0.0215845
NM_001191822	Rhbdl1	rhomboid, veinlet-like 1 (Drosophila) (Rhbdl1), mRNA	0.658082	0.0694052	0.123142	0.559163	0.0671514	0.0128244
NM_001107372	Kcng2	potassium voltage-gated channel, subfamily G, member 2 (Kcng2), mRNA	0.569731	0.129418	0.0826078	0.558658	0.115553	0.0476836
NM_001108310	Cep131	centrosomal protein 131 (Cep131), mRNA	0.894782	0.592234	0.775475	0.55858	0.332413	0.0208341
NM_001030038	Zfp518a	zinc finger protein 518A (Zfp518a), mRNA	0.64576	0.303482	0.199793	0.55779	0.258712	0.0473506
NM_001107266	Ift88	intraflagellar transport 88 (Ift88), mRNA	0.623323	0.207517	0.109658	0.557146	0.17054	0.0157572
NM_001126374	Zc4h2	zinc finger, C4H2 domain containing (Zc4h2), mRNA	0.594726	0.0849359	0.066625	0.556414	0.0793684	0.0226235
NM_023966	Kcns2	potassium voltage-gated channel, delayed-rectifier, subfamily S, member 2 (Kcns2), mRNA	0.571529	0.11987	0.0870944	0.556086	0.0832065	0.0360046
NM_053917	Inpp4b	inositol polyphosphate-4-phosphatase, type II (Inpp4b), mRNA	0.74247	0.237508	0.447602	0.555025	0.0579614	0.0378116
NM_001109968; NM_012569	Gls	glutaminase (Gls), nuclear gene encoding mitochondrial protein, transcript variant 2, mRNA; glutaminase (Gls), nuclear gene encoding mitochondrial protein, transcript variant 1, mRNA	0.624543	0.112454	0.0758394	0.553802	0.132246	0.00681685
NM_138835	Syt12	synaptotagmin XII (Syt12), mRNA	0.599185	0.068534	0.0693827	0.553545	0.0384126	0.0135268
NM_001127568	RGD1562161	similar to chromosome X open reading frame 23 (RGD1562161), mRNA	0.644534	0.2536	0.208362	0.5517	0.220561	0.0441674
NM_019217	Map1b	microtubule-associated protein 1B (Map1b), mRNA	0.588173	0.0557425	0.0599688	0.551087	0.0636278	0.00953761
NM_203336	Esrrg	estrogen-related receptor gamma (Esrrg), mRNA	0.714276	0.167037	0.325687	0.550774	0.126093	0.02858
NM_133620	Zhx1	zinc fingers and homeoboxes 1 (Zhx1), mRNA	0.636135	0.210924	0.0926041	0.550303	0.187798	0.007971
NM_012633	Prph	peripherin (Prph), mRNA	1.03746	0.0736156	0.94639	0.550192	0.100006	0.0381267
NM_001106342	Pnma3	paraneoplastic Ma antigen 3 (Pnma3), mRNA	0.733201	0.244329	0.301528	0.548472	0.0928939	0.00403442
NM_001107127	RGD1566386	similar to Hypothetical protein A430033K04 (RGD1566386), mRNA	0.577984	0.196093	0.0794203	0.548444	0.178774	0.0247194
NM_022264	Kit	v-kit Hardy-Zuckerman 4 feline sarcoma viral oncogene homolog (Kit), mRNA	0.591177	0.0854386	0.05767	0.548069	0.0881149	0.0105715
NM_001107794	Myh7b	myosin, heavy chain 7B, cardiac muscle, beta (Myh7b), mRNA	0.638594	0.183915	0.13237	0.547884	0.162291	0.0194917
NM_022675	Fkbp1b	FK506 binding protein 1B (Fkbp1b), mRNA	0.64204	0.0836877	0.223272	0.547435	0.0816561	0.0471922
NM_001039174	LOC654482	hypothetical protein LOC654482 (LOC654482), mRNA	1.03455	0.501199	0.953364	0.547393	0.2673	0.0360046
NM_001012459	Clec11a	C-type lectin domain family 11, member A (Clec11a), mRNA	0.56527	0.0988516	0.0725803	0.54681	0.140462	0.0343174
NM_001107487	Zfp112	zinc finger protein 112 (Zfp112), mRNA	0.685782	0.0298904	0.303665	0.546505	0.027125	0.0309254
NM_001106060	Slmap	sarcolemma associated protein (Slmap), mRNA	0.599622	0.246759	0.0514204	0.545801	0.207495	0.00767948
NM_053570	Cxadr	coxsackie virus and adenovirus receptor (Cxadr), mRNA	0.618175	0.233159	0.126177	0.545585	0.160801	0.0199216
NM_214458	Phactr2	phosphatase and actin regulator 2 (Phactr2), mRNA	0.977655	0.404444	0.965833	0.54543	0.225629	0.0397303
NM_001014065	Zcchc12	zinc finger, CCHC domain containing 12 (Zcchc12), mRNA	0.627342	0.132111	0.0554618	0.54399	0.0455262	0.00188208
NM_001271190	Smarca1	SWI/SNF related, matrix associated, actin dependent regulator of chromatin, subfamily a, member 1 (Smarca1), mRNA	0.562717	0.183486	0.0560077	0.543833	0.156842	0.0175213
NM_001108657	Runx1t1	runt-related transcription factor 1; translocated to, 1 (cyclin D-related) (Runx1t1), mRNA	0.616658	0.223422	0.0858028	0.542417	0.217818	0.0105715
NM_001017386	Opalin	oligodendrocytic myelin paranodal and inner loop protein (Opalin), mRNA	0.784892	0.166447	0.4001	0.542294	0.151008	0.0033828
NM_012568	Glra2	glycine receptor, alpha 2 (Glra2), mRNA	0.617414	0.16058	0.138248	0.542084	0.160301	0.0247194
NM_053686	Trpv6	transient receptor potential cation channel, subfamily V, member 6 (Trpv6), mRNA	0.532515	0.163479	0.0618333	0.541524	0.0890904	0.0476836
NM_017067	Chm	choroideremia (Rab escort protein 1) (Chm), mRNA	0.575519	0.181577	0.071971	0.540465	0.198962	0.0175213
NM_212518	Abcb7	no definition	0.576777	0.222923	0.0743312	0.540226	0.198259	0.0228018
NM_001114330; NM_017011	Grm1	no definition; glutamate receptor, metabotropic 1 (Grm1), transcript variant 1, mRNA	0.623572	0.0926731	0.0676377	0.539025	0.0817958	0.00369784
NM_024354	Chrna4	cholinergic receptor, nicotinic, alpha 4 (neuronal) (Chrna4), mRNA	0.722679	0.19443	0.294406	0.538918	0.142086	0.0113139
NM_001077635	Acbd5	acyl-CoA binding domain containing 5 (Acbd5), mRNA	0.609738	0.24318	0.061666	0.538488	0.195696	0.0085066
NM_001107810	Pcmtd2	protein-L-isoaspartate (D-aspartate) O-methyltransferase domain containing 2 (Pcmtd2), mRNA	0.634957	0.145398	0.0852742	0.538451	0.122015	0.00403442
NM_001142758	Zfp958	zinc finger protein 958 (Zfp958), mRNA	0.645453	0.227719	0.11846	0.53678	0.152046	0.00741519
NM_001024786	Wdr78	WD repeat domain 78 (Wdr78), mRNA	0.672738	0.279454	0.236933	0.536215	0.209026	0.0228018
NM_001191688	Pcdh9	protocadherin 9 (Pcdh9), mRNA	0.62275	0.1536	0.0619473	0.535815	0.14469	0.00437699
NM_053377	Kif3a	kinesin family member 3a (Kif3a), mRNA	0.626506	0.139554	0.0564495	0.535305	0.113096	0.00301488
NM_001025042	Fibin	fin bud initiation factor homolog (zebrafish) (Fibin), mRNA	0.777876	0.245337	0.552784	0.534819	0.176986	0.0349516
NM_001108844	Map6d1	MAP6 domain containing 1 (Map6d1), mRNA	0.621738	0.115255	0.076939	0.534595	0.131819	0.00709664
NM_001170326	Gpr158	G protein-coupled receptor 158 (Gpr158), mRNA	0.622747	0.177647	0.0525699	0.534141	0.165638	0.00225915
NM_001127504	Gas2	growth arrest-specific 2 (Gas2), mRNA	0.627364	0.122527	0.19433	0.531812	0.0973647	0.0411747
NM_133402	Nap1l3	nucleosome assembly protein 1-like 3 (Nap1l3), mRNA	0.696096	0.125945	0.196907	0.531553	0.104401	0.00532248
NM_001015010	Cib2	calcium and integrin binding family member 2 (Cib2), mRNA	0.647486	0.075837	0.130029	0.530564	0.0598227	0.0118208
NM_198050	Kif27	kinesin family member 27 (Kif27), mRNA	0.539864	0.177088	0.0516133	0.530483	0.160887	0.0235127
NM_001024340	Mcmdc2	minichromosome maintenance domain containing 2 (Mcmdc2), mRNA	0.674993	0.173062	0.341315	0.530341	0.0437179	0.0433236
NM_053427	Slc17a6	solute carrier family 17 (vesicular glutamate transporter), member 6 (Slc17a6), mRNA	0.934872	0.564245	0.881971	0.530131	0.243695	0.00709664
NM_031040	Grm7	glutamate receptor, metabotropic 7 (Grm7), mRNA	0.598403	0.117555	0.0562136	0.529738	0.131477	0.00650636
NM_001107049	Ttc25	tetratricopeptide repeat domain 25 (Ttc25), mRNA	0.728965	0.288174	0.473177	0.529118	0.183532	0.0465046
NM_001130581	Fam227a	hypothetical LOC300074 (RGD1305939), mRNA	0.626053	0.213242	0.113059	0.528818	0.147908	0.0100754
NM_001105724	Rasa2	RAS p21 protein activator 2 (Rasa2), mRNA	0.65387	0.190458	0.243956	0.528308	0.164576	0.0307492
NM_001014001	Cfap97	similar to RIKEN cDNA 4933411K20 (RGD1307325), mRNA	0.563575	0.191019	0.0970868	0.528213	0.181415	0.0324527
NM_001014107	Mospd1	motile sperm domain containing 1 (Mospd1), mRNA	0.780659	0.119098	0.477876	0.527383	0.195037	0.0110776
NM_001039013	Tle2	transducin-like enhancer of split 2 (Tle2), mRNA	0.624895	0.103235	0.12049	0.52701	0.0836493	0.0140118
NM_053416	Strbp	spermatid perinuclear RNA binding protein (Strbp), mRNA	0.611518	0.139169	0.0506203	0.526884	0.140799	0.0033828
NM_001035007	Mbtps2	membrane-bound transcription factor peptidase, site 2 (Mbtps2), mRNA	0.722275	0.194809	0.39772	0.526185	0.18484	0.0266192
NM_013165	Cckbr	cholecystokinin B receptor (Cckbr), mRNA	0.62269	0.12149	0.136794	0.525882	0.182396	0.0194917
NM_001271278; NM_001271279	Pknox2	PBX/knotted 1 homeobox 2 (Pknox2), transcript variant 1, mRNA; PBX/knotted 1 homeobox 2 (Pknox2), transcript variant 2, mRNA	0.647162	0.124897	0.107344	0.524884	0.138952	0.00591236
NM_001127682	Sh3bgr	SH3 domain binding glutamate-rich protein (Sh3bgr), mRNA	0.573961	0.10203	0.120785	0.524064	0.131603	0.0425026
NM_001107506	Tshz3	teashirt zinc finger homeobox 3 (Tshz3), mRNA	0.586788	0.131461	0.0684861	0.523124	0.193003	0.0146948
NM_053927	Epb41l3	erythrocyte membrane protein band 4.1-like 3 (Epb41l3), mRNA	0.649466	0.137518	0.0823538	0.522992	0.111862	0.00225915
NM_001108258	Gpr101	G protein-coupled receptor 101 (Gpr101), mRNA	0.647729	0.411898	0.243098	0.521548	0.264431	0.023929
NM_001134531	Zfp949	zinc finger protein 949 (Zfp949), mRNA	0.649568	0.305684	0.26772	0.520957	0.198937	0.0372986
NM_001106868	Hhatl	hedgehog acyltransferase-like (Hhatl), mRNA	0.68513	0.134824	0.277607	0.520915	0.0708861	0.017343
NM_001134696	Ctxn3	no definition	0.709245	0.146381	0.300117	0.520575	0.129846	0.0105715
NM_199407	Unc5c	unc-5 homolog C (C. elegans) (Unc5c), mRNA	0.619841	0.0897586	0.0731289	0.520272	0.109055	0.00369784
NM_024353	Plcb4	phospholipase C, beta 4 (Plcb4), mRNA	0.705373	0.277978	0.251643	0.519743	0.194541	0.00468808
NM_001013162	Scrn3	secernin 3 (Scrn3), mRNA	0.690601	0.143137	0.302752	0.519052	0.123619	0.0247194
NM_001106095	Lig4	ligase IV, DNA, ATP-dependent (Lig4), mRNA	0.59682	0.250952	0.0817458	0.518961	0.192629	0.00767948
NM_020093	Park2	parkinson protein 2, E3 ubiquitin protein ligase (Park2), mRNA	0.547023	0.137905	0.082258	0.51864	0.155809	0.0345739
NM_001171177	Tmtc2	no definition	0.646447	0.246951	0.201891	0.516927	0.175812	0.0165025
NM_017174	Pla2g5	phospholipase A2, group V (Pla2g5), mRNA	1.22614	1.07353	0.701089	0.516148	0.385076	0.0457958
NM_001107940	Megf9	multiple EGF-like-domains 9 (Megf9), mRNA	0.59994	0.255237	0.0660727	0.514982	0.200849	0.007971
NM_001277060	Cep162	centrosomal protein 162 (Cep162), mRNA	0.569487	0.224439	0.0977703	0.514296	0.167051	0.0251583
NM_001025760	Zkscan1	zinc finger with KRAB and SCAN domains 1 (Zkscan1), mRNA	0.562945	0.173516	0.0537976	0.512995	0.143608	0.0133298
NM_001108399	Pbx4	pre-B-cell leukemia homeobox 4 (Pbx4), mRNA	0.601363	0.108957	0.197308	0.512844	0.0882946	0.0360046
NM_001106043	Dleu7	deleted in lymphocytic leukemia, 7 (Dleu7), mRNA	0.732162	0.151854	0.449239	0.511172	0.065293	0.0215845
NM_001108675	Col9a2	collagen, type IX, alpha 2 (Col9a2), mRNA	0.661988	0.205585	0.174332	0.511002	0.148193	0.00709664
NM_001100862	Fam13a	family with sequence similarity 13, member A (Fam13a), mRNA	0.565051	0.158695	0.0905722	0.509991	0.128145	0.0208341
NM_001107930	Zfp189	zinc finger protein 189 (Zfp189), mRNA	0.574063	0.135511	0.0568577	0.50838	0.12933	0.00563252
NM_001271269	Sdr42e1	no definition	0.786788	0.116842	0.601906	0.508131	0.0407136	0.0319544
NM_001007009	Drc1	dynein regulatory complex subunit 1 homolog (Chlamydomonas) (Drc1), mRNA	0.786275	0.385242	0.492837	0.506947	0.200373	0.00403442
NM_001113740; NM_022616	Sept7	septin 7 (Sept7), transcript variant 2, mRNA; septin 7 (Sept7), transcript variant 1, mRNA	0.595687	0.162788	0.0554618	0.505242	0.132316	0.00147371
NM_031059	Msx1	msh homeobox 1 (Msx1), mRNA	1.01564	0.677193	0.974953	0.504542	0.322	0.00953761
NM_001108063	Zfp763	zinc finger protein 763 (Zfp763), mRNA	0.683941	0.177144	0.268135	0.503933	0.157545	0.0113139
NM_001013171	Gulp1	GULP, engulfment adaptor PTB domain containing 1 (Gulp1), mRNA	0.74968	0.0629662	0.442154	0.503592	0.0944423	0.015328
NM_001191101	Hfm1	HFM1, ATP-dependent DNA helicase homolog (S. cerevisiae) (Hfm1), mRNA	0.490339	0.18599	0.0527119	0.503234	0.140236	0.0345739
NM_001105783	Wnt9a	wingless-type MMTV integration site family, member 9A (Wnt9a), mRNA	0.603135	0.182432	0.177308	0.501966	0.196979	0.0287879
NM_001034090; NM_012844	Ephx1	epoxide hydrolase 1, microsomal (xenobiotic) (Ephx1), transcript variant 1, mRNA; epoxide hydrolase 1, microsomal (xenobiotic) (Ephx1), transcript variant 2, mRNA	0.657102	0.135054	0.125518	0.500805	0.131683	0.00264305
NM_001109010	Nudt12	nudix (nucleoside diphosphate linked moiety X)-type motif 12 (Nudt12), mRNA	0.566158	0.114361	0.0717671	0.498239	0.123061	0.00953761
NM_001271383	Acot11	acyl-CoA thioesterase 11 (Acot11), mRNA	0.654479	0.111133	0.31189	0.49759	0.114708	0.0312499
NM_001109135	Tmem200a	transmembrane protein 200A (Tmem200a), mRNA	0.56979	0.0878056	0.090753	0.495961	0.233041	0.0155629
NM_001130501	Zfpm2	zinc finger protein, multitype 2 (Zfpm2), mRNA	0.537262	0.146673	0.0705064	0.495731	0.12458	0.0210045
NM_001108654	Tox	thymocyte selection-associated high mobility group box (Tox), mRNA	0.66202	0.06734	0.19573	0.49454	0.0791166	0.00499467
NM_053296	Glrb	glycine receptor, beta (Glrb), mRNA	0.647773	0.162289	0.0956611	0.493383	0.136002	0.00104156
NM_001024789	Nap1l2	no definition	0.600445	0.115816	0.0504016	0.491458	0.0859485	0.00147371
NM_017142	Adcy8	adenylate cyclase 8 (brain) (Adcy8), mRNA	0.724498	0.148637	0.316596	0.48954	0.0261245	0.00188208
NM_001107375; NM_001134777	Pex19	peroxisomal biogenesis factor 19 (Pex19), transcript variant 1, mRNA; no definition	0.532463	0.179431	0.0714165	0.489127	0.168268	0.0279649
NM_001107918	Usp45	ubiquitin specific peptidase 45 (Usp45), mRNA	0.580899	0.174846	0.0705064	0.48827	0.145126	0.00499467
NM_001108710	Coch	cochlin (Coch), mRNA	0.691891	0.356866	0.336091	0.488212	0.214988	0.015328
NM_207613	Cdh15	cadherin 15 (Cdh15), mRNA	0.543555	0.0877173	0.101158	0.487353	0.0614391	0.0291655
NM_001109003	Cpne4	copine IV (Cpne4), mRNA	0.622562	0.122549	0.0823538	0.486344	0.176707	0.00104156
NM_057134	Chrd	chordin (Chrd), mRNA	0.544237	0.100507	0.0578722	0.4859	0.0721923	0.00901788
NM_001106126	Enkur	enkurin, TRPC channel interacting protein (Enkur), mRNA	0.640449	0.318918	0.195164	0.485395	0.215412	0.0123305
NM_012719	Sstr1	somatostatin receptor 1 (Sstr1), mRNA	0.611352	0.118898	0.0878201	0.484464	0.197133	0.00591236
NM_053945; NM_145881	Rims2	regulating synaptic membrane exocytosis 2 (Rims2), transcript variant 1, mRNA; regulating synaptic membrane exocytosis 2 (Rims2), transcript variant 2, mRNA	0.552035	0.196635	0.0547762	0.484222	0.169808	0.00369784
NM_001111114; NM_001111117; NM_017241	Grik1	glutamate receptor, ionotropic, kainate 1 (Grik1), transcript variant 3, mRNA; glutamate receptor, ionotropic, kainate 1 (Grik1), transcript variant 1, mRNA; glutamate receptor, ionotropic, kainate 1 (Grik1), transcript variant 2, mRNA	0.717731	0.196954	0.357437	0.484218	0.0616152	0.00369784
NM_022202	Grm8	glutamate receptor, metabotropic 8 (Grm8), mRNA	0.649984	0.094743	0.23984	0.484168	0.119122	0.0171542
NM_001109243	Eva1a	eva-1 homolog A (Eva1a), mRNA	0.552801	0.0547574	0.0693827	0.481738	0.0390385	0.00591236
NM_001127575	Calml4	calmodulin-like 4 (Calml4), mRNA	1.10109	0.732766	0.860664	0.480307	0.269932	0.0128244
NM_001030022	Tsga10	no definition	0.54346	0.189432	0.0510331	0.479403	0.165846	0.00563252
NM_001008770	Cmbl	carboxymethylenebutenolidase homolog (Pseudomonas) (Cmbl), mRNA	0.577509	0.0544732	0.061666	0.477916	0.0212152	0.00403442
NM_001191734	Ptchd1	patched domain containing 1 (Ptchd1), mRNA	0.50445	0.15697	0.068666	0.477741	0.127302	0.0299495
NM_001128152	Rwdd3	RWD domain containing 3 (Rwdd3), mRNA	0.481775	0.0734963	0.0619473	0.477142	0.0659083	0.0392053
NM_001134695	Fam229b	family with sequence similarity 229, member B (Fam229b), mRNA	0.502503	0.160655	0.110584	0.477099	0.152682	0.048502
NM_001113357	Npy1r	neuropeptide Y receptor Y1 (Npy1r), mRNA	0.536456	0.0916718	0.0558758	0.476494	0.0814008	0.0137561
NM_001107428	Zfp612	zinc finger protein 612 (Zfp612), mRNA	0.615997	0.245373	0.0789597	0.473478	0.15123	0.00188208
NM_022528	Hif3a	hypoxia inducible factor 3, alpha subunit (Hif3a), mRNA	0.482105	0.116057	0.0768019	0.471628	0.182294	0.0436396
NM_001114603	Pcdhb10	protocadherin beta 10 (Pcdhb10), mRNA	0.552379	0.125699	1	0.469947	0.0879583	0.0436396
NM_147206	Cyp3a9	no definition	0.519317	0.128683	0.145955	0.469306	0.161922	0.0437889
NM_001190994	Phka2	phosphorylase kinase, alpha 2 (Phka2), mRNA	0.554711	0.055838	1	0.468708	0.151238	0.0270356
NM_001024299; NM_001142962	Zfp458	zinc finger protein 458 (Zfp458), transcript variant 2, mRNA; zinc finger protein 458 (Zfp458), transcript variant 1, mRNA	0.586379	0.159305	0.192339	0.468298	0.135565	0.0272023
NM_001108459	Clvs2	no definition	0.57228	0.093957	0.176842	0.467582	0.111595	0.0231545
NM_001013992	Zfp385d	zinc finger protein 385D (Zfp385d), mRNA	0.545009	0.181686	0.0792878	0.465844	0.179681	0.0092824
NM_001107970	Zmynd12	zinc finger, MYND-type containing 12 (Zmynd12), mRNA	0.612442	0.185107	0.279976	0.463464	0.121916	0.0331915
NM_019270	Kcna3	potassium voltage-gated channel, shaker-related subfamily, member 3 (Kcna3), mRNA	0.569437	0.360257	0.199793	0.461803	0.272469	0.043173
NM_001106840	Gsta4	glutathione S-transferase alpha 4 (Gsta4), mRNA	0.626365	0.112747	0.10533	0.461442	0.0981059	0.000568775
NM_001109454	Pgm2l1	phosphoglucomutase 2-like 1 (Pgm2l1), mRNA	0.605954	0.16662	0.0521889	0.460624	0.16743	0.000568775
NM_021679	Nxph3	neurexophilin 3 (Nxph3), mRNA	0.615162	0.193805	0.183393	0.458562	0.151268	0.00825836
NM_001134706; NM_001276434	Hmgn5b	high mobility group nucleosome binding domain 5B (Hmgn5b), mRNA; no definition	0.559426	0.295087	0.188727	0.457277	0.241089	0.0347768
NM_001106305	Rnf152	ring finger protein 152 (Rnf152), mRNA	0.748014	0.246021	0.441574	0.456419	0.179457	0.00301488
NM_001106465	Ntng1	netrin G1 (Ntng1), mRNA	0.710338	0.330197	0.293339	0.45597	0.183311	0.00104156
NM_001108137	Mfrp	membrane frizzled-related protein (Mfrp), mRNA	1.49133	1.34968	0.271222	0.455524	0.325523	0.00147371
NM_031016	Chrm2	cholinergic receptor, muscarinic 2 (Chrm2), mRNA	0.538005	0.17802	0.093071	0.455385	0.132491	0.0142223
NM_001105967	Lmx1a	LIM homeobox transcription factor 1 alpha (Lmx1a), mRNA	1.40906	1.05379	1	0.454175	0.278222	0.0406586
NM_053922	Acacb	acetyl-CoA carboxylase beta (Acacb), mRNA	0.620795	0.0966527	0.158175	0.451704	0.111113	0.00369784
NM_001044280	Slc25a18	solute carrier family 25 (glutamate carrier), member 18 (Slc25a18), mRNA	0.65389	0.131391	0.0958022	0.451513	0.0884126	0.000568775
NM_019196	Mpdz	multiple PDZ domain protein (Mpdz), mRNA	0.616128	0.195602	0.0700312	0.451188	0.142977	0.000568775
NM_001200045	Hdac9	histone deacetylase 9 (Hdac9), mRNA	0.5547	0.2507	0.101158	0.450603	0.195072	0.010354
NM_016989	Adcyap1	adenylate cyclase activating polypeptide 1 (Adcyap1), mRNA	1.03402	0.299056	0.95717	0.449695	0.0899535	0.00876461
NM_001025661	Crb3	crumbs family member 3 (Crb3), mRNA	0.955659	0.638786	0.956762	0.448799	0.231218	0.0470335
NM_001109655	Car14	carbonic anhydrase 14 (Car14), mRNA	0.625244	0.150659	0.131508	0.446264	0.147336	0.00301488
NM_001168674	Sntb2	no definition	0.513809	0.19114	0.109497	0.445473	0.146639	0.0215845
NM_053938	Cdh3	cadherin 3 (Cdh3), mRNA	0.881315	0.630223	0.825001	0.444603	0.296009	0.0167133
NM_001109308	Vwc2l	von Willebrand factor C domain-containing protein 2-like (Vwc2l), mRNA	0.555133	0.10978	0.222319	0.443818	0.106154	0.0423499
NM_001024329	LOC500124	similar to RIKEN cDNA 4921507P07 (LOC500124), mRNA	0.703598	0.11968	1	0.439066	0.128761	0.0287879
NM_207600	Chst7	carbohydrate (N-acetylglucosamine 6-O) sulfotransferase 7 (Chst7), mRNA	0.522812	0.171439	0.117961	0.437517	0.136142	0.0210045
NM_001100990	Rspo3	R-spondin 3 (Rspo3), mRNA	0.554915	0.245672	0.197112	0.435088	0.182101	0.0351258
NM_053459	Rab27b	RAB27B, member RAS oncogene family (Rab27b), mRNA	0.474796	0.229805	0.0898474	0.434974	0.177072	0.023929
NM_001106630	Jph1	junctophilin 1 (Jph1), mRNA	0.600614	0.132156	0.20949	0.434233	0.109824	0.0113139
NM_001276765	Pde4c	phosphodiesterase 4C, cAMP-specific (Pde4c), mRNA	0.606668	0.20381	1	0.432991	0.154863	0.0493965
NM_144737	Fmo2	flavin containing monooxygenase 2 (Fmo2), mRNA	0.674725	0.181071	1	0.432197	0.098061	0.0356032
NM_138855	Spdya	speedy/RINGO cell cycle regulator family member A (Spdya), mRNA	0.586805	0.137235	0.214126	0.428486	0.0912893	0.0213795
NM_001127562	RGD1565059	similar to hypothetical protein E130311K13 (RGD1565059), mRNA	0.501955	0.0729296	0.0695896	0.427875	0.0867073	0.0142223
NM_001106930	Efcab1	EF hand calcium binding domain 1 (Efcab1), mRNA	0.545897	0.193875	0.0678888	0.427869	0.155606	0.00188208
NM_001005244; NM_001005246; NM_012698	Dmd	dystrophin (Dmd), transcript variant Dp71ab, mRNA; no definition; no definition	0.592894	0.211056	0.0844005	0.426867	0.128293	0.00104156
NM_001108433	Adamts19	ADAM metallopeptidase with thrombospondin type 1 motif, 19 (Adamts19), mRNA	0.465018	0.235342	0.0572646	0.426722	0.173936	0.017343
NM_001024982	Cpne9	copine family member IX (Cpne9), mRNA	0.667638	0.238379	0.207975	0.426312	0.160356	0.00104156
NM_053314	Kcnj16	potassium inwardly-rectifying channel, subfamily J, member 16 (Kcnj16), mRNA	0.655554	0.180553	0.146396	0.422528	0.0887254	0.000568775
NM_001108107	Pdzrn4	PDZ domain containing RING finger 4 (Pdzrn4), mRNA	0.500888	0.114077	0.06133	0.416241	0.078604	0.00650636
NM_017078	Chrna5	cholinergic receptor, nicotinic, alpha 5 (neuronal) (Chrna5), mRNA	0.446543	0.14839	0.0504016	0.414588	0.0852232	0.0128244
NM_181636	Col23a1	collagen, type XXIII, alpha 1 (Col23a1), mRNA	0.795273	0.44764	0.558475	0.413982	0.216503	0.00225915
NM_001025152	Tc2n	tandem C2 domains, nuclear (Tc2n), mRNA	0.738018	0.403212	0.564021	0.413042	0.269129	0.0165026
NM_052983	Slc5a5	solute carrier family 5 (sodium/iodide cotransporter), member 5 (Slc5a5), mRNA	0.882482	0.222848	0.781788	0.412392	0.124893	0.000568775
NM_001109333	Lrrc14b	leucine rich repeat containing 14B (Lrrc14b), mRNA	0.44067	0.109858	0.0574675	0.41094	0.0940837	0.0226235
NM_001107165	Rtbdn	retbindin (Rtbdn), mRNA	0.527781	0.224861	0.0872136	0.410573	0.130967	0.00532248
NM_017131	Casq2	calsequestrin 2 (cardiac muscle) (Casq2), mRNA	0.425491	0.167487	0.0500783	0.409711	0.209882	0.0247194
NM_001134622	Ccser1	coiled-coil serine-rich protein 1 (Ccser1), mRNA	0.606447	0.243574	1	0.408376	0.10918	0.0305469
NM_031027	Dpyd	no definition	0.62467	0.172138	0.224027	0.407316	0.109561	0.00369784
NM_001199195	Bdp1	B double prime 1, subunit of RNA polymerase III transcription initiation factor IIIB (Bdp1), mRNA	0.664791	0.323928	0.477876	0.405274	0.20788	0.0397303
NM_133570	Grp	gastrin releasing peptide (Grp), mRNA	0.409916	0.141281	0.0553282	0.403615	0.136351	0.0291655
NM_001271299; NM_001271301	Sptssb	no definition; serine palmitoyltransferase, small subunit B (Sptssb), transcript variant 2, mRNA	0.502111	0.173021	0.0543568	0.401686	0.138626	0.00499467
NM_001012045	Kbtbd6	kelch repeat and BTB (POZ) domain containing 6 (Kbtbd6), mRNA	0.466652	0.200558	0.0599688	0.40026	0.165973	0.0092824
NM_001014051	Ttll9	tubulin tyrosine ligase-like family, member 9 (Ttll9), mRNA	0.536494	0.222196	0.0527119	0.398792	0.151416	0.00104156
NM_139216; NM_139217	Kcnc2	potassium voltage gated channel, Shaw-related subfamily, member 2 (Kcnc2), transcript variant a, mRNA; potassium voltage gated channel, Shaw-related subfamily, member 2 (Kcnc2), transcript variant b, mRNA	0.585349	0.230276	0.0516133	0.398268	0.149297	0.000568775
NM_176078	Clic6	chloride intracellular channel 6 (Clic6), mRNA	0.885589	0.796959	0.778277	0.396664	0.295871	0.000568775
NM_080884	Cml5	camello-like 5 (Cml5), mRNA	0.585551	0.15225	0.15632	0.39656	0.0952932	0.00369784
NM_001114402	Cntln	centlein, centrosomal protein (Cntln), mRNA	0.501786	0.193932	0.0647218	0.39595	0.138965	0.00499467
NM_023962	Pdgfd	platelet derived growth factor D (Pdgfd), mRNA	0.685496	0.306132	0.500488	0.390694	0.161656	0.0281864
NM_212512	Slc4a5	solute carrier family 4, sodium bicarbonate cotransporter, member 5 (Slc4a5), mRNA	1.08912	1.01702	0.868357	0.390158	0.299476	0.000568775
NM_145681	Tnfsf10	tumor necrosis factor (ligand) superfamily, member 10 (Tnfsf10), mRNA	0.598317	0.238954	0.365922	0.387847	0.210696	0.0395557
NM_053646	Asah2	N-acylsphingosine amidohydrolase (non-lysosomal ceramidase) 2 (Asah2), mRNA	0.514356	0.187733	0.0703579	0.385542	0.125056	0.00188208
NM_001107717	Fndc7	fibronectin type III domain containing 7 (Fndc7), mRNA	0.580256	0.200278	1	0.38341	0.141385	0.00681685
NM_017047	Slc10a1	solute carrier family 10 (sodium/bile acid cotransporter), member 1 (Slc10a1), mRNA	0.528586	0.262991	1	0.382174	0.0891906	0.0465046
NM_001109087	Shisa3	shisa family member 3 (Shisa3), mRNA	1.00593	0.531067	1	0.379828	0.203908	0.0165025
NM_022798	Trim17	tripartite motif-containing 17 (Trim17), mRNA	0.518179	0.165739	0.184776	0.379434	0.112162	0.0277431
NM_001134641	Ccdc171	coiled-coil domain containing 171 (Ccdc171), mRNA	0.521122	0.101358	0.206636	0.377977	0.0960067	0.0275442
NM_001106832	Snx22	sorting nexin 22 (Snx22), mRNA	0.389334	0.128991	0.0599688	0.37794	0.148318	0.0392053
NM_001163921	Efcc1	EF-hand and coiled-coil domain containing 1 (Efcc1), mRNA	0.435668	0.173079	0.083711	0.377105	0.178163	0.0231545
NM_001014199	Atp6v1c2	no definition	0.486479	0.121092	0.125518	0.373774	0.0598245	0.016012
NM_057104	Enpp2	no definition	0.713577	0.542057	0.366437	0.367728	0.238148	0.000568775
NM_001108643	Tmem72	transmembrane protein 72 (Tmem72), mRNA	0.97551	0.919325	0.968804	0.361573	0.29021	0.000568775
NM_013028	Shox2	short stature homeobox 2 (Shox2), mRNA	0.743377	0.79935	0.59077	0.357219	0.371658	0.00876461
NM_031744	Slc16a8	solute carrier family 16 (monocarboxylate transporter), member 8 (Slc16a8), mRNA	0.849336	0.71758	0.820268	0.353887	0.25232	0.0110776
NM_001134600	Zfp879	zinc finger protein 879 (Zfp879), mRNA	0.489924	0.160045	0.086909	0.353769	0.0747226	0.00369784
NM_031336	Kl	Klotho (Kl), mRNA	1.02623	0.942802	0.959465	0.350863	0.281716	0.000568775
NM_001100758	Mybpc1	myosin binding protein C, slow type (Mybpc1), mRNA	0.46004	0.294828	1	0.350416	0.234542	0.00741519
NM_001017505	Itgbl1	integrin, beta-like 1 (Itgbl1), mRNA	0.651297	0.218617	0.307282	0.345283	0.105378	0.00188208
NM_001134436	C1qtnf3	C1q and tumor necrosis factor related protein 3 (C1qtnf3), mRNA	0.796841	0.777377	0.730426	0.339012	0.260843	0.00563252
NM_001014256	Bhmt2	betaine-homocysteine S-methyltransferase 2 (Bhmt2), mRNA	0.908563	0.816619	1	0.335359	0.257346	0.0299495
NM_054000	Kcnb2	potassium voltage gated channel, Shab-related subfamily, member 2 (Kcnb2), mRNA	0.630003	0.186609	1	0.332817	0.123478	0.00225915
NM_001106846	Cldn2	claudin 2 (Cldn2), mRNA	1.0582	1.00785	0.923261	0.330596	0.280063	0.000568775
NM_012832	Chrna7	cholinergic receptor, nicotinic, alpha 7 (neuronal) (Chrna7), mRNA	0.511994	0.18732	0.0922805	0.328285	0.132848	0.000568775
NM_001047878	F5	coagulation factor V (proaccelerin, labile factor) (F5), mRNA	0.856367	0.989794	0.765849	0.327587	0.335455	0.000568775
NM_001109289	RGD1561795	similar to RIKEN cDNA 1700012B09 (RGD1561795), mRNA	0.56219	0.367697	0.292258	0.325475	0.157979	0.0100754
NM_001031845	Sprn	shadow of prion protein homolog (zebrafish) (Sprn), mRNA	0.553936	0.078575	0.103806	0.320188	0.0857396	0.000568775
NM_001034111; NM_012630	Prlr	prolactin receptor (Prlr), transcript variant 1, mRNA; no definition	0.509865	0.232957	0.114559	0.319933	0.175078	0.00188208
NM_001192006	Cd84	CD84 molecule (Cd84), mRNA	0.384885	0.160041	0.0933927	0.31943	0.156013	0.0312499
NM_001109650	Kctd4	potassium channel tetramerization domain containing 4 (Kctd4), mRNA	0.360577	0.0921892	0.10673	0.314995	0.096595	0.0433236
NM_184045	Srpk3	SRSF protein kinase 3 (Srpk3), mRNA	0.528261	0.23514	0.138196	0.306027	0.142553	0.00104156
NM_017053	Tacr3	tachykinin receptor 3 (Tacr3), mRNA	0.503945	0.292527	0.167938	0.305664	0.166571	0.00468808
NM_013179	Hcrt	hypocretin (Hcrt), mRNA	1.37822	0.833542	0.474803	0.302557	0.209709	0.000568775
NM_017254	Htr2a	5-hydroxytryptamine (serotonin) receptor 2A, G protein-coupled (Htr2a), mRNA	0.44597	0.171145	0.06133	0.298758	0.176511	0.00147371
NM_001004086	Pon3	paraoxonase 3 (Pon3), mRNA	0.750729	0.766525	1	0.295939	0.27638	0.0233291
NM_031699	Cldn1	claudin 1 (Cldn1), mRNA	0.80917	0.681355	0.721686	0.290331	0.230682	0.00147371
NM_020976	Tmem27	transmembrane protein 27 (Tmem27), mRNA	0.722049	0.749892	0.600019	0.2837	0.227604	0.00188208
NM_133603	Kcne2	potassium voltage-gated channel, Isk-related family, member 2 (Kcne2), mRNA	0.845167	0.598066	0.723866	0.270271	0.172016	0.000568775
NM_001128138	Lcn12	no definition	0.379976	0.196337	0.0736458	0.268371	0.121631	0.00953761
NM_173293	Olr59	olfactory receptor 59 (Olr59), mRNA	0.400069	0.264089	1	0.267804	0.0883504	0.00369784
NM_153737	Sostdc1	sclerostin domain containing 1 (Sostdc1), mRNA	0.993223	0.935388	0.992306	0.266591	0.198998	0.000568775
NM_001014162	Acsm5	no definition	0.462806	0.2839	1	0.262775	0.127844	0.00369784
NM_201417	Rxfp1	relaxin/insulin-like family peptide receptor 1 (Rxfp1), mRNA	0.33664	0.151776	1	0.254509	0.1009	0.0137561
NM_053608	Kcnj13	potassium inwardly-rectifying channel, subfamily J, member 13 (Kcnj13), mRNA	0.853553	0.844973	0.778035	0.253981	0.225939	0.000568775
NM_012676	Tnnt2	troponin T type 2 (cardiac) (Tnnt2), mRNA	1.1476	0.586732	0.822995	0.245378	0.0591269	0.000568775
NM_030838	Slco1a5	solute carrier organic anion transporter family, member 1a5 (Slco1a5), mRNA	0.771557	0.86162	0.654612	0.24519	0.236652	0.000568775
NM_001191849	Ndst4	N-deacetylase/N-sulfotransferase (heparan glucosaminyl) 4 (Ndst4), mRNA	0.452083	0.245306	1	0.234794	0.144823	0.00188208
NM_017105	Bmp3	bone morphogenetic protein 3 (Bmp3), mRNA	0.388999	0.219388	1	0.216286	0.170097	0.00104156
NM_023952	Npvf	neuropeptide VF precursor (Npvf), mRNA	1.84498	2.34491	1	0.213826	0.204524	0.0233291
NM_131912	Kcnh7	potassium voltage-gated channel, subfamily H (eag-related), member 7 (Kcnh7), mRNA	0.167386	0.0284362	1	0.159615	0.0578732	0.00104156
NM_133610	Kcnh5	potassium voltage-gated channel, subfamily H (eag-related), member 5 (Kcnh5), mRNA	0.14985	0.0322954	1	0.113626	0.0607227	0.00147371
Only those genes that decrease the expression of more than 1.5-fold from the baseline value and whose p-value lower 0.05 were selected for analysis.
Only those genes that increase the expression of more than 1.5-fold from the baseline value and whose p-value lower 0.05 were selected for analysis.
