# Supplementary material for: Comparative Use of Contralateral and Sham-Operated Controls Reveals Traces of a Bilateral Genetic Response in the Rat Brain after Focal Stroke
Source: Int J Mol Sci. 2022 Jun 30;23(13):7308. doi: 10.3390/ijms23137308 (PMC9266805; doi:10.3390/ijms23137308)
Supplement: Supplementary file 1 [file ijms-23-07308-s001.zip › Supplementary Table S7.xlsx]

## Sheet: Лист1 (2)
Table S7. Characterization of the primers used for real-time RT-PCR
Gene symbol	Primer (5'-3')	RefSeq ID	Amplicon size (bp)	Effectiveness ± standart error
Hspb1	F: GGCTACATCTCTCGGTGCTT	NM_031970.4	137	1,93±0,03
	R: GCTGATTGTGTGACTGCTTTG
Mmp9	F: ATCCGCAGTCCAAGAAGAT	NM_031055.2	334	1,92±0,03
	R: AAACTCACACGCCAGAAGTATT
Socs3	F: GGACCAAGAACCTACGCATC	NM_053565.1	188	1,87±0,03
	R: TGGCTGCTCCTGAACCTC
Fos	F: CATCGGCAGAAGGGGCAAAG	NM_022197.2	143	1,89±0
	R: CTGTCTCCGCTTGGAGCGTAT
Cp	F: AACTGGTATGTGATGGCTAT	NM_012532.2	250	2,02±0
	R: ACTTAGTCTCTTGATTTGGTAA
Cyr61	F: CTGTCTTTGGCACGGAACCT	NM_031327.3	249	2,02±0,04
	R: ATTTCTTGGTCTTGCTGC
Bcl2l2	F: AGGCCTTCTTCCTGACTCG	NM_021850.2	384	1,86±0
	R: ACCCTTCTGCCTCAGCTTAT
Cartpt	F: TCCGATCTATGAGAAGAAGT	NM_017110.1	143	2,01±0
	R: ACAAGCACTTCAAGAGGAAA
Pla2g3	F: CAAGTTCCACCTGCTCAACA	NM_001106015.1	207	2,02±0
	R: GTGCCTTTATCCCAGAAATG
Gapdh	F: ACTCTACCCACGGCAAGTTCAACG	NM_017008.4	148	2,01±0,03
	R: GTAGACTCCACGACATACTCAGCAC
Rpl3	F: ATGGGTCCTTGGGCTTCTTG	NM_198753.2	239	1,9±0
	R: CACAATACCCACAACCACCA
